# Supplementary material for: Predicting the network of substrate-enzyme-product triads by combining compound similarity and functional domain composition
Source: BMC Bioinformatics. 2010 May 31;11:293. doi: 10.1186/1471-2105-11-293 (PMC3098070; doi:10.1186/1471-2105-11-293)
Supplement: Additional file 1 — Networking and non-networking triad samples in the training dataset and testing dataset used in this study. Each triad consists of a substrate, an enzyme, and a product. [file 1471-2105-11-293-S1.TXT]

Additional File 1: Networking and non-networking triads

Training dataset (total 669772)

I. Networking triads (total 13132)

Subs-
trate	Enzyme	Product	
____________________________
C00002	Q0080	C00008
C00002	Q0085	C00008
C00002	Q0130	C00008
C00002	YAL026C	C00008
C00002	YAL038W	C00008
C00002	YAL038W	C00074
C00002	YAL038W	C01185
C00002	YAL038W	C04628
C00002	YAL038W	C16489
C00002	YAL054C	C00008
C00002	YAL054C	C00020
C00002	YAL054C	C05993
C00002	YAR015W	C00008
C00002	YAR019C	C00008
C00002	YBL013W	C00008
C00002	YBL016W	C00008
C00002	YBL039C	C00008
C00002	YBL068W	C00020
C00002	YBL068W	C00119
C00002	YBL076C	C00020
C00002	YBL080C	C00008
C00002	YBL105C	C00008
C00002	YBR018C	C06397
C00002	YBR020W	C00008
C00002	YBR020W	C00446
C00002	YBR020W	C00631
C00002	YBR020W	C01185
C00002	YBR020W	C11472
C00002	YBR020W	C16489
C00002	YBR029C	C06397
C00002	YBR039W	C00008
C00002	YBR080C	C00008
C00002	YBR082C	C00020
C00002	YBR084W	C00008
C00002	YBR097W	C00008
C00002	YBR121C	C00020
C00002	YBR160W	C00008
C00002	YBR176W	C00008
C00002	YBR208C	C00008
C00002	YBR218C	C00008
C00002	YBR263W	C00008
C00002	YBR278W	C06397
C00002	YBR295W	C00008
C00002	YCL040W	C00008
C00002	YCL040W	C00092
C00002	YCL040W	C00275
C00002	YCL040W	C00352
C00002	YCL040W	C00631
C00002	YCL040W	C00668
C00002	YCL040W	C01096
C00002	YCL040W	C01172
C00002	YCL040W	C02965
C00002	YCL040W	C04628
C00002	YCL040W	C05345
C00002	YCL040W	C11472
C00002	YCL050C	C01260
C00002	YCL050C	C06397
C00002	YCR012W	C00008
C00002	YCR012W	C00236
C00002	YCR012W	C12987
C00002	YCR014C	C06397
C00002	YCR024C	C00020
C00002	YCR036W	C00008
C00002	YCR036W	C00117
C00002	YCR036W	C00631
C00002	YCR036W	C00673
C00002	YCR036W	C01185
C00002	YCR036W	C04628
C00002	YCR036W	C11472
C00002	YCR036W	C16489
C00002	YCR073C	C00008
C00002	YDL004W	C00008
C00002	YDL017W	C00008
C00002	YDL028C	C00008
C00002	YDL045C	C00016
C00002	YDL064W	C00020
C00002	YDL074C	C00020
C00002	YDL100C	C00008
C00002	YDL101C	C00008
C00002	YDL102W	C06397
C00002	YDL103C	C06397
C00002	YDL108W	C00008
C00002	YDL140C	C06397
C00002	YDL141W	C00008
C00002	YDL141W	C00020
C00002	YDL141W	C05921
C00002	YDL159W	C00008
C00002	YDL164C	C00020
C00002	YDL185W	C00008
C00002	YDL190C	C00020
C00002	YDR009W	C00008
C00002	YDR009W	C00446
C00002	YDR009W	C01185
C00002	YDR009W	C04628
C00002	YDR009W	C11472
C00002	YDR009W	C16489
C00002	YDR019C	C00008
C00002	YDR037W	C00020
C00002	YDR039C	C00008
C00002	YDR045C	C06397
C00002	YDR054C	C00020
C00002	YDR059C	C00020
C00002	YDR092W	C00020
C00002	YDR093W	C00008
C00002	YDR121W	C06397
C00002	YDR127W	C00008
C00002	YDR127W	C01185
C00002	YDR127W	C03175
C00002	YDR127W	C04628
C00002	YDR127W	C11472
C00002	YDR127W	C16489
C00002	YDR147W	C00008
C00002	YDR147W	C00346
C00002	YDR147W	C00631
C00002	YDR147W	C01185
C00002	YDR147W	C04628
C00002	YDR147W	C16489
C00002	YDR156W	C06397
C00002	YDR173C	C00631
C00002	YDR173C	C01185
C00002	YDR173C	C01284
C00002	YDR173C	C04628
C00002	YDR173C	C11472
C00002	YDR173C	C11555
C00002	YDR173C	C16489
C00002	YDR177W	C00020
C00002	YDR196C	C00008
C00002	YDR196C	C00010
C00002	YDR196C	C00631
C00002	YDR196C	C04628
C00002	YDR196C	C11472
C00002	YDR196C	C16489
C00002	YDR208W	C00008
C00002	YDR208W	C04628
C00002	YDR208W	C11472
C00002	YDR208W	C16489
C00002	YDR226W	C00008
C00002	YDR226W	C00206
C00002	YDR236C	C00008
C00002	YDR236C	C00061
C00002	YDR236C	C00631
C00002	YDR236C	C01185
C00002	YDR236C	C11472
C00002	YDR248C	C00008
C00002	YDR248C	C00345
C00002	YDR248C	C00631
C00002	YDR248C	C01185
C00002	YDR248C	C04628
C00002	YDR248C	C11472
C00002	YDR248C	C16489
C00002	YDR268W	C00020
C00002	YDR270W	C00008
C00002	YDR298C	C00008
C00002	YDR300C	C01159
C00002	YDR300C	C12987
C00002	YDR341C	C00020
C00002	YDR376W	C00008
C00002	YDR377W	C00008
C00002	YDR390C	C00020
C00002	YDR408C	C00008
C00002	YDR419W	C06397
C00002	YDR454C	C00008
C00002	YDR454C	C00035
C00002	YDR454C	C00361
C00002	YDR457W	C00020
C00002	YDR477W	C00008
C00002	YDR502C	C00019
C00002	YDR502C	C05691
C00002	YDR523C	C00008
C00002	YDR530C	C01260
C00002	YDR530C	C06397
C00002	YDR531W	C00008
C00002	YDR531W	C00631
C00002	YDR531W	C01134
C00002	YDR531W	C01185
C00002	YDR531W	C04352
C00002	YDR531W	C04628
C00002	YDR531W	C11472
C00002	YDR531W	C16489
C00002	YEL012W	C00020
C00002	YEL051W	C00008
C00002	YEL055C	C06397
C00002	YER005W	C00008
C00002	YER005W	C00020
C00002	YER015W	C00008
C00002	YER015W	C00020
C00002	YER052C	C00008
C00002	YER052C	C01159
C00002	YER052C	C03082
C00002	YER052C	C12987
C00002	YER055C	C02739
C00002	YER069W	C00008
C00002	YER069W	C01159
C00002	YER069W	C04133
C00002	YER069W	C12987
C00002	YER087W	C00020
C00002	YER099C	C00020
C00002	YER099C	C00119
C00002	YER125W	C00020
C00002	YER129W	C00008
C00002	YER166W	C00008
C00002	YER168C	C06397
C00002	YER170W	C00008
C00002	YER170W	C00206
C00002	YER183C	C00008
C00002	YFL022C	C00020
C00002	YFL029C	C00008
C00002	YFL033C	C00008
C00002	YFL036W	C06397
C00002	YFL053W	C00008
C00002	YFL053W	C00111
C00002	YFL053W	C00631
C00002	YFL053W	C01185
C00002	YFL053W	C04628
C00002	YFL053W	C11472
C00002	YFL053W	C16489
C00002	YFR014C	C00008
C00002	YFR019W	C00008
C00002	YFR019W	C00631
C00002	YFR019W	C01185
C00002	YFR019W	C04628
C00002	YFR019W	C16489
C00002	YFR053C	C00008
C00002	YFR053C	C00085
C00002	YFR053C	C00092
C00002	YFR053C	C00352
C00002	YFR053C	C00631
C00002	YFR053C	C00668
C00002	YFR053C	C01096
C00002	YFR053C	C01172
C00002	YFR053C	C01185
C00002	YFR053C	C02965
C00002	YFR053C	C04628
C00002	YFR053C	C11472
C00002	YFR053C	C16489
C00002	YGL006W	C00008
C00002	YGL058W	C00020
C00002	YGL130W	C06397
C00002	YGL167C	C00008
C00002	YGL180W	C00008
C00002	YGL234W	C00008
C00002	YGL245W	C00020
C00002	YGL253W	C00008
C00002	YGL253W	C00085
C00002	YGL253W	C00092
C00002	YGL253W	C00275
C00002	YGL253W	C00352
C00002	YGL253W	C00631
C00002	YGL253W	C00668
C00002	YGL253W	C01096
C00002	YGL253W	C01172
C00002	YGL253W	C01185
C00002	YGL253W	C04628
C00002	YGL253W	C11472
C00002	YGL253W	C16489
C00002	YGR007W	C06397
C00002	YGR010W	C00003
C00002	YGR010W	C00857
C00002	YGR010W	C06397
C00002	YGR020C	C00008
C00002	YGR040W	C00008
C00002	YGR061C	C00008
C00002	YGR094W	C00020
C00002	YGR124W	C00020
C00002	YGR133W	C00020
C00002	YGR171C	C00020
C00002	YGR184C	C00020
C00002	YGR185C	C00020
C00002	YGR188C	C00008
C00002	YGR194C	C00008
C00002	YGR194C	C00231
C00002	YGR194C	C00631
C00002	YGR194C	C01185
C00002	YGR194C	C11472
C00002	YGR194C	C16489
C00002	YGR202C	C06397
C00002	YGR204W	C00008
C00002	YGR240C	C00008
C00002	YGR240C	C00447
C00002	YGR240C	C00631
C00002	YGR240C	C01185
C00002	YGR240C	C03785
C00002	YGR240C	C04628
C00002	YGR240C	C05378
C00002	YGR240C	C11472
C00002	YGR240C	C16489
C00002	YGR244C	C00008
C00002	YGR244C	C00020
C00002	YGR262C	C00008
C00002	YGR264C	C00020
C00002	YHL007C	C00008
C00002	YHL010C	C00020
C00002	YHL011C	C00020
C00002	YHL011C	C00119
C00002	YHL012W	C06397
C00002	YHL032C	C00008
C00002	YHL032C	C00093
C00002	YHL032C	C01185
C00002	YHL032C	C04628
C00002	YHL032C	C11472
C00002	YHL032C	C16489
C00002	YHR011W	C00020
C00002	YHR019C	C00020
C00002	YHR020W	C00020
C00002	YHR025W	C00008
C00002	YHR025W	C00631
C00002	YHR025W	C01102
C00002	YHR025W	C01185
C00002	YHR025W	C04628
C00002	YHR025W	C11472
C00002	YHR025W	C16489
C00002	YHR026W	C00008
C00002	YHR030C	C00008
C00002	YHR074W	C00008
C00002	YHR074W	C00020
C00002	YHR079C	C00008
C00002	YHR091C	C00020
C00002	YIL009W	C00008
C00002	YIL009W	C00020
C00002	YIL030C	C00020
C00002	YIL035C	C00008
C00002	YIL048W	C00008
C00002	YIL078W	C00020
C00002	YIL107C	C00008
C00002	YIL107C	C00631
C00002	YIL107C	C00665
C00002	YIL107C	C01185
C00002	YIL107C	C04628
C00002	YIL107C	C11472
C00002	YIL107C	C16489
C00002	YIL145C	C00020
C00002	YJL005W	C00008
C00002	YJL005W	C00575
C00002	YJL046W	C16238
C00002	YJL087C	C00020
C00002	YJL095W	C00008
C00002	YJL101C	C00008
C00002	YJL155C	C00008
C00002	YJL155C	C00631
C00002	YJL155C	C01185
C00002	YJL155C	C04628
C00002	YJL155C	C11472
C00002	YJL155C	C16489
C00002	YJL164C	C00008
C00002	YJL187C	C00008
C00002	YJR010W	C00224
C00002	YJR010W	C06397
C00002	YJR036C	C00020
C00002	YJR057W	C00008
C00002	YJR057W	C00363
C00002	YJR057W	C01346
C00002	YJR063W	C06397
C00002	YJR103W	C00008
C00002	YJR105W	C00008
C00002	YJR105W	C00020
C00002	YJR105W	C00631
C00002	YJR105W	C01185
C00002	YJR105W	C04628
C00002	YJR105W	C11472
C00002	YJR105W	C16489
C00002	YJR109C	C00008
C00002	YJR109C	C00169
C00002	YJR121W	C00008
C00002	YKL001C	C00008
C00002	YKL001C	C00053
C00002	YKL001C	C00631
C00002	YKL001C	C01185
C00002	YKL001C	C04628
C00002	YKL001C	C11472
C00002	YKL001C	C16489
C00002	YKL010C	C00020
C00002	YKL016C	C00008
C00002	YKL024C	C00015
C00002	YKL024C	C00112
C00002	YKL024C	C00705
C00002	YKL035W	C06397
C00002	YKL067W	C00002
C00002	YKL067W	C00008
C00002	YKL067W	C00044
C00002	YKL067W	C00063
C00002	YKL067W	C00075
C00002	YKL067W	C00081
C00002	YKL067W	C00131
C00002	YKL067W	C00286
C00002	YKL067W	C00458
C00002	YKL067W	C00459
C00002	YKL067W	C00460
C00002	YKL080W	C00008
C00002	YKL126W	C00008
C00002	YKL132C	C00008
C00002	YKL139W	C00008
C00002	YKL144C	C06397
C00002	YKL161C	C00008
C00002	YKL166C	C00008
C00002	YKL181W	C00020
C00002	YKL181W	C00119
C00002	YKL194C	C00020
C00002	YKL210W	C00020
C00002	YKR002W	C06397
C00002	YKR097W	C00008
C00002	YKR097W	C00074
C00002	YLL018C	C00020
C00002	YLL019C	C00008
C00002	YLL036C	C00020
C00002	YLR028C	C00008
C00002	YLR058C	C00008
C00002	YLR060W	C00020
C00002	YLR113W	C00008
C00002	YLR133W	C00008
C00002	YLR133W	C00631
C00002	YLR133W	C01185
C00002	YLR133W	C04628
C00002	YLR133W	C16489
C00002	YLR153C	C00008
C00002	YLR153C	C05993
C00002	YLR180W	C00019
C00002	YLR180W	C05691
C00002	YLR240W	C00008
C00002	YLR240W	C00631
C00002	YLR240W	C01185
C00002	YLR240W	C04628
C00002	YLR240W	C11472
C00002	YLR240W	C16489
C00002	YLR260W	C00008
C00002	YLR260W	C00631
C00002	YLR260W	C01120
C00002	YLR260W	C01185
C00002	YLR260W	C04628
C00002	YLR260W	C11472
C00002	YLR260W	C16489
C00002	YLR295C	C00008
C00002	YLR305C	C01185
C00002	YLR305C	C04628
C00002	YLR305C	C11472
C00002	YLR305C	C16489
C00002	YLR306W	C00020
C00002	YLR318W	C06397
C00002	YLR328W	C00003
C00002	YLR328W	C06397
C00002	YLR382C	C00020
C00002	YLR447C	C00008
C00002	YML068W	C00020
C00002	YML070W	C00008
C00002	YML070W	C00111
C00002	YML070W	C00631
C00002	YML070W	C01185
C00002	YML070W	C04628
C00002	YML070W	C11472
C00002	YML070W	C16489
C00002	YMR001C	C00008
C00002	YMR013C	C00008
C00002	YMR013C	C00631
C00002	YMR013C	C01185
C00002	YMR013C	C04628
C00002	YMR013C	C11472
C00002	YMR013C	C16489
C00002	YMR022W	C00020
C00002	YMR054W	C00008
C00002	YMR104C	C00008
C00002	YMR113W	C00008
C00002	YMR120C	C00008
C00002	YMR139W	C00008
C00002	YMR162C	C00008
C00002	YMR205C	C00008
C00002	YMR205C	C00354
C00002	YMR205C	C00631
C00002	YMR205C	C01185
C00002	YMR205C	C03785
C00002	YMR205C	C04628
C00002	YMR205C	C05378
C00002	YMR205C	C11472
C00002	YMR205C	C16489
C00002	YMR208W	C00008
C00002	YMR208W	C00631
C00002	YMR208W	C01107
C00002	YMR208W	C04628
C00002	YMR208W	C11472
C00002	YMR208W	C16489
C00002	YMR217W	C00008
C00002	YMR217W	C00020
C00002	YMR220W	C00008
C00002	YMR220W	C01143
C00002	YMR246W	C00008
C00002	YMR246W	C00020
C00002	YMR293C	C00008
C00002	YNL102W	C06397
C00002	YNL113W	C06397
C00002	YNL151C	C06397
C00002	YNL154C	C00008
C00002	YNL220W	C00008
C00002	YNL247W	C00020
C00002	YNL248C	C06397
C00002	YNL256W	C00020
C00002	YNL256W	C04807
C00002	YNL262W	C06397
C00002	YNL267W	C00008
C00002	YNL267W	C01185
C00002	YNL267W	C04628
C00002	YNL267W	C11472
C00002	YNL267W	C16489
C00002	YNR003C	C06397
C00002	YNR012W	C00008
C00002	YNR012W	C00105
C00002	YNR012W	C00631
C00002	YNR012W	C04628
C00002	YNR012W	C11472
C00002	YNR012W	C16489
C00002	YNR016C	C00008
C00002	YNR027W	C00008
C00002	YNR027W	C00018
C00002	YNR027W	C00627
C00002	YNR027W	C00631
C00002	YNR027W	C00647
C00002	YNR027W	C01185
C00002	YNR027W	C04628
C00002	YNR027W	C11472
C00002	YNR027W	C16489
C00002	YNR031C	C00008
C00002	YNR043W	C00008
C00002	YNR057C	C00008
C00002	YOL013C	C00020
C00002	YOL016C	C00008
C00002	YOL033W	C00020
C00002	YOL049W	C00008
C00002	YOL055C	C00008
C00002	YOL055C	C04752
C00002	YOL058W	C00008
C00002	YOL058W	C00020
C00002	YOL061W	C00020
C00002	YOL061W	C00119
C00002	YOL097C	C00020
C00002	YOL102C	C00631
C00002	YOL102C	C01185
C00002	YOL102C	C04628
C00002	YOL102C	C11472
C00002	YOL102C	C16489
C00002	YOL115W	C06397
C00002	YOL136C	C00008
C00002	YOL136C	C00631
C00002	YOL136C	C00665
C00002	YOL136C	C04628
C00002	YOL136C	C11472
C00002	YOL136C	C16489
C00002	YOR005C	C00020
C00002	YOR116C	C06397
C00002	YOR119C	C00008
C00002	YOR142W	C00008
C00002	YOR142W	C00020
C00002	YOR143C	C00008
C00002	YOR143C	C00020
C00002	YOR143C	C00068
C00002	YOR143C	C03028
C00002	YOR151C	C06397
C00002	YOR168W	C00020
C00002	YOR171C	C00008
C00002	YOR171C	C00631
C00002	YOR171C	C01120
C00002	YOR171C	C01185
C00002	YOR171C	C04628
C00002	YOR171C	C06124
C00002	YOR171C	C11472
C00002	YOR171C	C16489
C00002	YOR207C	C06397
C00002	YOR231W	C00008
C00002	YOR270C	C00008
C00002	YOR303W	C00008
C00002	YOR303W	C00169
C00002	YOR317W	C00008
C00002	YOR317W	C00020
C00002	YOR330C	C06397
C00002	YOR332W	C00008
C00002	YOR335C	C00020
C00002	YOR339C	C00020
C00002	YOR340C	C06397
C00002	YOR341W	C06397
C00002	YOR347C	C00008
C00002	YOR347C	C00074
C00002	YOR347C	C00631
C00002	YOR347C	C01185
C00002	YOR347C	C04628
C00002	YOR347C	C11472
C00002	YOR347C	C16489
C00002	YOR351C	C00008
C00002	YPL031C	C00008
C00002	YPL036W	C00008
C00002	YPL040C	C00020
C00002	YPL078C	C00008
C00002	YPL097W	C00020
C00002	YPL104W	C00020
C00002	YPL160W	C00020
C00002	YPL167C	C06397
C00002	YPL203W	C00008
C00002	YPL204W	C00008
C00002	YPL209C	C00008
C00002	YPL214C	C00008
C00002	YPL214C	C00631
C00002	YPL214C	C04327
C00002	YPL214C	C11472
C00002	YPL214C	C16489
C00002	YPL234C	C00008
C00002	YPL236C	C00008
C00002	YPL258C	C00008
C00002	YPL258C	C04752
C00002	YPR010C	C06397
C00002	YPR020W	C00008
C00002	YPR035W	C00008
C00002	YPR036W	C00008
C00002	YPR047W	C00020
C00002	YPR054W	C00008
C00002	YPR066W	C00020
C00002	YPR081C	C00020
C00002	YPR110C	C06397
C00002	YPR145W	C00008
C00002	YPR145W	C00020
C00002	YPR161C	C00008
C00002	YPR175W	C06397
C00002	YPR190C	C06397
C00002	YHR039C-A	C00008
C00002	YML081C-A	C00008
C00003	Q0045	C00004
C00003	Q0065	C00004
C00003	Q0070	C00004
C00003	Q0105	C00004
C00003	Q0110	C00004
C00003	Q0115	C00004
C00003	Q0120	C00004
C00003	Q0250	C00004
C00003	Q0275	C00004
C00003	YAL062W	C00004
C00003	YAR071W	C00006
C00003	YBL045C	C00004
C00003	YBL056W	C00006
C00003	YBL064C	C00004
C00003	YBL098W	C00004
C00003	YBR006W	C00004
C00003	YBR026C	C00004
C00003	YBR035C	C00004
C00003	YBR046C	C00004
C00003	YBR084W	C00004
C00003	YBR092C	C00006
C00003	YBR093C	C00006
C00003	YBR115C	C00004
C00003	YBR125C	C00006
C00003	YBR145W	C00004
C00003	YBR149W	C00004
C00003	YBR153W	C00004
C00003	YBR166C	C00004
C00003	YBR213W	C00004
C00003	YBR265W	C00004
C00003	YBR276C	C00006
C00003	YCL018W	C00004
C00003	YCL030C	C00004
C00003	YDL006W	C00006
C00003	YDL024C	C00006
C00003	YDL047W	C00006
C00003	YDL066W	C00004
C00003	YDL067C	C00004
C00003	YDL078C	C00004
C00003	YDL085W	C00004
C00003	YDL134C	C00006
C00003	YDL168W	C00004
C00003	YDL171C	C00004
C00003	YDL174C	C00004
C00003	YDL188C	C00006
C00003	YDL215C	C00004
C00003	YDL230W	C00006
C00003	YDL236W	C00006
C00003	YDL246C	C00004
C00003	YDR044W	C00004
C00003	YDR074W	C00006
C00003	YDR075W	C00006
C00003	YDR127W	C00004
C00003	YDR148C	C00004
C00003	YDR158W	C00004
C00003	YDR178W	C00004
C00003	YDR256C	C00004
C00003	YDR287W	C00006
C00003	YDR347W	C00004
C00003	YDR376W	C00004
C00003	YDR402C	C00004
C00003	YDR436W	C00006
C00003	YDR453C	C00004
C00003	YDR481C	C00006
C00003	YDR529C	C00004
C00003	YEL024W	C00004
C00003	YEL038W	C00006
C00003	YER014W	C00004
C00003	YER023W	C00004
C00003	YER042W	C00004
C00003	YER062C	C00006
C00003	YER069W	C00004
C00003	YER070W	C00004
C00003	YER073W	C00004
C00003	YER075C	C00006
C00003	YER081W	C00004
C00003	YER089C	C00006
C00003	YER133W	C00006
C00003	YER178W	C00004
C00003	YFL018C	C00004
C00003	YFR028C	C00006
C00003	YFR030W	C00004
C00003	YFR033C	C00004
C00003	YGL001C	C00004
C00003	YGL012W	C00004
C00003	YGL125W	C00004
C00003	YGL154C	C00004
C00003	YGL187C	C00004
C00003	YGL191W	C00004
C00003	YGL256W	C00004
C00003	YGR010W	C00455
C00003	YGR060W	C00004
C00003	YGR088W	C00004
C00003	YGR123C	C00006
C00003	YGR175C	C00004
C00003	YGR183C	C00004
C00003	YGR192C	C00004
C00003	YGR204W	C00004
C00003	YGR208W	C00006
C00003	YGR234W	C00004
C00003	YGR256W	C00004
C00003	YHR007C	C00004
C00003	YHR008C	C00004
C00003	YHR037W	C00004
C00003	YHR042W	C00004
C00003	YHR043C	C00006
C00003	YHR044C	C00006
C00003	YHR046C	C00006
C00003	YHR063C	C00004
C00003	YHR068W	C00004
C00003	YHR074W	C00064
C00003	YHR074W	C00857
C00003	YHR104W	C00004
C00003	YHR106W	C00004
C00003	YHR179W	C00004
C00003	YHR183W	C00004
C00003	YHR215W	C00006
C00003	YHR216W	C00004
C00003	YIL010W	C00004
C00003	YIL043C	C00004
C00003	YIL049W	C00004
C00003	YIL053W	C00006
C00003	YIL066C	C00004
C00003	YIL074C	C00004
C00003	YIL094C	C00004
C00003	YIL111W	C00004
C00003	YIL124W	C00004
C00003	YIL125W	C00004
C00003	YIL155C	C00004
C00003	YIR026C	C00006
C00003	YIR034C	C00004
C00003	YIR037W	C00004
C00003	YJL026W	C00004
C00003	YJL045W	C00004
C00003	YJL052W	C00004
C00003	YJL166W	C00004
C00003	YJR009C	C00004
C00003	YJR025C	C00004
C00003	YJR070C	C00004
C00003	YJR078W	C00004
C00003	YJR101W	C00004
C00003	YJR104C	C00004
C00003	YJR139C	C00004
C00003	YJR159W	C00004
C00003	YKL026C	C00004
C00003	YKL029C	C00004
C00003	YKL085W	C00004
C00003	YKL086W	C00004
C00003	YKL141W	C00004
C00003	YKL150W	C00004
C00003	YKL182W	C00004
C00003	YKL192C	C00004
C00003	YKR080W	C00004
C00003	YLL041C	C00004
C00003	YLL051C	C00004
C00003	YLR038C	C00004
C00003	YLR070C	C00004
C00003	YLR100W	C00004
C00003	YLR109W	C00004
C00003	YLR142W	C00004
C00003	YLR164W	C00004
C00003	YLR328W	C00455
C00003	YLR355C	C00004
C00003	YLR377C	C00006
C00003	YLR395C	C00004
C00003	YLR432W	C00004
C00003	YLR433C	C00006
C00003	YLR450W	C00004
C00003	YML016C	C00006
C00003	YML028W	C00004
C00003	YML054C	C00004
C00003	YML057W	C00006
C00003	YML075C	C00004
C00003	YML086C	C00004
C00003	YML120C	C00004
C00003	YMR009W	C00004
C00003	YMR036C	C00006
C00003	YMR083W	C00004
C00003	YMR145C	C00004
C00003	YMR156C	C00006
C00003	YMR170C	C00004
C00003	YMR180C	C00006
C00003	YMR189W	C00004
C00003	YMR256C	C00004
C00003	YNL009W	C00004
C00003	YNL037C	C00004
C00003	YNL052W	C00004
C00003	YNL053W	C00006
C00003	YNL071W	C00004
C00003	YNL106C	C00006
C00003	YNL202W	C00004
C00003	YNL241C	C00004
C00003	YNL280C	C00004
C00003	YNR032W	C00006
C00003	YNR050C	C00004
C00003	YOL059W	C00004
C00003	YOL064C	C00006
C00003	YOL065C	C00006
C00003	YOL126C	C00004
C00003	YOL152W	C00004
C00003	YOR065W	C00004
C00003	YOR109W	C00006
C00003	YOR136W	C00004
C00003	YOR208W	C00006
C00003	YOR236W	C00004
C00003	YOR323C	C00004
C00003	YOR356W	C00004
C00003	YOR374W	C00004
C00003	YOR375C	C00004
C00003	YOR381W	C00004
C00003	YOR388C	C00004
C00003	YPL017C	C00004
C00003	YPL061W	C00004
C00003	YPL091W	C00004
C00003	YPL171C	C00004
C00003	YPL179W	C00006
C00003	YPL228W	C00006
C00003	YPL231W	C00004
C00003	YPR073C	C00006
C00003	YPR127W	C00004
C00003	YPR191W	C00004
C00003	YHR001W-A	C00004
C00005	Q0045	C00006
C00005	Q0065	C00006
C00005	Q0070	C00006
C00005	Q0105	C00006
C00005	Q0110	C00006
C00005	Q0115	C00006
C00005	Q0120	C00006
C00005	Q0250	C00006
C00005	Q0275	C00006
C00005	YBL045C	C00006
C00005	YBL098W	C00006
C00005	YBR006W	C00006
C00005	YBR026C	C00006
C00005	YBR035C	C00006
C00005	YBR046C	C00006
C00005	YBR084W	C00006
C00005	YBR115C	C00006
C00005	YBR145W	C00006
C00005	YBR149W	C00006
C00005	YBR153W	C00006
C00005	YBR166C	C00006
C00005	YBR213W	C00006
C00005	YBR221C	C00006
C00005	YBR244W	C00006
C00005	YBR265W	C00006
C00005	YCL018W	C00006
C00005	YCL030C	C00006
C00005	YDL022W	C00006
C00005	YDL066W	C00006
C00005	YDL078C	C00006
C00005	YDL085W	C00006
C00005	YDL168W	C00006
C00005	YDL171C	C00006
C00005	YDL174C	C00006
C00005	YDL215C	C00006
C00005	YDL246C	C00006
C00005	YDR044W	C00006
C00005	YDR127W	C00006
C00005	YDR158W	C00006
C00005	YDR178W	C00006
C00005	YDR234W	C00006
C00005	YDR256C	C00006
C00005	YDR347W	C00006
C00005	YDR353W	C00006
C00005	YDR376W	C00006
C00005	YDR402C	C00006
C00005	YDR453C	C00006
C00005	YDR529C	C00006
C00005	YEL024W	C00006
C00005	YER014W	C00006
C00005	YER023W	C00006
C00005	YER042W	C00006
C00005	YER069W	C00006
C00005	YER070W	C00006
C00005	YER073W	C00006
C00005	YER081W	C00006
C00005	YER178W	C00006
C00005	YFL018C	C00006
C00005	YFR030W	C00006
C00005	YFR033C	C00006
C00005	YGL001C	C00006
C00005	YGL009C	C00006
C00005	YGL012W	C00006
C00005	YGL026C	C00006
C00005	YGL040C	C00006
C00005	YGL055W	C00006
C00005	YGL063W	C00006
C00005	YGL125W	C00006
C00005	YGL154C	C00006
C00005	YGL187C	C00006
C00005	YGL191W	C00006
C00005	YGL205W	C00006
C00005	YGL256W	C00006
C00005	YGR060W	C00006
C00005	YGR088W	C00006
C00005	YGR155W	C00006
C00005	YGR175C	C00006
C00005	YGR180C	C00006
C00005	YGR183C	C00006
C00005	YGR192C	C00006
C00005	YGR204W	C00006
C00005	YGR234W	C00006
C00005	YGR254W	C00006
C00005	YGR256W	C00006
C00005	YHR007C	C00006
C00005	YHR008C	C00006
C00005	YHR037W	C00006
C00005	YHR042W	C00006
C00005	YHR051W	C00006
C00005	YHR104W	C00006
C00005	YHR106W	C00006
C00005	YHR174W	C00006
C00005	YHR179W	C00006
C00005	YHR190W	C00006
C00005	YHR216W	C00006
C00005	YIL010W	C00006
C00005	YIL043C	C00006
C00005	YIL049W	C00006
C00005	YIL066C	C00006
C00005	YIL074C	C00006
C00005	YIL094C	C00006
C00005	YIL111W	C00006
C00005	YIL124W	C00006
C00005	YIL125W	C00006
C00005	YIL155C	C00006
C00005	YIR034C	C00006
C00005	YIR037W	C00006
C00005	YJL026W	C00006
C00005	YJL045W	C00006
C00005	YJL052W	C00006
C00005	YJL166W	C00006
C00005	YJL200C	C00006
C00005	YJR009C	C00006
C00005	YJR016C	C00006
C00005	YJR025C	C00006
C00005	YJR070C	C00006
C00005	YJR078W	C00006
C00005	YJR101W	C00006
C00005	YJR139C	C00006
C00005	YJR159W	C00006
C00005	YKL029C	C00006
C00005	YKL085W	C00006
C00005	YKL086W	C00006
C00005	YKL141W	C00006
C00005	YKL148C	C00006
C00005	YKL150W	C00006
C00005	YKL182W	C00006
C00005	YKL192C	C00006
C00005	YKL216W	C00006
C00005	YKR066C	C00006
C00005	YKR080W	C00006
C00005	YLL041C	C00006
C00005	YLL051C	C00006
C00005	YLR070C	C00006
C00005	YLR100W	C00006
C00005	YLR109W	C00006
C00005	YLR142W	C00006
C00005	YLR164W	C00006
C00005	YLR174W	C00006
C00005	YLR304C	C00006
C00005	YLR355C	C00006
C00005	YLR395C	C00006
C00005	YLR432W	C00006
C00005	YLR450W	C00006
C00005	YML054C	C00006
C00005	YML056C	C00006
C00005	YML075C	C00006
C00005	YML086C	C00006
C00005	YMR009W	C00006
C00005	YMR083W	C00006
C00005	YMR118C	C00006
C00005	YMR145C	C00006
C00005	YMR169C	C00006
C00005	YMR170C	C00006
C00005	YMR189W	C00006
C00005	YMR256C	C00006
C00005	YMR303C	C00006
C00005	YNL037C	C00006
C00005	YNL052W	C00006
C00005	YNL202W	C00006
C00005	YNL241C	C00006
C00005	YNL280C	C00006
C00005	YNL316C	C00006
C00005	YNR050C	C00006
C00005	YOL059W	C00006
C00005	YOL086C	C00006
C00005	YOL126C	C00006
C00005	YOL152W	C00006
C00005	YOR065W	C00006
C00005	YOR136W	C00006
C00005	YOR236W	C00006
C00005	YOR278W	C00006
C00005	YOR323C	C00006
C00005	YOR356W	C00006
C00005	YOR374W	C00006
C00005	YOR375C	C00006
C00005	YOR381W	C00006
C00005	YOR384W	C00006
C00005	YOR388C	C00006
C00005	YOR393W	C00006
C00005	YPL017C	C00006
C00005	YPL061W	C00006
C00005	YPL171C	C00006
C00005	YPL231W	C00006
C00005	YPL262W	C00006
C00005	YPR002W	C00006
C00005	YPR127W	C00006
C00005	YPR167C	C00006
C00005	YPR191W	C00006
C00005	YHR001W-A	C00006
C00008	YCL050C	C00224
C00008	YCL050C	C01260
C00008	YDR226W	C00020
C00008	YDR530C	C01260
C00008	YER070W	C00206
C00008	YER170W	C00020
C00008	YGR180C	C00206
C00008	YJL026W	C00206
C00010	YAL054C	C00024
C00010	YAL054C	C00100
C00010	YAL054C	C05338
C00010	YAL054C	C05668
C00010	YAL054C	C06671
C00010	YAL054C	C07118
C00010	YAL054C	C09823
C00010	YAL054C	C16268
C00010	YAL054C	C16464
C00010	YAR035W	C00024
C00010	YAR035W	C00083
C00010	YAR035W	C00154
C00010	YAR035W	C00223
C00010	YAR035W	C00323
C00010	YAR035W	C00406
C00010	YAR035W	C00512
C00010	YAR035W	C00527
C00010	YAR035W	C00582
C00010	YAR035W	C03561
C00010	YAR035W	C05338
C00010	YBL015W	C00024
C00010	YBL015W	C15547
C00010	YBL052C	C00024
C00010	YBL052C	C00154
C00010	YBL052C	C00223
C00010	YBL052C	C00323
C00010	YBL052C	C00406
C00010	YBL052C	C00512
C00010	YBL052C	C00582
C00010	YBL052C	C03561
C00010	YBL052C	C05338
C00010	YBR026C	C00083
C00010	YBR026C	C00223
C00010	YBR058C	C15547
C00010	YBR145W	C00024
C00010	YBR149W	C00024
C00010	YBR153W	C00024
C00010	YBR166C	C00083
C00010	YBR166C	C00223
C00010	YBR213W	C00223
C00010	YBR221C	C00024
C00010	YBR265W	C00024
C00010	YCL018W	C00024
C00010	YCL030C	C00024
C00010	YCR005C	C00154
C00010	YCR048W	C00024
C00010	YCR048W	C00083
C00010	YCR048W	C00154
C00010	YCR048W	C00323
C00010	YCR048W	C00406
C00010	YCR048W	C00512
C00010	YCR048W	C00527
C00010	YCR048W	C00582
C00010	YCR048W	C03561
C00010	YCR048W	C05338
C00010	YDL022W	C00024
C00010	YDL040C	C00024
C00010	YDL040C	C00083
C00010	YDL040C	C00154
C00010	YDL040C	C00223
C00010	YDL040C	C00323
C00010	YDL040C	C00406
C00010	YDL040C	C00512
C00010	YDL040C	C00527
C00010	YDL040C	C00582
C00010	YDL040C	C03561
C00010	YDL040C	C05338
C00010	YDL052C	C00024
C00010	YDL052C	C00083
C00010	YDL052C	C00154
C00010	YDL052C	C00223
C00010	YDL052C	C00323
C00010	YDL052C	C00406
C00010	YDL052C	C00512
C00010	YDL052C	C00527
C00010	YDL052C	C00582
C00010	YDL052C	C03561
C00010	YDL052C	C05338
C00010	YDL066W	C00024
C00010	YDL122W	C15547
C00010	YDL131W	C00024
C00010	YDL131W	C00154
C00010	YDL168W	C00024
C00010	YDL182W	C00024
C00010	YDL182W	C00154
C00010	YDR062W	C00024
C00010	YDR062W	C00083
C00010	YDR062W	C00154
C00010	YDR062W	C00223
C00010	YDR062W	C00323
C00010	YDR062W	C00406
C00010	YDR062W	C00512
C00010	YDR062W	C00527
C00010	YDR062W	C00582
C00010	YDR062W	C03561
C00010	YDR062W	C05338
C00010	YDR069C	C15547
C00010	YDR127W	C00024
C00010	YDR148C	C00024
C00010	YDR148C	C00091
C00010	YDR148C	C00223
C00010	YDR148C	C00323
C00010	YDR148C	C00512
C00010	YDR148C	C00527
C00010	YDR148C	C00582
C00010	YDR148C	C03561
C00010	YDR148C	C05338
C00010	YDR196C	C00882
C00010	YDR232W	C00024
C00010	YDR232W	C00083
C00010	YDR232W	C00091
C00010	YDR232W	C00154
C00010	YDR232W	C00223
C00010	YDR232W	C00323
C00010	YDR232W	C00406
C00010	YDR232W	C00512
C00010	YDR232W	C00527
C00010	YDR232W	C00582
C00010	YDR232W	C03561
C00010	YDR232W	C05338
C00010	YDR272W	C15547
C00010	YER015W	C05338
C00010	YER015W	C05668
C00010	YER015W	C06671
C00010	YER015W	C07118
C00010	YER015W	C09823
C00010	YER015W	C14143
C00010	YER015W	C16268
C00010	YER015W	C16464
C00010	YER061C	C00083
C00010	YER061C	C00154
C00010	YER061C	C00223
C00010	YER061C	C00323
C00010	YER061C	C00406
C00010	YER061C	C00512
C00010	YER061C	C00527
C00010	YER061C	C00582
C00010	YER061C	C03561
C00010	YER061C	C05338
C00010	YER065C	C00024
C00010	YER081W	C00024
C00010	YER098W	C15547
C00010	YER144C	C15547
C00010	YFL017C	C00083
C00010	YFL017C	C00154
C00010	YFL017C	C00223
C00010	YFL017C	C00323
C00010	YFL017C	C00406
C00010	YFL017C	C00512
C00010	YFL017C	C03561
C00010	YFL018C	C00024
C00010	YFL018C	C00091
C00010	YFR010W	C15547
C00010	YGL001C	C00024
C00010	YGL012W	C00083
C00010	YGL012W	C00223
C00010	YGL017W	C00154
C00010	YGL256W	C00024
C00010	YGR147C	C00024
C00010	YGR147C	C00083
C00010	YGR147C	C00154
C00010	YGR147C	C00223
C00010	YGR147C	C00323
C00010	YGR147C	C00406
C00010	YGR147C	C00512
C00010	YGR147C	C00527
C00010	YGR147C	C00582
C00010	YGR147C	C03561
C00010	YGR177C	C00024
C00010	YGR177C	C00083
C00010	YGR177C	C00154
C00010	YGR177C	C00223
C00010	YGR177C	C00323
C00010	YGR177C	C00406
C00010	YGR177C	C00512
C00010	YGR177C	C00527
C00010	YGR177C	C00582
C00010	YGR177C	C03561
C00010	YGR177C	C05338
C00010	YGR244C	C00091
C00010	YGR244C	C00531
C00010	YGR244C	C05338
C00010	YGR244C	C05668
C00010	YGR244C	C06671
C00010	YGR244C	C07118
C00010	YGR244C	C09823
C00010	YGR244C	C14143
C00010	YGR244C	C16268
C00010	YGR244C	C16464
C00010	YGR252W	C00024
C00010	YGR252W	C00083
C00010	YGR252W	C00154
C00010	YGR252W	C00223
C00010	YGR252W	C00323
C00010	YGR252W	C00406
C00010	YGR252W	C00527
C00010	YGR252W	C00582
C00010	YGR252W	C03561
C00010	YGR252W	C05338
C00010	YGR256W	C00024
C00010	YHL003C	C00024
C00010	YHL003C	C00083
C00010	YHL003C	C00154
C00010	YHL003C	C00223
C00010	YHL003C	C00323
C00010	YHL003C	C00406
C00010	YHL003C	C00512
C00010	YHL003C	C00527
C00010	YHL003C	C00582
C00010	YHL003C	C03561
C00010	YHL003C	C05338
C00010	YHR063C	C00024
C00010	YHR183W	C00024
C00010	YIL009W	C00154
C00010	YIL009W	C05338
C00010	YIL009W	C05668
C00010	YIL009W	C06671
C00010	YIL009W	C09823
C00010	YIL009W	C14143
C00010	YIL009W	C16268
C00010	YIL009W	C16464
C00010	YIL074C	C00024
C00010	YIL094C	C00024
C00010	YIL124W	C00024
C00010	YIL125W	C00091
C00010	YIL125W	C00527
C00010	YIL156W	C15547
C00010	YIL160C	C00024
C00010	YIL160C	C00083
C00010	YIL160C	C00091
C00010	YIL160C	C00136
C00010	YIL160C	C00154
C00010	YIL160C	C00223
C00010	YIL160C	C00406
C00010	YIL160C	C00512
C00010	YIL160C	C00527
C00010	YIL160C	C00582
C00010	YIL160C	C01832
C00010	YIL160C	C01944
C00010	YIL160C	C02593
C00010	YIL160C	C03069
C00010	YIL160C	C03561
C00010	YIL160C	C05270
C00010	YIL160C	C05337
C00010	YIL160C	C05338
C00010	YIL160C	C16470
C00010	YJR019C	C00154
C00010	YJR019C	C00412
C00010	YJR019C	C00510
C00010	YJR019C	C02050
C00010	YJR019C	C02249
C00010	YJR019C	C03035
C00010	YJR019C	C03595
C00010	YJR019C	C15547
C00010	YJR019C	C16162
C00010	YJR139C	C00024
C00010	YJR159W	C00024
C00010	YKL008C	C00024
C00010	YKL008C	C00083
C00010	YKL008C	C00223
C00010	YKL008C	C00406
C00010	YKL008C	C00512
C00010	YKL008C	C00527
C00010	YKL008C	C00582
C00010	YKL008C	C03561
C00010	YKL008C	C05338
C00010	YKL029C	C00024
C00010	YKL085W	C00024
C00010	YKL182W	C00024
C00010	YKL182W	C00083
C00010	YKL182W	C00154
C00010	YKL182W	C00223
C00010	YKL182W	C00323
C00010	YKL182W	C00406
C00010	YKL182W	C00512
C00010	YKL182W	C00527
C00010	YKL182W	C00582
C00010	YKL182W	C03561
C00010	YKL182W	C05338
C00010	YKL211C	C00024
C00010	YKR098C	C15547
C00010	YLR070C	C00024
C00010	YLR100W	C00024
C00010	YLR153C	C00024
C00010	YLR153C	C00100
C00010	YLR153C	C05668
C00010	YLR153C	C06671
C00010	YLR153C	C07118
C00010	YLR153C	C09823
C00010	YLR153C	C14143
C00010	YLR153C	C16268
C00010	YLR153C	C16464
C00010	YLR174W	C00024
C00010	YLR195C	C00024
C00010	YLR195C	C00083
C00010	YLR195C	C00154
C00010	YLR195C	C00323
C00010	YLR195C	C00406
C00010	YLR195C	C00512
C00010	YLR195C	C00527
C00010	YLR195C	C00582
C00010	YLR195C	C02593
C00010	YLR195C	C03561
C00010	YLR195C	C05338
C00010	YLR239C	C00024
C00010	YLR239C	C00223
C00010	YLR239C	C00323
C00010	YLR239C	C00512
C00010	YLR239C	C00527
C00010	YLR239C	C00582
C00010	YLR239C	C03561
C00010	YLR239C	C05338
C00010	YLR299W	C00154
C00010	YLR355C	C00024
C00010	YLR432W	C00024
C00010	YLR450W	C00024
C00010	YML042W	C00024
C00010	YML042W	C00083
C00010	YML042W	C00154
C00010	YML042W	C00223
C00010	YML042W	C00323
C00010	YML042W	C00406
C00010	YML042W	C00512
C00010	YML042W	C00527
C00010	YML042W	C00582
C00010	YML042W	C03561
C00010	YML042W	C05338
C00010	YML075C	C00024
C00010	YML075C	C00356
C00010	YML126C	C00024
C00010	YML126C	C00154
C00010	YMR062C	C00024
C00010	YMR062C	C00083
C00010	YMR062C	C00154
C00010	YMR062C	C00223
C00010	YMR062C	C00323
C00010	YMR062C	C00512
C00010	YMR062C	C00582
C00010	YMR062C	C05338
C00010	YMR127C	C00024
C00010	YMR127C	C00083
C00010	YMR127C	C00154
C00010	YMR127C	C00223
C00010	YMR127C	C00406
C00010	YMR127C	C00512
C00010	YMR127C	C00582
C00010	YMR127C	C03561
C00010	YMR127C	C05338
C00010	YMR223W	C15547
C00010	YMR246W	C00154
C00010	YMR246W	C05338
C00010	YMR246W	C05668
C00010	YMR246W	C06671
C00010	YMR246W	C07118
C00010	YMR246W	C09823
C00010	YMR246W	C14143
C00010	YMR246W	C16464
C00010	YMR296C	C00024
C00010	YMR296C	C00083
C00010	YMR296C	C00154
C00010	YMR296C	C00223
C00010	YMR296C	C00323
C00010	YMR296C	C00406
C00010	YMR296C	C00512
C00010	YMR296C	C00527
C00010	YMR296C	C00582
C00010	YMR296C	C03561
C00010	YMR303C	C00024
C00010	YNL009W	C00024
C00010	YNL037C	C00024
C00010	YNL071W	C00024
C00010	YNL071W	C00083
C00010	YNL071W	C00154
C00010	YNL071W	C00223
C00010	YNL071W	C00323
C00010	YNL071W	C00406
C00010	YNL071W	C00512
C00010	YNL071W	C00527
C00010	YNL071W	C00582
C00010	YNL071W	C03561
C00010	YNL071W	C05338
C00010	YNL104C	C00024
C00010	YNL104C	C00154
C00010	YNL117W	C00154
C00010	YNL186W	C15547
C00010	YNL202W	C00083
C00010	YNL202W	C00223
C00010	YNL277W	C00024
C00010	YNL277W	C00083
C00010	YNL277W	C00154
C00010	YNL277W	C00223
C00010	YNL277W	C00323
C00010	YNL277W	C00406
C00010	YNL277W	C00512
C00010	YNL277W	C00527
C00010	YNL277W	C00582
C00010	YNL277W	C05338
C00010	YNL280C	C00083
C00010	YNL280C	C00223
C00010	YNR001C	C00024
C00010	YNR001C	C00154
C00010	YNR008W	C00024
C00010	YNR008W	C00083
C00010	YNR008W	C00323
C00010	YNR008W	C00406
C00010	YNR008W	C00512
C00010	YNR008W	C00527
C00010	YNR008W	C00582
C00010	YNR008W	C03561
C00010	YNR008W	C05338
C00010	YNR019W	C00024
C00010	YNR019W	C00083
C00010	YNR019W	C00154
C00010	YNR019W	C00223
C00010	YNR019W	C00323
C00010	YNR019W	C00406
C00010	YNR019W	C00512
C00010	YNR019W	C00527
C00010	YNR019W	C00582
C00010	YNR019W	C03561
C00010	YNR019W	C05338
C00010	YOL059W	C00024
C00010	YOL086C	C00024
C00010	YOL126C	C00024
C00010	YOR040W	C15547
C00010	YOR124C	C15547
C00010	YOR136W	C00024
C00010	YOR142W	C00091
C00010	YOR142W	C00531
C00010	YOR142W	C05338
C00010	YOR142W	C05668
C00010	YOR142W	C07118
C00010	YOR142W	C09823
C00010	YOR142W	C14143
C00010	YOR244W	C00024
C00010	YOR244W	C00223
C00010	YOR244W	C00323
C00010	YOR244W	C00406
C00010	YOR244W	C00512
C00010	YOR244W	C00527
C00010	YOR244W	C00582
C00010	YOR244W	C03561
C00010	YOR244W	C05338
C00010	YOR317W	C00154
C00010	YOR317W	C05338
C00010	YOR317W	C05668
C00010	YOR317W	C06671
C00010	YOR317W	C07118
C00010	YOR317W	C09823
C00010	YOR317W	C14143
C00010	YOR317W	C16268
C00010	YOR317W	C16464
C00010	YOR377W	C00024
C00010	YOR377W	C00083
C00010	YOR377W	C00154
C00010	YOR377W	C00223
C00010	YOR377W	C00323
C00010	YOR377W	C00406
C00010	YOR377W	C00512
C00010	YOR377W	C00527
C00010	YOR377W	C00582
C00010	YOR377W	C03561
C00010	YOR377W	C05338
C00010	YPL001W	C00024
C00010	YPL001W	C00083
C00010	YPL001W	C00154
C00010	YPL001W	C00223
C00010	YPL001W	C00323
C00010	YPL001W	C00406
C00010	YPL001W	C00512
C00010	YPL001W	C00527
C00010	YPL001W	C00582
C00010	YPL001W	C03561
C00010	YPL001W	C05338
C00010	YPL017C	C00024
C00010	YPL017C	C00091
C00010	YPL017C	C00527
C00010	YPL028W	C00024
C00010	YPL028W	C00083
C00010	YPL028W	C00136
C00010	YPL028W	C00154
C00010	YPL028W	C00223
C00010	YPL028W	C00323
C00010	YPL028W	C00406
C00010	YPL028W	C00512
C00010	YPL028W	C00527
C00010	YPL028W	C00582
C00010	YPL028W	C03561
C00010	YPL028W	C05338
C00010	YPL072W	C15547
C00010	YPL086C	C00024
C00010	YPL086C	C00154
C00010	YPL086C	C00223
C00010	YPL086C	C00323
C00010	YPL086C	C00406
C00010	YPL086C	C00512
C00010	YPL086C	C00527
C00010	YPL086C	C00582
C00010	YPL086C	C03561
C00010	YPL086C	C05338
C00010	YPL231W	C00024
C00010	YPL231W	C00083
C00010	YPL231W	C00154
C00010	YPL231W	C00223
C00010	YPL231W	C00323
C00010	YPL231W	C00406
C00010	YPL231W	C00512
C00010	YPL231W	C00582
C00010	YPL231W	C03561
C00010	YPL231W	C05338
C00010	YPR001W	C00024
C00010	YPR001W	C00154
C00010	YPR006C	C00024
C00010	YPR127W	C00024
C00015	YAL023C	C00029
C00015	YAL023C	C00052
C00015	YAL023C	C00167
C00015	YAL023C	C02199
C00015	YAL038W	C00075
C00015	YBL082C	C00029
C00015	YBL082C	C00052
C00015	YBL082C	C00167
C00015	YBL082C	C02199
C00015	YBR001C	C01170
C00015	YBR023C	C00029
C00015	YBR023C	C00043
C00015	YBR023C	C00052
C00015	YBR023C	C00167
C00015	YBR023C	C02199
C00015	YBR038W	C00029
C00015	YBR038W	C00043
C00015	YBR038W	C00052
C00015	YBR038W	C00167
C00015	YBR038W	C02199
C00015	YBR070C	C00029
C00015	YBR070C	C00043
C00015	YBR070C	C00052
C00015	YBR110W	C00052
C00015	YBR110W	C00167
C00015	YBR110W	C02199
C00015	YBR126C	C00052
C00015	YBR126C	C00167
C00015	YBR126C	C02199
C00015	YBR229C	C00167
C00015	YBR229C	C01170
C00015	YBR299W	C00167
C00015	YBR299W	C01170
C00015	YDL037C	C00167
C00015	YDL037C	C01170
C00015	YDL093W	C00029
C00015	YDL093W	C00052
C00015	YDL093W	C00167
C00015	YDL093W	C02199
C00015	YDL095W	C00029
C00015	YDL095W	C00052
C00015	YDL095W	C00167
C00015	YDL095W	C02199
C00015	YDR001C	C00167
C00015	YDR001C	C01170
C00015	YDR074W	C00029
C00015	YDR074W	C00052
C00015	YDR074W	C00167
C00015	YDR074W	C02199
C00015	YDR261C	C00167
C00015	YDR261C	C01170
C00015	YDR307W	C00029
C00015	YDR307W	C00052
C00015	YDR307W	C02199
C00015	YEL011W	C00029
C00015	YEL011W	C00052
C00015	YEL011W	C00167
C00015	YEL011W	C02199
C00015	YER005W	C00075
C00015	YER005W	C00105
C00015	YER070W	C01346
C00015	YFR015C	C00029
C00015	YFR015C	C00052
C00015	YFR015C	C00167
C00015	YFR015C	C02199
C00015	YGL022W	C00052
C00015	YGL022W	C00167
C00015	YGL027C	C00167
C00015	YGL027C	C01170
C00015	YGL038C	C00029
C00015	YGL038C	C00052
C00015	YGL038C	C00167
C00015	YGL038C	C02199
C00015	YGL047W	C00029
C00015	YGL047W	C00043
C00015	YGL047W	C00052
C00015	YGL047W	C00167
C00015	YGL047W	C02199
C00015	YGL065C	C00029
C00015	YGL065C	C00052
C00015	YGL065C	C00167
C00015	YGL065C	C02199
C00015	YGL156W	C00167
C00015	YGL156W	C01170
C00015	YGR032W	C00029
C00015	YGR032W	C00052
C00015	YGR032W	C00167
C00015	YGR032W	C02199
C00015	YGR180C	C01346
C00015	YGR199W	C00029
C00015	YGR199W	C00052
C00015	YGR199W	C00167
C00015	YGR199W	C02199
C00015	YGR282C	C01170
C00015	YGR287C	C01170
C00015	YGR292W	C00167
C00015	YGR292W	C01170
C00015	YIL066C	C01346
C00015	YIL099W	C00167
C00015	YIL099W	C01170
C00015	YIL162W	C00167
C00015	YIL162W	C01170
C00015	YIL172C	C01170
C00015	YIR019C	C00167
C00015	YIR019C	C01170
C00015	YJL026W	C01346
C00015	YJL216C	C00167
C00015	YJL216C	C01170
C00015	YJL221C	C00167
C00015	YJL221C	C01170
C00015	YJR131W	C00167
C00015	YJR143C	C00029
C00015	YJR143C	C00052
C00015	YJR143C	C00167
C00015	YJR143C	C02199
C00015	YJR153W	C00167
C00015	YJR153W	C01170
C00015	YKL024C	C00105
C00015	YKL046C	C00167
C00015	YKL046C	C01170
C00015	YKL067W	C00075
C00015	YLR189C	C00052
C00015	YLR189C	C02199
C00015	YLR258W	C00029
C00015	YLR258W	C00052
C00015	YLR258W	C00167
C00015	YLR258W	C02199
C00015	YLR286C	C00167
C00015	YLR286C	C01170
C00015	YLR300W	C00167
C00015	YLR300W	C01170
C00015	YLR342W	C00029
C00015	YLR342W	C00052
C00015	YLR342W	C00167
C00015	YLR342W	C02199
C00015	YML100W	C00029
C00015	YML100W	C00052
C00015	YML100W	C00167
C00015	YMR238W	C00167
C00015	YMR238W	C01170
C00015	YMR261C	C00029
C00015	YMR261C	C00052
C00015	YMR261C	C00167
C00015	YMR306W	C00029
C00015	YMR306W	C00052
C00015	YMR306W	C00167
C00015	YMR306W	C02199
C00015	YNL192W	C00029
C00015	YNL192W	C00043
C00015	YNL192W	C00052
C00015	YNL192W	C00167
C00015	YNL192W	C02199
C00015	YNR030W	C00029
C00015	YNR030W	C00052
C00015	YNR030W	C00167
C00015	YNR030W	C02199
C00015	YOL157C	C00167
C00015	YOL157C	C01170
C00015	YOR190W	C00167
C00015	YOR190W	C01170
C00015	YOR321W	C00029
C00015	YOR321W	C00052
C00015	YOR321W	C00167
C00015	YOR321W	C02199
C00015	YOR347C	C00075
C00015	YPL175W	C00029
C00015	YPL175W	C00043
C00015	YPL175W	C00052
C00015	YPL175W	C00167
C00015	YPL227C	C00029
C00015	YPL227C	C00167
C00015	YPL227C	C02199
C00015	YPR026W	C01170
C00015	YPR160W	C00029
C00015	YPR160W	C00052
C00015	YPR160W	C00167
C00015	YPR160W	C02199
C00015	YPR183W	C00029
C00015	YPR183W	C00052
C00015	YPR183W	C00167
C00015	YPR183W	C02199
C00015	YPR184W	C00029
C00015	YPR184W	C00052
C00015	YPR184W	C00167
C00015	YPR184W	C01170
C00015	YPR184W	C02199
C00016	YBR084W	C01352
C00016	YDL045C	C00061
C00016	YER023W	C01352
C00016	YGL125W	C01352
C00016	YGL205W	C01352
C00016	YGR204W	C01352
C00016	YHR037W	C01352
C00016	YIL049W	C01352
C00016	YIR034C	C01352
C00016	YKR080W	C01352
C00016	YLR142W	C01352
C00016	YNR050C	C01352
C00016	YOR236W	C01352
C00016	YOR356W	C01352
C00018	YBR035C	C00627
C00018	YBR035C	C00647
C00018	YNR027W	C00250
C00019	YBR133C	C00021
C00019	YBR133C	C01152
C00019	YBR133C	C01575
C00019	YBR133C	C02059
C00019	YBR133C	C02765
C00019	YBR133C	C04831
C00019	YBR133C	C05302
C00019	YBR133C	C05802
C00019	YBR133C	C05804
C00019	YBR133C	C05812
C00019	YBR133C	C06199
C00019	YBR133C	C08526
C00019	YBR133C	C09581
C00019	YBR133C	C09694
C00019	YBR133C	C10462
C00019	YBR133C	C11911
C00019	YBR133C	C15877
C00019	YBR133C	C15881
C00019	YBR133C	C15883
C00019	YBR133C	C15886
C00019	YBR133C	C15888
C00019	YBR133C	C15900
C00019	YBR236C	C00021
C00019	YBR236C	C00828
C00019	YBR236C	C01152
C00019	YBR236C	C01575
C00019	YBR236C	C02059
C00019	YBR236C	C02765
C00019	YBR236C	C04831
C00019	YBR236C	C05302
C00019	YBR236C	C05802
C00019	YBR236C	C05812
C00019	YBR236C	C06199
C00019	YBR236C	C08526
C00019	YBR236C	C09581
C00019	YBR236C	C09694
C00019	YBR236C	C10462
C00019	YBR236C	C11911
C00019	YBR236C	C15877
C00019	YBR236C	C15883
C00019	YBR236C	C15886
C00019	YBR236C	C15888
C00019	YDL033C	C00021
C00019	YDL033C	C00828
C00019	YDL033C	C01152
C00019	YDL033C	C01575
C00019	YDL033C	C02059
C00019	YDL033C	C04831
C00019	YDL033C	C05302
C00019	YDL033C	C05802
C00019	YDL033C	C05804
C00019	YDL033C	C05812
C00019	YDL033C	C05814
C00019	YDL033C	C06199
C00019	YDL033C	C08526
C00019	YDL033C	C09581
C00019	YDL033C	C09694
C00019	YDL033C	C11911
C00019	YDL033C	C15877
C00019	YDL033C	C15881
C00019	YDL033C	C15883
C00019	YDL033C	C15886
C00019	YDL033C	C15900
C00019	YDL200C	C00021
C00019	YDL200C	C00828
C00019	YDL200C	C01152
C00019	YDL200C	C01575
C00019	YDL200C	C02059
C00019	YDL200C	C02765
C00019	YDL200C	C04831
C00019	YDL200C	C05802
C00019	YDL200C	C05804
C00019	YDL200C	C05812
C00019	YDL200C	C05814
C00019	YDL200C	C06199
C00019	YDL200C	C08526
C00019	YDL200C	C09581
C00019	YDL200C	C09694
C00019	YDL200C	C10462
C00019	YDL200C	C11911
C00019	YDL200C	C15881
C00019	YDL200C	C15883
C00019	YDL200C	C15886
C00019	YDL200C	C15888
C00019	YDL200C	C15900
C00019	YDL201W	C00021
C00019	YDL201W	C00828
C00019	YDL201W	C01575
C00019	YDL201W	C02059
C00019	YDL201W	C02765
C00019	YDL201W	C05302
C00019	YDL201W	C05802
C00019	YDL201W	C05804
C00019	YDL201W	C05814
C00019	YDL201W	C06199
C00019	YDL201W	C08526
C00019	YDL201W	C09581
C00019	YDL201W	C09694
C00019	YDL201W	C10462
C00019	YDL201W	C11911
C00019	YDL201W	C15877
C00019	YDL201W	C15881
C00019	YDL201W	C15883
C00019	YDL201W	C15886
C00019	YDL201W	C15888
C00019	YDL201W	C15900
C00019	YDR120C	C00021
C00019	YDR120C	C00828
C00019	YDR120C	C01152
C00019	YDR120C	C01575
C00019	YDR120C	C02059
C00019	YDR120C	C04831
C00019	YDR120C	C05802
C00019	YDR120C	C05804
C00019	YDR120C	C05812
C00019	YDR120C	C05814
C00019	YDR120C	C06199
C00019	YDR120C	C08526
C00019	YDR120C	C09581
C00019	YDR120C	C09694
C00019	YDR120C	C10462
C00019	YDR120C	C11911
C00019	YDR120C	C15877
C00019	YDR120C	C15881
C00019	YDR120C	C15883
C00019	YDR120C	C15886
C00019	YDR120C	C15888
C00019	YDR120C	C15900
C00019	YDR410C	C00828
C00019	YDR410C	C01152
C00019	YDR410C	C02059
C00019	YDR410C	C02765
C00019	YDR410C	C04831
C00019	YDR410C	C05302
C00019	YDR410C	C05802
C00019	YDR410C	C05804
C00019	YDR410C	C05812
C00019	YDR410C	C05814
C00019	YDR410C	C06199
C00019	YDR410C	C08526
C00019	YDR410C	C09581
C00019	YDR410C	C09694
C00019	YDR410C	C10462
C00019	YDR410C	C11911
C00019	YDR410C	C15877
C00019	YDR410C	C15881
C00019	YDR410C	C15883
C00019	YDR410C	C15886
C00019	YDR410C	C15888
C00019	YDR410C	C15900
C00019	YDR440W	C00021
C00019	YDR440W	C00828
C00019	YDR440W	C01152
C00019	YDR440W	C01575
C00019	YDR440W	C02059
C00019	YDR440W	C02765
C00019	YDR440W	C04831
C00019	YDR440W	C05302
C00019	YDR440W	C05802
C00019	YDR440W	C05804
C00019	YDR440W	C05812
C00019	YDR440W	C05814
C00019	YDR440W	C06199
C00019	YDR440W	C08526
C00019	YDR440W	C09581
C00019	YDR440W	C09694
C00019	YDR440W	C10462
C00019	YDR440W	C11911
C00019	YDR440W	C15877
C00019	YDR440W	C15881
C00019	YDR440W	C15883
C00019	YDR440W	C15886
C00019	YDR440W	C15888
C00019	YDR502C	C00073
C00019	YER091C	C00021
C00019	YER091C	C00828
C00019	YER091C	C01152
C00019	YER091C	C01575
C00019	YER091C	C02059
C00019	YER091C	C02765
C00019	YER091C	C04831
C00019	YER091C	C05302
C00019	YER091C	C05802
C00019	YER091C	C05804
C00019	YER091C	C05812
C00019	YER091C	C05814
C00019	YER091C	C06199
C00019	YER091C	C08526
C00019	YER091C	C09581
C00019	YER091C	C09694
C00019	YER091C	C10462
C00019	YER091C	C11911
C00019	YER091C	C15877
C00019	YER091C	C15881
C00019	YER091C	C15886
C00019	YER091C	C15888
C00019	YER091C	C15900
C00019	YGR157W	C00828
C00019	YGR157W	C01152
C00019	YGR157W	C01575
C00019	YGR157W	C02059
C00019	YGR157W	C04831
C00019	YGR157W	C05302
C00019	YGR157W	C05802
C00019	YGR157W	C05804
C00019	YGR157W	C05812
C00019	YGR157W	C05814
C00019	YGR157W	C06199
C00019	YGR157W	C09581
C00019	YGR157W	C09694
C00019	YGR157W	C10462
C00019	YGR157W	C11911
C00019	YGR157W	C15877
C00019	YGR157W	C15881
C00019	YGR157W	C15883
C00019	YGR157W	C15886
C00019	YGR157W	C15888
C00019	YGR157W	C15900
C00019	YGR286C	C00073
C00019	YGR286C	C05198
C00019	YHR119W	C00021
C00019	YHR119W	C00828
C00019	YHR119W	C01152
C00019	YHR119W	C01575
C00019	YHR119W	C02059
C00019	YHR119W	C02765
C00019	YHR119W	C04831
C00019	YHR119W	C05302
C00019	YHR119W	C05802
C00019	YHR119W	C05814
C00019	YHR119W	C06199
C00019	YHR119W	C08526
C00019	YHR119W	C09694
C00019	YHR119W	C10462
C00019	YHR119W	C11911
C00019	YHR119W	C15877
C00019	YHR119W	C15881
C00019	YHR119W	C15883
C00019	YHR119W	C15886
C00019	YHR119W	C15888
C00019	YHR119W	C15900
C00019	YJL125C	C00021
C00019	YJL125C	C00828
C00019	YJL125C	C01152
C00019	YJL125C	C01575
C00019	YJL125C	C02059
C00019	YJL125C	C02765
C00019	YJL125C	C04831
C00019	YJL125C	C05302
C00019	YJL125C	C05802
C00019	YJL125C	C05804
C00019	YJL125C	C05812
C00019	YJL125C	C05814
C00019	YJL125C	C06199
C00019	YJL125C	C08526
C00019	YJL125C	C09581
C00019	YJL125C	C09694
C00019	YJL125C	C10462
C00019	YJL125C	C11911
C00019	YJL125C	C15877
C00019	YJL125C	C15881
C00019	YJL125C	C15883
C00019	YJL125C	C15886
C00019	YJL125C	C15888
C00019	YJL125C	C15900
C00019	YJL168C	C00828
C00019	YJL168C	C01575
C00019	YJL168C	C02765
C00019	YJL168C	C05302
C00019	YJL168C	C05802
C00019	YJL168C	C05804
C00019	YJL168C	C05812
C00019	YJL168C	C05814
C00019	YJL168C	C06199
C00019	YJL168C	C08526
C00019	YJL168C	C09581
C00019	YJL168C	C09694
C00019	YJL168C	C10462
C00019	YJL168C	C11911
C00019	YJL168C	C15877
C00019	YJL168C	C15881
C00019	YJL168C	C15886
C00019	YJL168C	C15888
C00019	YJR073C	C00021
C00019	YJR073C	C01152
C00019	YJR073C	C01575
C00019	YJR073C	C02059
C00019	YJR073C	C02765
C00019	YJR073C	C05302
C00019	YJR073C	C05802
C00019	YJR073C	C05804
C00019	YJR073C	C05812
C00019	YJR073C	C05814
C00019	YJR073C	C06199
C00019	YJR073C	C08526
C00019	YJR073C	C09581
C00019	YJR073C	C09694
C00019	YJR073C	C10462
C00019	YJR073C	C11911
C00019	YJR073C	C15877
C00019	YJR073C	C15883
C00019	YJR073C	C15886
C00019	YJR073C	C15900
C00019	YKR069W	C00021
C00019	YKR069W	C00828
C00019	YKR069W	C01152
C00019	YKR069W	C01575
C00019	YKR069W	C02059
C00019	YKR069W	C02463
C00019	YKR069W	C04831
C00019	YKR069W	C05302
C00019	YKR069W	C05778
C00019	YKR069W	C05802
C00019	YKR069W	C05804
C00019	YKR069W	C05812
C00019	YKR069W	C05814
C00019	YKR069W	C06199
C00019	YKR069W	C08526
C00019	YKR069W	C09581
C00019	YKR069W	C09694
C00019	YKR069W	C10462
C00019	YKR069W	C11911
C00019	YKR069W	C15527
C00019	YKR069W	C15877
C00019	YKR069W	C15883
C00019	YKR069W	C15886
C00019	YKR069W	C15888
C00019	YKR069W	C15900
C00019	YLR172C	C00021
C00019	YLR172C	C00828
C00019	YLR172C	C01152
C00019	YLR172C	C01575
C00019	YLR172C	C02059
C00019	YLR172C	C02765
C00019	YLR172C	C04692
C00019	YLR172C	C04831
C00019	YLR172C	C05802
C00019	YLR172C	C05804
C00019	YLR172C	C05812
C00019	YLR172C	C05814
C00019	YLR172C	C06199
C00019	YLR172C	C08526
C00019	YLR172C	C09581
C00019	YLR172C	C09694
C00019	YLR172C	C10462
C00019	YLR172C	C11911
C00019	YLR172C	C15877
C00019	YLR172C	C15881
C00019	YLR172C	C15883
C00019	YLR172C	C15886
C00019	YLR172C	C15888
C00019	YLR172C	C15900
C00019	YLR180W	C00073
C00019	YML008C	C00021
C00019	YML008C	C00828
C00019	YML008C	C01152
C00019	YML008C	C01575
C00019	YML008C	C02059
C00019	YML008C	C02765
C00019	YML008C	C04525
C00019	YML008C	C04831
C00019	YML008C	C05302
C00019	YML008C	C05802
C00019	YML008C	C05804
C00019	YML008C	C05812
C00019	YML008C	C05814
C00019	YML008C	C08830
C00019	YML008C	C09581
C00019	YML008C	C09694
C00019	YML008C	C10462
C00019	YML008C	C11911
C00019	YML008C	C15877
C00019	YML008C	C15881
C00019	YML008C	C15883
C00019	YML008C	C15886
C00019	YML008C	C15888
C00019	YML008C	C15900
C00019	YNR058W	C01037
C00019	YNR058W	C04425
C00019	YOL052C	C01137
C00019	YOL096C	C00021
C00019	YOL096C	C00828
C00019	YOL096C	C01152
C00019	YOL096C	C01575
C00019	YOL096C	C02059
C00019	YOL096C	C02765
C00019	YOL096C	C04831
C00019	YOL096C	C05302
C00019	YOL096C	C05313
C00019	YOL096C	C05802
C00019	YOL096C	C05804
C00019	YOL096C	C05814
C00019	YOL096C	C06199
C00019	YOL096C	C08526
C00019	YOL096C	C09581
C00019	YOL096C	C09694
C00019	YOL096C	C15877
C00019	YOL096C	C15881
C00019	YOL096C	C15883
C00019	YOL096C	C15886
C00019	YOL096C	C15900
C00019	YOR074C	C00021
C00019	YOR074C	C00828
C00019	YOR074C	C01152
C00019	YOR074C	C01575
C00019	YOR074C	C02059
C00019	YOR074C	C02765
C00019	YOR074C	C04831
C00019	YOR074C	C05302
C00019	YOR074C	C05802
C00019	YOR074C	C05804
C00019	YOR074C	C05812
C00019	YOR074C	C05814
C00019	YOR074C	C06199
C00019	YOR074C	C08526
C00019	YOR074C	C09581
C00019	YOR074C	C09694
C00019	YOR074C	C10462
C00019	YOR074C	C11911
C00019	YOR074C	C15877
C00019	YOR074C	C15881
C00019	YOR074C	C15886
C00019	YOR074C	C15888
C00019	YOR074C	C15900
C00019	YOR196C	C00073
C00020	YAL054C	C05993
C00020	YDL141W	C05921
C00020	YDR441C	C00119
C00020	YDR441C	C00147
C00020	YGL248W	C00575
C00020	YJL046W	C16238
C00020	YJR105W	C00212
C00020	YLR153C	C05993
C00020	YLR359W	C03794
C00020	YML022W	C00119
C00020	YML022W	C00147
C00020	YML035C	C00130
C00020	YMR217W	C00655
C00020	YOL064C	C00054
C00020	YOR360C	C00575
C00021	YER043C	C00155
C00022	YAL012W	C00097
C00022	YAL012W	C00491
C00022	YBR218C	C00036
C00022	YBR221C	C00024
C00022	YBR221C	C05125
C00022	YCL009C	C00900
C00022	YCL009C	C06010
C00022	YCL064C	C00065
C00022	YCL064C	C02218
C00022	YDL080C	C00084
C00022	YDL080C	C05125
C00022	YDL174C	C00256
C00022	YDR047W	C03981
C00022	YDR111C	C00026
C00022	YDR111C	C00041
C00022	YDR111C	C00555
C00022	YDR127W	C06203
C00022	YDR234W	C06203
C00022	YDR294C	C00204
C00022	YDR294C	C03979
C00022	YDR294C	C04442
C00022	YDR294C	C05601
C00022	YDR294C	C06201
C00022	YEL021W	C03981
C00022	YEL046C	C00204
C00022	YEL046C	C03979
C00022	YEL046C	C04442
C00022	YEL046C	C05601
C00022	YEL046C	C06201
C00022	YER065C	C00885
C00022	YER065C	C06762
C00022	YER086W	C00065
C00022	YER090W	C00251
C00022	YER090W	C00885
C00022	YER090W	C06762
C00022	YER178W	C00024
C00022	YER178W	C05125
C00022	YFL018C	C00024
C00022	YFR055W	C00097
C00022	YFR055W	C00491
C00022	YFR055W	C00542
C00022	YFR055W	C02291
C00022	YFR055W	C05699
C00022	YGL009C	C06203
C00022	YGL026C	C06203
C00022	YGL040C	C06203
C00022	YGL062W	C00036
C00022	YGL063W	C06203
C00022	YGL184C	C00491
C00022	YGL184C	C00542
C00022	YGL184C	C02291
C00022	YGL184C	C05699
C00022	YGL202W	C00041
C00022	YGL202W	C00555
C00022	YGR019W	C00041
C00022	YGR019W	C00555
C00022	YGR087C	C00084
C00022	YGR087C	C03981
C00022	YGR087C	C05125
C00022	YGR155W	C06203
C00022	YGR170W	C03981
C00022	YGR254W	C06203
C00022	YHR137W	C00041
C00022	YHR137W	C00555
C00022	YHR174W	C06203
C00022	YHR208W	C00041
C00022	YHR208W	C00555
C00022	YIL116W	C00041
C00022	YIL116W	C00555
C00022	YJR024C	C06203
C00022	YJR148W	C00041
C00022	YKL029C	C00036
C00022	YKL029C	C00149
C00022	YKL060C	C04442
C00022	YKL060C	C05601
C00022	YKL060C	C06201
C00022	YKL104C	C00041
C00022	YKL104C	C00555
C00022	YKL106W	C00555
C00022	YKL184W	C03981
C00022	YKL211C	C00251
C00022	YKL211C	C00885
C00022	YKL211C	C03981
C00022	YKL211C	C06762
C00022	YKR097W	C03981
C00022	YLR027C	C00041
C00022	YLR027C	C00555
C00022	YLR044C	C00084
C00022	YLR044C	C03981
C00022	YLR044C	C05125
C00022	YLR089C	C00026
C00022	YLR089C	C00041
C00022	YLR089C	C00555
C00022	YLR134W	C03981
C00022	YLR304C	C06203
C00022	YLR438W	C00041
C00022	YLR438W	C00555
C00022	YML054C	C00186
C00022	YMR108W	C00900
C00022	YMR108W	C06006
C00022	YMR108W	C06010
C00022	YMR250W	C03981
C00022	YMR323W	C06203
C00022	YNL071W	C00024
C00022	YNL169C	C03981
C00022	YNL256W	C00204
C00022	YNL256W	C03979
C00022	YNL256W	C04442
C00022	YNL256W	C05601
C00022	YNR033W	C00041
C00022	YNR033W	C00555
C00022	YNR043W	C03981
C00022	YNR058W	C00041
C00022	YNR058W	C00555
C00022	YOL052C	C03981
C00022	YOL140W	C00041
C00022	YOL140W	C00555
C00022	YOR128C	C03981
C00022	YOR184W	C00041
C00022	YOR184W	C00555
C00022	YOR202W	C06203
C00022	YOR347C	C00074
C00022	YOR393W	C06203
C00022	YPL262W	C06203
C00022	YPR002W	C06203
C00022	YPR006C	C00885
C00022	YPR006C	C06762
C00024	YAL054C	C05993
C00024	YAR035W	C02571
C00024	YAR035W	C02727
C00024	YAR035W	C03341
C00024	YAR035W	C05135
C00024	YAR035W	C06715
C00024	YAR035W	C07118
C00024	YBL015W	C00033
C00024	YBL052C	C02727
C00024	YBL052C	C03341
C00024	YBL052C	C05135
C00024	YBL052C	C06715
C00024	YBL052C	C07118
C00024	YBR149W	C06548
C00024	YBR153W	C06548
C00024	YBR265W	C06548
C00024	YCL018W	C06548
C00024	YCR005C	C00158
C00024	YCR048W	C02727
C00024	YCR048W	C03341
C00024	YCR048W	C05135
C00024	YCR048W	C06715
C00024	YCR048W	C07118
C00024	YDL022W	C06548
C00024	YDL040C	C03341
C00024	YDL040C	C05135
C00024	YDL040C	C07118
C00024	YDL052C	C02727
C00024	YDL052C	C03341
C00024	YDL052C	C05135
C00024	YDL052C	C06715
C00024	YDL052C	C07118
C00024	YDL066W	C06548
C00024	YDL078C	C06548
C00024	YDL131W	C01251
C00024	YDL168W	C06548
C00024	YDL182W	C01251
C00024	YDL246C	C06548
C00024	YDR062W	C02727
C00024	YDR062W	C03341
C00024	YDR062W	C05135
C00024	YDR062W	C06715
C00024	YDR062W	C07118
C00024	YDR127W	C06548
C00024	YDR148C	C02727
C00024	YDR148C	C03341
C00024	YDR148C	C05135
C00024	YDR148C	C06715
C00024	YDR148C	C07118
C00024	YDR232W	C02727
C00024	YDR232W	C03341
C00024	YDR232W	C05135
C00024	YDR232W	C06715
C00024	YDR232W	C07118
C00024	YER061C	C03341
C00024	YER061C	C05135
C00024	YER061C	C06715
C00024	YER061C	C07118
C00024	YER081W	C06548
C00024	YFL017C	C00357
C00024	YFL017C	C02727
C00024	YFL017C	C03341
C00024	YFL017C	C05135
C00024	YFL017C	C06715
C00024	YFL017C	C07118
C00024	YGL001C	C06548
C00024	YGL256W	C06548
C00024	YGR147C	C02727
C00024	YGR147C	C03341
C00024	YGR147C	C05135
C00024	YGR147C	C06715
C00024	YGR147C	C07118
C00024	YGR177C	C02727
C00024	YGR177C	C03341
C00024	YGR177C	C05135
C00024	YGR177C	C06715
C00024	YGR177C	C07118
C00024	YGR252W	C02727
C00024	YGR252W	C05135
C00024	YGR252W	C06715
C00024	YGR252W	C07118
C00024	YGR256W	C06548
C00024	YHL003C	C02727
C00024	YHL003C	C03341
C00024	YHL003C	C05135
C00024	YHL003C	C06715
C00024	YHL003C	C07118
C00024	YHR063C	C06548
C00024	YHR104W	C06548
C00024	YHR183W	C06548
C00024	YHR216W	C06548
C00024	YIL074C	C06548
C00024	YIL094C	C06548
C00024	YIL124W	C06548
C00024	YIL160C	C02232
C00024	YIL160C	C02727
C00024	YIL160C	C03341
C00024	YIL160C	C03344
C00024	YIL160C	C05135
C00024	YIL160C	C05263
C00024	YIL160C	C05265
C00024	YIL160C	C05267
C00024	YIL160C	C05269
C00024	YIL160C	C06715
C00024	YIL160C	C07118
C00024	YIR031C	C00149
C00024	YJR139C	C06548
C00024	YJR159W	C06548
C00024	YKL008C	C02727
C00024	YKL008C	C03341
C00024	YKL008C	C05135
C00024	YKL008C	C06715
C00024	YKL008C	C07118
C00024	YKL085W	C06548
C00024	YKL182W	C02727
C00024	YKL182W	C03341
C00024	YKL182W	C05135
C00024	YKL182W	C06715
C00024	YKL182W	C07118
C00024	YLR070C	C06548
C00024	YLR100W	C06548
C00024	YLR153C	C05993
C00024	YLR174W	C06548
C00024	YLR195C	C02727
C00024	YLR195C	C03341
C00024	YLR195C	C05135
C00024	YLR195C	C06715
C00024	YLR239C	C02727
C00024	YLR239C	C03341
C00024	YLR239C	C05135
C00024	YLR239C	C06715
C00024	YLR239C	C07118
C00024	YLR355C	C06548
C00024	YLR450W	C06548
C00024	YML042W	C02571
C00024	YML042W	C02727
C00024	YML042W	C03341
C00024	YML042W	C05135
C00024	YML042W	C06715
C00024	YML042W	C07118
C00024	YML056C	C06548
C00024	YML075C	C06548
C00024	YML126C	C00356
C00024	YMR062C	C00624
C00024	YMR062C	C03341
C00024	YMR062C	C05135
C00024	YMR062C	C06715
C00024	YMR062C	C07118
C00024	YMR083W	C06548
C00024	YMR127C	C03341
C00024	YMR127C	C05135
C00024	YMR127C	C06715
C00024	YMR127C	C07118
C00024	YMR296C	C02727
C00024	YMR296C	C03341
C00024	YMR296C	C05135
C00024	YMR296C	C06715
C00024	YMR296C	C07118
C00024	YMR303C	C06548
C00024	YNL009W	C06548
C00024	YNL037C	C06548
C00024	YNL071W	C03341
C00024	YNL071W	C05135
C00024	YNL071W	C06715
C00024	YNL104C	C02504
C00024	YNL117W	C00149
C00024	YNL241C	C06548
C00024	YNL277W	C01077
C00024	YNL277W	C02727
C00024	YNL277W	C03341
C00024	YNL277W	C05135
C00024	YNL277W	C06715
C00024	YNR008W	C02727
C00024	YNR008W	C03341
C00024	YNR008W	C05135
C00024	YNR008W	C06715
C00024	YNR008W	C07118
C00024	YNR016C	C00083
C00024	YNR019W	C03341
C00024	YNR019W	C05135
C00024	YNR019W	C06715
C00024	YNR019W	C07118
C00024	YOL059W	C06548
C00024	YOL086C	C06548
C00024	YOR136W	C06548
C00024	YOR244W	C02727
C00024	YOR244W	C03341
C00024	YOR244W	C05135
C00024	YOR244W	C06715
C00024	YOR244W	C07118
C00024	YOR377W	C03341
C00024	YOR377W	C05135
C00024	YOR377W	C06715
C00024	YOR377W	C07118
C00024	YPL001W	C02727
C00024	YPL001W	C03341
C00024	YPL001W	C05135
C00024	YPL001W	C07118
C00024	YPL028W	C00332
C00024	YPL028W	C02727
C00024	YPL028W	C03341
C00024	YPL028W	C03344
C00024	YPL028W	C05135
C00024	YPL028W	C05269
C00024	YPL028W	C07118
C00024	YPL086C	C02727
C00024	YPL086C	C03341
C00024	YPL086C	C05135
C00024	YPL086C	C06715
C00024	YPL086C	C07118
C00024	YPL231W	C02727
C00024	YPL231W	C03341
C00024	YPL231W	C05135
C00024	YPL231W	C06715
C00024	YPL231W	C07118
C00024	YPR001W	C00158
C00024	YPR127W	C06548
C00025	YAL062W	C00026
C00025	YBL039C	C00064
C00025	YBL080C	C00064
C00025	YDL171C	C00026
C00025	YDL171C	C00064
C00025	YDL215C	C00026
C00025	YDR111C	C00026
C00025	YDR111C	C02378
C00025	YDR111C	C02727
C00025	YDR111C	C04390
C00025	YDR111C	C05672
C00025	YDR111C	C12989
C00025	YDR111C	C16153
C00025	YDR300C	C03287
C00025	YDR354W	C00064
C00025	YDR354W	C04916
C00025	YDR441C	C00064
C00025	YDR441C	C04916
C00025	YER055C	C04916
C00025	YER065C	C00064
C00025	YER090W	C00064
C00025	YER090W	C00251
C00025	YER090W	C04916
C00025	YFR047C	C00064
C00025	YGL017W	C06462
C00025	YGL202W	C00026
C00025	YGL202W	C00079
C00025	YGL202W	C02378
C00025	YGL202W	C02727
C00025	YGL202W	C05672
C00025	YGL202W	C16153
C00025	YGR019W	C00099
C00025	YGR019W	C00334
C00025	YGR019W	C02378
C00025	YGR019W	C02727
C00025	YGR019W	C04390
C00025	YGR019W	C05672
C00025	YGR019W	C12989
C00025	YGR019W	C16153
C00025	YGR061C	C00064
C00025	YGR061C	C04376
C00025	YGR124W	C00049
C00025	YGR124W	C00064
C00025	YHR037W	C01165
C00025	YHR074W	C00064
C00025	YHR074W	C00857
C00025	YHR128W	C00064
C00025	YHR128W	C04916
C00025	YHR137W	C00026
C00025	YHR137W	C00073
C00025	YHR137W	C00079
C00025	YHR137W	C00082
C00025	YHR137W	C02727
C00025	YHR137W	C04390
C00025	YHR137W	C05672
C00025	YHR137W	C12989
C00025	YHR137W	C16153
C00025	YHR208W	C00123
C00025	YHR208W	C00183
C00025	YHR208W	C00407
C00025	YHR208W	C02378
C00025	YHR208W	C02727
C00025	YHR208W	C04390
C00025	YHR208W	C05672
C00025	YHR208W	C12989
C00025	YHR208W	C16153
C00025	YIL116W	C00026
C00025	YIL116W	C00079
C00025	YIL116W	C00082
C00025	YIL116W	C01100
C00025	YIL116W	C02378
C00025	YIL116W	C02727
C00025	YIL116W	C04390
C00025	YIL116W	C05672
C00025	YIL116W	C12989
C00025	YIL116W	C16153
C00025	YJL101C	C00669
C00025	YJL130C	C00064
C00025	YJR109C	C00064
C00025	YJR148W	C00026
C00025	YJR148W	C00123
C00025	YJR148W	C00183
C00025	YJR148W	C00407
C00025	YJR148W	C02378
C00025	YJR148W	C04390
C00025	YJR148W	C05672
C00025	YJR148W	C12989
C00025	YJR148W	C16153
C00025	YKL104C	C00026
C00025	YKL104C	C00064
C00025	YKL104C	C00085
C00025	YKL104C	C02378
C00025	YKL104C	C02727
C00025	YKL104C	C04390
C00025	YKL104C	C05672
C00025	YKL104C	C12989
C00025	YKL104C	C16153
C00025	YKL106W	C00026
C00025	YKL106W	C00049
C00025	YKL106W	C00079
C00025	YKL106W	C00082
C00025	YKL106W	C00097
C00025	YKL106W	C00506
C00025	YKL106W	C00606
C00025	YKL106W	C02378
C00025	YKL106W	C02727
C00025	YKL106W	C04390
C00025	YKL106W	C05672
C00025	YKL106W	C05947
C00025	YKL106W	C12989
C00025	YKL132C	C00415
C00025	YKL211C	C00251
C00025	YKL211C	C04916
C00025	YLR017W	C00064
C00025	YLR017W	C04916
C00025	YLR027C	C00049
C00025	YLR027C	C00079
C00025	YLR027C	C00082
C00025	YLR027C	C00097
C00025	YLR027C	C00506
C00025	YLR027C	C00606
C00025	YLR027C	C02378
C00025	YLR027C	C02727
C00025	YLR027C	C04390
C00025	YLR027C	C05672
C00025	YLR027C	C05947
C00025	YLR027C	C12989
C00025	YLR027C	C16153
C00025	YLR089C	C00026
C00025	YLR089C	C00041
C00025	YLR089C	C02378
C00025	YLR089C	C02727
C00025	YLR089C	C04390
C00025	YLR089C	C05672
C00025	YLR089C	C12989
C00025	YLR089C	C16153
C00025	YLR209C	C00064
C00025	YLR299W	C00051
C00025	YLR299W	C06462
C00025	YLR438W	C00026
C00025	YLR438W	C00077
C00025	YLR438W	C02378
C00025	YLR438W	C02727
C00025	YLR438W	C04390
C00025	YLR438W	C05672
C00025	YLR438W	C12989
C00025	YLR438W	C16153
C00025	YML022W	C00064
C00025	YML022W	C04916
C00025	YML106W	C00064
C00025	YML106W	C04916
C00025	YMR062C	C00624
C00025	YMR113W	C00415
C00025	YMR217W	C00064
C00025	YMR250W	C00334
C00025	YMR271C	C00064
C00025	YMR271C	C04916
C00025	YMR293C	C00064
C00025	YMR300C	C00064
C00025	YMR300C	C04916
C00025	YNR033W	C00026
C00025	YNR033W	C00064
C00025	YNR033W	C00251
C00025	YNR033W	C02378
C00025	YNR033W	C02727
C00025	YNR033W	C04390
C00025	YNR033W	C05672
C00025	YNR033W	C12989
C00025	YNR033W	C16153
C00025	YNR050C	C00449
C00025	YNR058W	C00026
C00025	YNR058W	C02727
C00025	YNR058W	C04390
C00025	YNR058W	C05672
C00025	YNR058W	C16153
C00025	YOL140W	C00026
C00025	YOL140W	C00437
C00025	YOL140W	C02727
C00025	YOL140W	C04390
C00025	YOL140W	C05672
C00025	YOL140W	C16153
C00025	YOR184W	C00026
C00025	YOR184W	C01005
C00025	YOR184W	C02378
C00025	YOR184W	C02727
C00025	YOR184W	C04390
C00025	YOR184W	C05672
C00025	YOR184W	C06055
C00025	YOR184W	C12989
C00025	YOR184W	C16153
C00025	YOR209C	C00064
C00025	YOR209C	C04916
C00025	YOR241W	C00415
C00025	YOR303W	C00064
C00025	YPR006C	C00064
C00025	YPR006C	C04916
C00025	YPR035W	C00064
C00025	YPR145W	C00049
C00025	YPR145W	C00064
C00026	YDL066W	C00311
C00026	YDL066W	C05379
C00026	YDL131W	C01251
C00026	YDL182W	C01251
C00026	YDR111C	C02798
C00026	YDR111C	C05539
C00026	YDR111C	C05548
C00026	YDR111C	C06102
C00026	YDR111C	C12988
C00026	YDR148C	C00091
C00026	YER081W	C02630
C00026	YFL018C	C00091
C00026	YGL202W	C00166
C00026	YGL202W	C01179
C00026	YGL202W	C01180
C00026	YGL202W	C05539
C00026	YGL202W	C05548
C00026	YGL202W	C06102
C00026	YGL202W	C12988
C00026	YGL202W	C16155
C00026	YGR019W	C00232
C00026	YGR019W	C02798
C00026	YGR019W	C05539
C00026	YGR019W	C06102
C00026	YGR019W	C12988
C00026	YGR019W	C16155
C00026	YHR137W	C00166
C00026	YHR137W	C01179
C00026	YHR137W	C01180
C00026	YHR137W	C02798
C00026	YHR137W	C05539
C00026	YHR137W	C05548
C00026	YHR137W	C06102
C00026	YHR137W	C12988
C00026	YHR137W	C16155
C00026	YHR208W	C00141
C00026	YHR208W	C00233
C00026	YHR208W	C00671
C00026	YHR208W	C02798
C00026	YHR208W	C05539
C00026	YHR208W	C06102
C00026	YHR208W	C12988
C00026	YHR208W	C16155
C00026	YIL074C	C02630
C00026	YIL116W	C00166
C00026	YIL116W	C01179
C00026	YIL116W	C01267
C00026	YIL116W	C02798
C00026	YIL116W	C05548
C00026	YIL116W	C06102
C00026	YIL116W	C12988
C00026	YIL116W	C16155
C00026	YIL125W	C00091
C00026	YIL125W	C05381
C00026	YJR148W	C00141
C00026	YJR148W	C00233
C00026	YJR148W	C00671
C00026	YJR148W	C02798
C00026	YJR148W	C05539
C00026	YJR148W	C05548
C00026	YJR148W	C12988
C00026	YJR148W	C16155
C00026	YKL104C	C02798
C00026	YKL104C	C05539
C00026	YKL104C	C05548
C00026	YKL104C	C06102
C00026	YKL104C	C12988
C00026	YKL104C	C16155
C00026	YKL106W	C00036
C00026	YKL106W	C00166
C00026	YKL106W	C00302
C00026	YKL106W	C00957
C00026	YKL106W	C01179
C00026	YKL106W	C05527
C00026	YKL106W	C05528
C00026	YKL106W	C05539
C00026	YKL106W	C05548
C00026	YKL106W	C05946
C00026	YKL106W	C06102
C00026	YKL106W	C12988
C00026	YKL106W	C16155
C00026	YLR027C	C00036
C00026	YLR027C	C00166
C00026	YLR027C	C00302
C00026	YLR027C	C00957
C00026	YLR027C	C01179
C00026	YLR027C	C02798
C00026	YLR027C	C05527
C00026	YLR027C	C05528
C00026	YLR027C	C05548
C00026	YLR027C	C05946
C00026	YLR027C	C06102
C00026	YLR027C	C12988
C00026	YLR027C	C16155
C00026	YLR089C	C02798
C00026	YLR089C	C05539
C00026	YLR089C	C05548
C00026	YLR089C	C06102
C00026	YLR089C	C12988
C00026	YLR089C	C16155
C00026	YLR174W	C00311
C00026	YLR174W	C05379
C00026	YLR438W	C01165
C00026	YLR438W	C02798
C00026	YLR438W	C05539
C00026	YLR438W	C05548
C00026	YLR438W	C06102
C00026	YLR438W	C12988
C00026	YLR438W	C16155
C00026	YNL009W	C00311
C00026	YNL009W	C05379
C00026	YNR033W	C02798
C00026	YNR033W	C05539
C00026	YNR033W	C05548
C00026	YNR033W	C06102
C00026	YNR033W	C12988
C00026	YNR033W	C16155
C00026	YNR058W	C02798
C00026	YNR058W	C05539
C00026	YNR058W	C05548
C00026	YNR058W	C06102
C00026	YNR058W	C12988
C00026	YNR058W	C16155
C00026	YOL140W	C01250
C00026	YOL140W	C02798
C00026	YOL140W	C05539
C00026	YOL140W	C05548
C00026	YOL140W	C06102
C00026	YOL140W	C12988
C00026	YOL140W	C16155
C00026	YOR136W	C00311
C00026	YOR184W	C02798
C00026	YOR184W	C05539
C00026	YOR184W	C05548
C00026	YOR184W	C06054
C00026	YOR184W	C06102
C00026	YOR184W	C12988
C00026	YOR184W	C16155
C00026	YPL017C	C00091
C00029	YAL023C	C08540
C00029	YAL023C	C08639
C00029	YAL023C	C08725
C00029	YAL023C	C12640
C00029	YAL023C	C15969
C00029	YAL023C	C16303
C00029	YAL023C	C16306
C00029	YAL023C	C16312
C00029	YAL023C	C16406
C00029	YAL023C	C16443
C00029	YAL023C	C16448
C00029	YBL082C	C06046
C00029	YBL082C	C08540
C00029	YBL082C	C08544
C00029	YBL082C	C08639
C00029	YBL082C	C08725
C00029	YBL082C	C12640
C00029	YBL082C	C15969
C00029	YBL082C	C16303
C00029	YBL082C	C16306
C00029	YBL082C	C16312
C00029	YBL082C	C16406
C00029	YBL082C	C16443
C00029	YBL082C	C16448
C00029	YBR018C	C00052
C00029	YBR018C	C00103
C00029	YBR019C	C00052
C00029	YBR023C	C06046
C00029	YBR023C	C08540
C00029	YBR023C	C08544
C00029	YBR023C	C08639
C00029	YBR023C	C08725
C00029	YBR023C	C12640
C00029	YBR023C	C15969
C00029	YBR023C	C16303
C00029	YBR023C	C16312
C00029	YBR023C	C16406
C00029	YBR023C	C16443
C00029	YBR023C	C16448
C00029	YBR038W	C06046
C00029	YBR038W	C08540
C00029	YBR038W	C08544
C00029	YBR038W	C08639
C00029	YBR038W	C08725
C00029	YBR038W	C12640
C00029	YBR038W	C15969
C00029	YBR038W	C16303
C00029	YBR038W	C16306
C00029	YBR038W	C16406
C00029	YBR038W	C16443
C00029	YBR038W	C16448
C00029	YBR070C	C06046
C00029	YBR070C	C08540
C00029	YBR070C	C08544
C00029	YBR070C	C08639
C00029	YBR070C	C08725
C00029	YBR070C	C12640
C00029	YBR070C	C15969
C00029	YBR070C	C16303
C00029	YBR070C	C16312
C00029	YBR070C	C16406
C00029	YBR070C	C16443
C00029	YBR070C	C16448
C00029	YBR110W	C06046
C00029	YBR110W	C08540
C00029	YBR110W	C08544
C00029	YBR110W	C08639
C00029	YBR110W	C12640
C00029	YBR110W	C15969
C00029	YBR110W	C16303
C00029	YBR110W	C16312
C00029	YBR110W	C16406
C00029	YBR110W	C16443
C00029	YBR110W	C16448
C00029	YBR126C	C00689
C00029	YBR126C	C06046
C00029	YBR126C	C08540
C00029	YBR126C	C08544
C00029	YBR126C	C08639
C00029	YBR126C	C08725
C00029	YBR126C	C12640
C00029	YBR126C	C15969
C00029	YBR126C	C16303
C00029	YBR126C	C16306
C00029	YBR126C	C16312
C00029	YBR126C	C16406
C00029	YBR126C	C16443
C00029	YBR126C	C16448
C00029	YDL093W	C06046
C00029	YDL093W	C08540
C00029	YDL093W	C08544
C00029	YDL093W	C08639
C00029	YDL093W	C08725
C00029	YDL093W	C12640
C00029	YDL093W	C15969
C00029	YDL093W	C16303
C00029	YDL093W	C16306
C00029	YDL093W	C16312
C00029	YDL093W	C16406
C00029	YDL093W	C16443
C00029	YDL093W	C16448
C00029	YDL095W	C06046
C00029	YDL095W	C08639
C00029	YDL095W	C08725
C00029	YDL095W	C12640
C00029	YDL095W	C15969
C00029	YDL095W	C16303
C00029	YDL095W	C16306
C00029	YDL095W	C16312
C00029	YDL095W	C16406
C00029	YDL095W	C16448
C00029	YDR074W	C00689
C00029	YDR074W	C06046
C00029	YDR074W	C08544
C00029	YDR074W	C08639
C00029	YDR074W	C08725
C00029	YDR074W	C12640
C00029	YDR074W	C15969
C00029	YDR074W	C16303
C00029	YDR074W	C16312
C00029	YDR074W	C16406
C00029	YDR074W	C16443
C00029	YDR074W	C16448
C00029	YDR307W	C06046
C00029	YDR307W	C08540
C00029	YDR307W	C08544
C00029	YDR307W	C08639
C00029	YDR307W	C08725
C00029	YDR307W	C12640
C00029	YDR307W	C16303
C00029	YDR307W	C16306
C00029	YDR307W	C16312
C00029	YDR307W	C16406
C00029	YDR307W	C16443
C00029	YDR307W	C16448
C00029	YEL011W	C08540
C00029	YEL011W	C08544
C00029	YEL011W	C08639
C00029	YEL011W	C08725
C00029	YEL011W	C12640
C00029	YEL011W	C15969
C00029	YEL011W	C16306
C00029	YEL011W	C16312
C00029	YEL011W	C16406
C00029	YEL011W	C16443
C00029	YEL011W	C16448
C00029	YFR015C	C06046
C00029	YFR015C	C08540
C00029	YFR015C	C08544
C00029	YFR015C	C08639
C00029	YFR015C	C08725
C00029	YFR015C	C12640
C00029	YFR015C	C15969
C00029	YFR015C	C16303
C00029	YFR015C	C16312
C00029	YFR015C	C16406
C00029	YFR015C	C16443
C00029	YFR015C	C16448
C00029	YGL022W	C06046
C00029	YGL022W	C08540
C00029	YGL022W	C08544
C00029	YGL022W	C08639
C00029	YGL022W	C08725
C00029	YGL022W	C12640
C00029	YGL022W	C15969
C00029	YGL022W	C16303
C00029	YGL022W	C16306
C00029	YGL022W	C16312
C00029	YGL022W	C16443
C00029	YGL022W	C16448
C00029	YGL038C	C06046
C00029	YGL038C	C08540
C00029	YGL038C	C08544
C00029	YGL038C	C08639
C00029	YGL038C	C08725
C00029	YGL038C	C12640
C00029	YGL038C	C15969
C00029	YGL038C	C16303
C00029	YGL038C	C16306
C00029	YGL038C	C16312
C00029	YGL038C	C16406
C00029	YGL038C	C16443
C00029	YGL038C	C16448
C00029	YGL047W	C06046
C00029	YGL047W	C08540
C00029	YGL047W	C08544
C00029	YGL047W	C08639
C00029	YGL047W	C08725
C00029	YGL047W	C12640
C00029	YGL047W	C15969
C00029	YGL047W	C16303
C00029	YGL047W	C16306
C00029	YGL047W	C16312
C00029	YGL047W	C16406
C00029	YGL047W	C16443
C00029	YGL047W	C16448
C00029	YGL065C	C06046
C00029	YGL065C	C08544
C00029	YGL065C	C08725
C00029	YGL065C	C16303
C00029	YGL065C	C16306
C00029	YGL065C	C16312
C00029	YGL065C	C16406
C00029	YGL065C	C16443
C00029	YGL065C	C16448
C00029	YGR032W	C06046
C00029	YGR032W	C08540
C00029	YGR032W	C08544
C00029	YGR032W	C08639
C00029	YGR032W	C08725
C00029	YGR032W	C12640
C00029	YGR032W	C15969
C00029	YGR032W	C16303
C00029	YGR032W	C16306
C00029	YGR032W	C16312
C00029	YGR032W	C16406
C00029	YGR032W	C16443
C00029	YGR032W	C16448
C00029	YGR199W	C06046
C00029	YGR199W	C08540
C00029	YGR199W	C08544
C00029	YGR199W	C08639
C00029	YGR199W	C08725
C00029	YGR199W	C12640
C00029	YGR199W	C15969
C00029	YGR199W	C16303
C00029	YGR199W	C16306
C00029	YGR199W	C16312
C00029	YGR199W	C16406
C00029	YGR199W	C16443
C00029	YGR199W	C16448
C00029	YHL012W	C00075
C00029	YHL012W	C00103
C00029	YJR143C	C06046
C00029	YJR143C	C08544
C00029	YJR143C	C08639
C00029	YJR143C	C08725
C00029	YJR143C	C12640
C00029	YJR143C	C15969
C00029	YJR143C	C16303
C00029	YJR143C	C16306
C00029	YJR143C	C16312
C00029	YJR143C	C16443
C00029	YJR143C	C16448
C00029	YKL035W	C00075
C00029	YKL035W	C00103
C00029	YLR189C	C06046
C00029	YLR189C	C08540
C00029	YLR189C	C08544
C00029	YLR189C	C08639
C00029	YLR189C	C08725
C00029	YLR189C	C12640
C00029	YLR189C	C15969
C00029	YLR189C	C16303
C00029	YLR189C	C16306
C00029	YLR189C	C16312
C00029	YLR189C	C16406
C00029	YLR189C	C16443
C00029	YLR258W	C06046
C00029	YLR258W	C08540
C00029	YLR258W	C08544
C00029	YLR258W	C08725
C00029	YLR258W	C12640
C00029	YLR258W	C16303
C00029	YLR258W	C16306
C00029	YLR258W	C16312
C00029	YLR258W	C16406
C00029	YLR258W	C16443
C00029	YLR258W	C16448
C00029	YLR342W	C06046
C00029	YLR342W	C08540
C00029	YLR342W	C08544
C00029	YLR342W	C08639
C00029	YLR342W	C08725
C00029	YLR342W	C12640
C00029	YLR342W	C16303
C00029	YLR342W	C16306
C00029	YLR342W	C16312
C00029	YLR342W	C16406
C00029	YLR342W	C16443
C00029	YLR342W	C16448
C00029	YML100W	C00689
C00029	YML100W	C06046
C00029	YML100W	C08540
C00029	YML100W	C08544
C00029	YML100W	C08639
C00029	YML100W	C12640
C00029	YML100W	C15969
C00029	YML100W	C16303
C00029	YML100W	C16312
C00029	YML100W	C16406
C00029	YML100W	C16448
C00029	YMR261C	C00689
C00029	YMR261C	C06046
C00029	YMR261C	C08540
C00029	YMR261C	C08544
C00029	YMR261C	C08639
C00029	YMR261C	C08725
C00029	YMR261C	C12640
C00029	YMR261C	C15969
C00029	YMR261C	C16303
C00029	YMR261C	C16306
C00029	YMR261C	C16312
C00029	YMR261C	C16406
C00029	YMR261C	C16448
C00029	YMR306W	C06046
C00029	YMR306W	C08540
C00029	YMR306W	C08544
C00029	YMR306W	C08639
C00029	YMR306W	C12640
C00029	YMR306W	C15969
C00029	YMR306W	C16303
C00029	YMR306W	C16306
C00029	YMR306W	C16312
C00029	YMR306W	C16406
C00029	YMR306W	C16443
C00029	YMR306W	C16448
C00029	YNL192W	C06046
C00029	YNL192W	C08639
C00029	YNL192W	C08725
C00029	YNL192W	C12640
C00029	YNL192W	C15969
C00029	YNL192W	C16303
C00029	YNL192W	C16306
C00029	YNL192W	C16312
C00029	YNL192W	C16406
C00029	YNL192W	C16443
C00029	YNL192W	C16448
C00029	YNR030W	C06046
C00029	YNR030W	C08540
C00029	YNR030W	C08544
C00029	YNR030W	C08639
C00029	YNR030W	C08725
C00029	YNR030W	C12640
C00029	YNR030W	C15969
C00029	YNR030W	C16303
C00029	YNR030W	C16306
C00029	YNR030W	C16312
C00029	YNR030W	C16406
C00029	YNR030W	C16443
C00029	YNR030W	C16448
C00029	YOR321W	C06046
C00029	YOR321W	C08540
C00029	YOR321W	C08544
C00029	YOR321W	C08639
C00029	YOR321W	C08725
C00029	YOR321W	C12640
C00029	YOR321W	C15969
C00029	YOR321W	C16303
C00029	YOR321W	C16306
C00029	YOR321W	C16312
C00029	YOR321W	C16406
C00029	YOR321W	C16443
C00029	YOR321W	C16448
C00029	YPL175W	C06046
C00029	YPL175W	C08540
C00029	YPL175W	C08544
C00029	YPL175W	C08639
C00029	YPL175W	C08725
C00029	YPL175W	C12640
C00029	YPL175W	C15969
C00029	YPL175W	C16306
C00029	YPL175W	C16406
C00029	YPL175W	C16443
C00029	YPL175W	C16448
C00029	YPL227C	C01246
C00029	YPL227C	C08540
C00029	YPL227C	C08544
C00029	YPL227C	C08639
C00029	YPL227C	C08725
C00029	YPL227C	C12640
C00029	YPL227C	C15969
C00029	YPL227C	C16303
C00029	YPL227C	C16306
C00029	YPL227C	C16312
C00029	YPL227C	C16406
C00029	YPL227C	C16443
C00029	YPR160W	C06046
C00029	YPR160W	C08540
C00029	YPR160W	C08544
C00029	YPR160W	C12640
C00029	YPR160W	C15969
C00029	YPR160W	C16303
C00029	YPR160W	C16306
C00029	YPR160W	C16312
C00029	YPR160W	C16406
C00029	YPR160W	C16443
C00029	YPR160W	C16448
C00029	YPR183W	C06046
C00029	YPR183W	C08540
C00029	YPR183W	C08544
C00029	YPR183W	C08639
C00029	YPR183W	C15969
C00029	YPR183W	C16303
C00029	YPR183W	C16306
C00029	YPR183W	C16312
C00029	YPR183W	C16406
C00029	YPR183W	C16443
C00029	YPR183W	C16448
C00029	YPR184W	C06046
C00029	YPR184W	C08540
C00029	YPR184W	C08544
C00029	YPR184W	C08725
C00029	YPR184W	C15969
C00029	YPR184W	C16303
C00029	YPR184W	C16306
C00029	YPR184W	C16312
C00029	YPR184W	C16406
C00029	YPR184W	C16443
C00029	YPR184W	C16448
C00031	YBR001C	C01083
C00031	YCL040W	C00092
C00031	YFR053C	C00092
C00031	YGR287C	C00089
C00031	YIL172C	C00089
C00031	YJL216C	C00089
C00031	YJL221C	C00089
C00031	YOL157C	C00089
C00031	YPR026W	C01083
C00032	YBR003W	C15672
C00032	YBR249C	C15672
C00032	YBR256C	C15672
C00032	YDL090C	C15672
C00032	YDL205C	C15672
C00032	YDR035W	C15672
C00032	YDR127W	C15672
C00032	YGL155W	C15672
C00032	YGR012W	C15672
C00032	YHR068W	C15672
C00032	YHR190W	C15672
C00032	YJL031C	C15672
C00032	YJL167W	C15672
C00032	YJR130C	C15672
C00032	YKL019W	C15672
C00032	YLR180W	C15672
C00032	YLR303W	C15672
C00032	YML082W	C15672
C00032	YNL256W	C15672
C00032	YOR176W	C02191
C00032	YOR274W	C15672
C00032	YPL069C	C15672
C00032	YPL214C	C15672
C00032	YPR069C	C15672
C00032	YPR176C	C15672
C00033	YAL054C	C05993
C00033	YBR208C	C04738
C00033	YBR208C	C12989
C00033	YDR242W	C04738
C00033	YDR242W	C06244
C00033	YDR321W	C04738
C00033	YER073W	C00084
C00033	YGL037C	C12989
C00033	YGL194C	C04738
C00033	YGL194C	C12989
C00033	YGR012W	C00979
C00033	YJR130C	C00979
C00033	YJR130C	C01077
C00033	YJR130C	C05700
C00033	YLR153C	C05993
C00033	YLR155C	C04738
C00033	YLR155C	C12989
C00033	YLR157C	C04738
C00033	YLR157C	C12989
C00033	YLR158C	C04738
C00033	YLR158C	C12989
C00033	YLR160C	C12989
C00033	YLR231C	C06210
C00033	YLR303W	C01077
C00033	YLR307W	C12989
C00033	YLR308W	C04738
C00033	YLR308W	C12989
C00033	YML082W	C00979
C00033	YML082W	C01077
C00033	YML082W	C05700
C00033	YMR169C	C00084
C00033	YMR170C	C00084
C00033	YMR281W	C04738
C00033	YMR281W	C12989
C00033	YNL021W	C04738
C00033	YNL021W	C12989
C00033	YNL330C	C04738
C00033	YNL330C	C12989
C00033	YOR374W	C00084
C00033	YPL061W	C00084
C00033	YPL096W	C12989
C00033	YPL116W	C12989
C00033	YPR068C	C04738
C00033	YPR068C	C12989
C00035	YAL023C	C00096
C00035	YAL038W	C00044
C00035	YAL038W	C02280
C00035	YAR018C	C02280
C00035	YAR019C	C02280
C00035	YBL016W	C02280
C00035	YBL068W	C02280
C00035	YBL105C	C02280
C00035	YBR020W	C02280
C00035	YBR023C	C00096
C00035	YBR029C	C02280
C00035	YBR038W	C00096
C00035	YBR070C	C00096
C00035	YBR097W	C02280
C00035	YBR110W	C00096
C00035	YBR118W	C00044
C00035	YBR126C	C00096
C00035	YBR160W	C02280
C00035	YBR243C	C02280
C00035	YBR274W	C02280
C00035	YBR278W	C02280
C00035	YCL004W	C02280
C00035	YCL040W	C02280
C00035	YCL050C	C02280
C00035	YCR012W	C02280
C00035	YCR014C	C02280
C00035	YCR036W	C02280
C00035	YCR073C	C02280
C00035	YDL017W	C02280
C00035	YDL028C	C02280
C00035	YDL045C	C02280
C00035	YDL055C	C02280
C00035	YDL093W	C00096
C00035	YDL095W	C00096
C00035	YDL102W	C02280
C00035	YDL108W	C02280
C00035	YDL150W	C02280
C00035	YDL159W	C02280
C00035	YDR009W	C02280
C00035	YDR074W	C00096
C00035	YDR121W	C02280
C00035	YDR147W	C02280
C00035	YDR156W	C02280
C00035	YDR173C	C02280
C00035	YDR196C	C02280
C00035	YDR208W	C02280
C00035	YDR226W	C02280
C00035	YDR236C	C02280
C00035	YDR248C	C02280
C00035	YDR283C	C02280
C00035	YDR300C	C02280
C00035	YDR307W	C00096
C00035	YDR385W	C00044
C00035	YDR419W	C02280
C00035	YDR454C	C00144
C00035	YDR454C	C02280
C00035	YDR477W	C02280
C00035	YDR523C	C02280
C00035	YDR531W	C02280
C00035	YEL042W	C00144
C00035	YEL055C	C02280
C00035	YER005W	C00044
C00035	YER005W	C00144
C00035	YER026C	C02280
C00035	YER070W	C00361
C00035	YER099C	C02280
C00035	YER129W	C02280
C00035	YER168C	C02280
C00035	YER170W	C02280
C00035	YFL029C	C02280
C00035	YFL033C	C02280
C00035	YFL036W	C02280
C00035	YFL053W	C02280
C00035	YFR015C	C00096
C00035	YFR019W	C02280
C00035	YFR053C	C02280
C00035	YGL022W	C00096
C00035	YGL130W	C02280
C00035	YGL180W	C02280
C00035	YGL253W	C02280
C00035	YGR007W	C02280
C00035	YGR010W	C02280
C00035	YGR032W	C00096
C00035	YGR040W	C02280
C00035	YGR180C	C00361
C00035	YGR188C	C02280
C00035	YGR194C	C02280
C00035	YGR199W	C00096
C00035	YGR202C	C02280
C00035	YGR240C	C02280
C00035	YGR244C	C00044
C00035	YGR262C	C02280
C00035	YHL007C	C02280
C00035	YHL011C	C02280
C00035	YHL012W	C02280
C00035	YHL032C	C02280
C00035	YHR025W	C02280
C00035	YHR030C	C02280
C00035	YHR079C	C02280
C00035	YHR123W	C02280
C00035	YIL035C	C02280
C00035	YIL066C	C00361
C00035	YIL107C	C02280
C00035	YIL139C	C02280
C00035	YIL147C	C02280
C00035	YJL026W	C00361
C00035	YJL046W	C02280
C00035	YJL095W	C02280
C00035	YJL102W	C00044
C00035	YJL106W	C02280
C00035	YJL128C	C02280
C00035	YJL148W	C02280
C00035	YJL155C	C02280
C00035	YJR010W	C02280
C00035	YJR063W	C02280
C00035	YJR143C	C00096
C00035	YKL001C	C02280
C00035	YKL024C	C02280
C00035	YKL035W	C02280
C00035	YKL067W	C00044
C00035	YKL067W	C02280
C00035	YKL126W	C02280
C00035	YKL139W	C02280
C00035	YKL144C	C02280
C00035	YKL161C	C02280
C00035	YKL166C	C02280
C00035	YKR002W	C02280
C00035	YKR084C	C00044
C00035	YLL001W	C00044
C00035	YLL019C	C02280
C00035	YLR069C	C00044
C00035	YLR113W	C02280
C00035	YLR133W	C02280
C00035	YLR189C	C00096
C00035	YLR240W	C02280
C00035	YLR258W	C00096
C00035	YLR260W	C02280
C00035	YLR305C	C02280
C00035	YLR318W	C02280
C00035	YLR328W	C02280
C00035	YLR342W	C00096
C00035	YML070W	C02280
C00035	YMR001C	C02280
C00035	YMR013C	C02280
C00035	YMR104C	C02280
C00035	YMR205C	C02280
C00035	YMR208W	C02280
C00035	YMR216C	C02280
C00035	YMR220W	C02280
C00035	YMR306W	C00096
C00035	YNL102W	C02280
C00035	YNL113W	C02280
C00035	YNL130C	C02280
C00035	YNL151C	C02280
C00035	YNL154C	C02280
C00035	YNL163C	C00044
C00035	YNL192W	C00096
C00035	YNL207W	C02280
C00035	YNL220W	C00044
C00035	YNL248C	C02280
C00035	YNL256W	C02280
C00035	YNL262W	C02280
C00035	YNL267W	C02280
C00035	YNR003C	C02280
C00035	YNR012W	C00044
C00035	YNR012W	C02280
C00035	YNR027W	C02280
C00035	YNR030W	C00096
C00035	YNR031C	C02280
C00035	YOL016C	C02280
C00035	YOL055C	C02280
C00035	YOL061W	C02280
C00035	YOL102C	C02280
C00035	YOL115W	C02280
C00035	YOR061W	C02280
C00035	YOR116C	C02280
C00035	YOR119C	C02280
C00035	YOR133W	C00044
C00035	YOR142W	C00044
C00035	YOR143C	C02280
C00035	YOR151C	C02280
C00035	YOR171C	C02280
C00035	YOR187W	C00044
C00035	YOR207C	C02280
C00035	YOR231W	C02280
C00035	YOR321W	C00096
C00035	YOR330C	C02280
C00035	YOR340C	C02280
C00035	YOR341W	C02280
C00035	YOR347C	C00044
C00035	YOR347C	C02280
C00035	YOR351C	C02280
C00035	YPL031C	C02280
C00035	YPL167C	C02280
C00035	YPL175W	C00096
C00035	YPL203W	C02280
C00035	YPL204W	C02280
C00035	YPL209C	C02280
C00035	YPL214C	C02280
C00035	YPL227C	C00096
C00035	YPL236C	C02280
C00035	YPL258C	C02280
C00035	YPR010C	C02280
C00035	YPR054W	C02280
C00035	YPR080W	C00044
C00035	YPR110C	C02280
C00035	YPR113W	C02280
C00035	YPR160W	C00096
C00035	YPR161C	C02280
C00035	YPR175W	C02280
C00035	YPR183W	C00096
C00035	YPR184W	C00096
C00035	YPR190C	C02280
C00036	YCR005C	C00158
C00036	YDL078C	C00149
C00036	YDR111C	C00049
C00036	YGL202W	C00049
C00036	YGL202W	C00254
C00036	YGR019W	C00049
C00036	YHR137W	C00049
C00036	YHR137W	C00254
C00036	YHR208W	C00049
C00036	YIL116W	C00049
C00036	YJR148W	C00049
C00036	YKL085W	C00149
C00036	YKL104C	C00049
C00036	YKL106W	C00049
C00036	YKR097W	C00074
C00036	YLR027C	C00049
C00036	YLR089C	C00049
C00036	YLR438W	C00049
C00036	YNR001C	C00158
C00036	YNR033W	C00049
C00036	YNR058W	C00049
C00036	YOL126C	C00149
C00036	YOL140W	C00049
C00036	YOR184W	C00049
C00036	YPR001W	C00158
C00037	YAR035W	C05598
C00037	YBL052C	C05598
C00037	YBR263W	C00065
C00037	YCR048W	C05598
C00037	YDL040C	C05598
C00037	YDL052C	C05598
C00037	YDR062W	C05598
C00037	YDR232W	C00430
C00037	YDR232W	C05598
C00037	YDR294C	C01259
C00037	YEL046C	C01259
C00037	YEL046C	C05519
C00037	YER061C	C05598
C00037	YFL017C	C05598
C00037	YGL017W	C05951
C00037	YGL234W	C03838
C00037	YGR147C	C05598
C00037	YGR177C	C05598
C00037	YHL003C	C05598
C00037	YIL160C	C05598
C00037	YKL008C	C05598
C00037	YKL060C	C01259
C00037	YKL182W	C05598
C00037	YLR058C	C00065
C00037	YLR195C	C05598
C00037	YLR299W	C05951
C00037	YML042W	C05598
C00037	YMR062C	C05598
C00037	YMR127C	C05598
C00037	YMR296C	C05598
C00037	YNL071W	C05598
C00037	YNL256W	C01259
C00037	YNL277W	C05598
C00037	YNR008W	C05598
C00037	YNR019W	C05598
C00037	YOR377W	C05598
C00037	YPL001W	C05598
C00037	YPL028W	C05598
C00037	YPL086C	C05598
C00037	YPL231W	C05598
C00041	YCL017C	C00097
C00041	YDR111C	C00134
C00041	YGL202W	C00134
C00041	YHR137W	C00134
C00041	YHR208W	C00134
C00041	YIL116W	C00134
C00041	YJR148W	C00134
C00041	YKL106W	C00134
C00041	YLR027C	C00134
C00041	YLR089C	C00134
C00041	YLR231C	C00328
C00041	YLR231C	C02700
C00041	YLR231C	C03227
C00041	YLR438W	C00134
C00041	YNR033W	C00134
C00041	YNR058W	C00134
C00041	YOL140W	C00134
C00041	YOR184W	C00134
C00042	YBR003W	C01118
C00042	YBR006W	C00232
C00042	YBR249C	C01118
C00042	YBR256C	C01118
C00042	YDL090C	C01118
C00042	YDL205C	C01118
C00042	YDR035W	C01118
C00042	YDR127W	C01118
C00042	YDR178W	C00122
C00042	YDR502C	C01118
C00042	YER065C	C00311
C00042	YGL155W	C01118
C00042	YGR012W	C01118
C00042	YGR244C	C00091
C00042	YHR190W	C01118
C00042	YJL031C	C01118
C00042	YJL045W	C00122
C00042	YJL167W	C01118
C00042	YJR130C	C01118
C00042	YJR130C	C05701
C00042	YKL019W	C01118
C00042	YKL141W	C00122
C00042	YKL148C	C00122
C00042	YLR146C	C01118
C00042	YLR164W	C00122
C00042	YLR180W	C01118
C00042	YLR231C	C04479
C00042	YLR303W	C01118
C00042	YML082W	C01118
C00042	YML082W	C05701
C00042	YMR118C	C00122
C00042	YNL256W	C01118
C00042	YOR142W	C00091
C00042	YOR274W	C01118
C00042	YPL069C	C01118
C00042	YPL214C	C01118
C00042	YPR006C	C00311
C00042	YPR069C	C01118
C00042	YPR176C	C01118
C00043	YBR070C	C04537
C00043	YBR243C	C00105
C00043	YBR243C	C01289
C00043	YBR243C	C04500
C00043	YCL004W	C00105
C00043	YCL004W	C01289
C00043	YDL103C	C00075
C00043	YDL103C	C04501
C00043	YER026C	C00105
C00043	YER026C	C01289
C00043	YGL047W	C04537
C00043	YHR123W	C00105
C00043	YHR123W	C01289
C00043	YNL130C	C00105
C00043	YNL130C	C01289
C00043	YPR113W	C00105
C00043	YPR113W	C01289
C00044	YAL038W	C00074
C00044	YBL033C	C01304
C00044	YDL055C	C00096
C00044	YGR267C	C04895
C00044	YJL005W	C00942
C00044	YNR012W	C00055
C00044	YOR347C	C00074
C00047	YAR035W	C02727
C00047	YBL052C	C02727
C00047	YBR208C	C12989
C00047	YCR048W	C02727
C00047	YDL040C	C02727
C00047	YDL052C	C02727
C00047	YDR062W	C02727
C00047	YDR232W	C02727
C00047	YDR242W	C12989
C00047	YDR321W	C12989
C00047	YER061C	C02727
C00047	YFL017C	C02727
C00047	YGL037C	C12989
C00047	YGL194C	C12989
C00047	YGR147C	C02727
C00047	YGR177C	C02727
C00047	YGR252W	C02727
C00047	YHL003C	C02727
C00047	YIL160C	C02727
C00047	YIR034C	C00449
C00047	YKL008C	C02727
C00047	YKL182W	C02727
C00047	YLR155C	C12989
C00047	YLR157C	C12989
C00047	YLR158C	C12989
C00047	YLR160C	C12989
C00047	YLR195C	C02727
C00047	YLR239C	C02727
C00047	YLR307W	C12989
C00047	YLR308W	C12989
C00047	YMR062C	C02727
C00047	YMR127C	C02727
C00047	YMR281W	C12989
C00047	YNL021W	C12989
C00047	YNL071W	C02727
C00047	YNL277W	C02727
C00047	YNL330C	C12989
C00047	YNR008W	C02727
C00047	YNR019W	C02727
C00047	YOR244W	C02727
C00047	YOR377W	C02727
C00047	YPL001W	C02727
C00047	YPL028W	C02727
C00047	YPL086C	C02727
C00047	YPL116W	C12989
C00047	YPL231W	C02727
C00048	YBL098W	C07088
C00048	YBL098W	C07100
C00048	YDR402C	C07088
C00048	YER065C	C00311
C00048	YGL055W	C07088
C00048	YGR060W	C07088
C00048	YGR060W	C07100
C00048	YGR175C	C07088
C00048	YGR234W	C07088
C00048	YHR007C	C07088
C00048	YHR007C	C07100
C00048	YIR031C	C00149
C00048	YIR032C	C00603
C00048	YJR070C	C07088
C00048	YNL117W	C00149
C00048	YPR006C	C00311
C00049	YAR015W	C04823
C00049	YDR321W	C00152
C00049	YER052C	C03082
C00049	YHR137W	C00826
C00049	YJL130C	C00438
C00049	YLR157C	C00152
C00049	YLR158C	C00152
C00049	YLR160C	C00152
C00049	YMR250W	C00099
C00049	YPR145W	C00152
C00051	YBR208C	C02090
C00051	YBR208C	C05730
C00051	YBR244W	C00127
C00051	YDR242W	C02090
C00051	YDR242W	C05730
C00051	YDR272W	C03451
C00051	YDR321W	C02090
C00051	YDR321W	C05730
C00051	YGL037C	C05730
C00051	YGL194C	C02090
C00051	YGL194C	C05730
C00051	YIR037W	C00127
C00051	YKL026C	C00127
C00051	YLR155C	C02090
C00051	YLR155C	C05730
C00051	YLR157C	C02090
C00051	YLR157C	C05730
C00051	YLR160C	C02090
C00051	YLR160C	C05730
C00051	YLR299W	C01419
C00051	YLR307W	C02090
C00051	YLR307W	C05730
C00051	YLR308W	C02090
C00051	YLR308W	C05730
C00051	YML004C	C03451
C00051	YMR281W	C02090
C00051	YMR281W	C05730
C00051	YNL021W	C02090
C00051	YNL021W	C05730
C00051	YNL330C	C02090
C00051	YNL330C	C05730
C00051	YOL049W	C00669
C00051	YOR040W	C03451
C00051	YPL091W	C00127
C00051	YPL096W	C02090
C00051	YPL096W	C05730
C00051	YPL116W	C02090
C00051	YPL116W	C05730
C00051	YPR068C	C02090
C00051	YPR068C	C05730
C00052	YBR018C	C00446
C00052	YBR145W	C00617
C00052	YBR149W	C00617
C00052	YBR153W	C00617
C00052	YBR265W	C00617
C00052	YCL018W	C00617
C00052	YCL030C	C00617
C00052	YDL022W	C00617
C00052	YDL078C	C00617
C00052	YDL168W	C00617
C00052	YDL246C	C00617
C00052	YDR127W	C00617
C00052	YER081W	C00617
C00052	YGL256W	C00617
C00052	YGR256W	C00617
C00052	YHR063C	C00617
C00052	YHR104W	C00617
C00052	YHR183W	C00617
C00052	YHR216W	C00617
C00052	YIL074C	C00617
C00052	YIL094C	C00617
C00052	YIL124W	C00617
C00052	YJR139C	C00617
C00052	YJR159W	C00617
C00052	YKL029C	C00617
C00052	YKL085W	C00617
C00052	YLR070C	C00617
C00052	YLR100W	C00617
C00052	YLR174W	C00617
C00052	YLR355C	C00617
C00052	YLR432W	C00617
C00052	YLR450W	C00617
C00052	YML056C	C00617
C00052	YML075C	C00617
C00052	YMR083W	C00617
C00052	YMR303C	C00617
C00052	YNL037C	C00617
C00052	YNL241C	C00617
C00052	YOL059W	C00617
C00052	YOL086C	C00617
C00052	YOL126C	C00617
C00052	YOR136W	C00617
C00052	YPR127W	C00617
C00053	YOL064C	C00224
C00053	YPR167C	C00054
C00055	YAL023C	C04121
C00055	YAL038W	C04121
C00055	YAR018C	C04121
C00055	YAR019C	C04121
C00055	YAR035W	C04121
C00055	YBL016W	C04121
C00055	YBL052C	C04121
C00055	YBL068W	C04121
C00055	YBL082C	C04121
C00055	YBL105C	C04121
C00055	YBR003W	C04121
C00055	YBR023C	C04121
C00055	YBR029C	C04121
C00055	YBR070C	C04121
C00055	YBR097W	C04121
C00055	YBR110W	C04121
C00055	YBR117C	C04121
C00055	YBR126C	C04121
C00055	YBR160W	C04121
C00055	YBR176W	C04121
C00055	YBR236C	C04121
C00055	YBR243C	C00570
C00055	YBR243C	C04121
C00055	YBR256C	C04121
C00055	YBR263W	C04121
C00055	YBR274W	C04121
C00055	YBR278W	C04121
C00055	YCL004W	C00570
C00055	YCL004W	C04121
C00055	YCL009C	C04121
C00055	YCL017C	C04121
C00055	YCL040W	C04121
C00055	YCL050C	C04121
C00055	YCR012W	C04121
C00055	YCR073C	C04121
C00055	YDL017W	C04121
C00055	YDL028C	C04121
C00055	YDL033C	C04121
C00055	YDL040C	C04121
C00055	YDL045C	C04121
C00055	YDL052C	C04121
C00055	YDL055C	C04121
C00055	YDL079C	C04121
C00055	YDL090C	C04121
C00055	YDL093W	C04121
C00055	YDL095W	C04121
C00055	YDL101C	C04121
C00055	YDL102W	C04121
C00055	YDL103C	C04121
C00055	YDL108W	C04121
C00055	YDL131W	C04121
C00055	YDL140C	C04121
C00055	YDL150W	C04121
C00055	YDL159W	C04121
C00055	YDL182W	C04121
C00055	YDL201W	C04121
C00055	YDL205C	C04121
C00055	YDR009W	C04121
C00055	YDR019C	C04121
C00055	YDR035W	C04121
C00055	YDR045C	C04121
C00055	YDR062W	C04121
C00055	YDR074W	C04121
C00055	YDR111C	C04121
C00055	YDR120C	C04121
C00055	YDR121W	C04121
C00055	YDR127W	C04121
C00055	YDR147W	C04121
C00055	YDR148C	C04121
C00055	YDR156W	C04121
C00055	YDR173C	C04121
C00055	YDR196C	C04121
C00055	YDR208W	C04121
C00055	YDR226W	C04121
C00055	YDR232W	C04121
C00055	YDR236C	C04121
C00055	YDR248C	C04121
C00055	YDR283C	C04121
C00055	YDR300C	C04121
C00055	YDR307W	C04121
C00055	YDR354W	C04121
C00055	YDR408C	C04121
C00055	YDR440W	C04121
C00055	YDR477W	C04121
C00055	YDR502C	C04121
C00055	YDR523C	C04121
C00055	YDR530C	C04121
C00055	YDR531W	C04121
C00055	YER005W	C00112
C00055	YER026C	C00570
C00055	YER026C	C04121
C00055	YER055C	C04121
C00055	YER061C	C04121
C00055	YER069W	C04121
C00055	YER091C	C04121
C00055	YER129W	C04121
C00055	YER168C	C04121
C00055	YER170W	C04121
C00055	YFL017C	C04121
C00055	YFL036W	C04121
C00055	YFL053W	C04121
C00055	YFR014C	C04121
C00055	YFR015C	C04121
C00055	YFR019W	C04121
C00055	YFR053C	C04121
C00055	YGL017W	C04121
C00055	YGL022W	C04121
C00055	YGL038C	C04121
C00055	YGL047W	C04121
C00055	YGL065C	C04121
C00055	YGL130W	C04121
C00055	YGL155W	C04121
C00055	YGL180W	C04121
C00055	YGL202W	C04121
C00055	YGL253W	C04121
C00055	YGR007W	C04121
C00055	YGR010W	C04121
C00055	YGR012W	C04121
C00055	YGR032W	C04121
C00055	YGR040W	C04121
C00055	YGR043C	C04121
C00055	YGR147C	C04121
C00055	YGR157W	C04121
C00055	YGR177C	C04121
C00055	YGR188C	C04121
C00055	YGR194C	C04121
C00055	YGR199W	C04121
C00055	YGR202C	C04121
C00055	YGR240C	C04121
C00055	YGR252W	C04121
C00055	YGR262C	C04121
C00055	YGR286C	C04121
C00055	YHL003C	C04121
C00055	YHL007C	C04121
C00055	YHL011C	C04121
C00055	YHL012W	C04121
C00055	YHL032C	C04121
C00055	YHR025W	C04121
C00055	YHR030C	C04121
C00055	YHR068W	C04121
C00055	YHR079C	C04121
C00055	YHR119W	C04121
C00055	YHR123W	C00570
C00055	YHR123W	C04121
C00055	YHR128W	C04121
C00055	YHR137W	C04121
C00055	YHR190W	C04121
C00055	YHR208W	C04121
C00055	YIL035C	C04121
C00055	YIL116W	C04121
C00055	YIL139C	C04121
C00055	YIL160C	C04121
C00055	YIR031C	C04121
C00055	YJL031C	C04121
C00055	YJL046W	C04121
C00055	YJL088W	C04121
C00055	YJL095W	C04121
C00055	YJL106W	C04121
C00055	YJL128C	C04121
C00055	YJL130C	C04121
C00055	YJL148W	C04121
C00055	YJL155C	C04121
C00055	YJL164C	C04121
C00055	YJL167W	C04121
C00055	YJL168C	C04121
C00055	YJL187C	C04121
C00055	YJR010W	C04121
C00055	YJR057W	C04121
C00055	YJR063W	C04121
C00055	YJR073C	C04121
C00055	YJR105W	C04121
C00055	YJR130C	C04121
C00055	YJR143C	C04121
C00055	YJR148W	C04121
C00055	YKL001C	C04121
C00055	YKL008C	C04121
C00055	YKL019W	C04121
C00055	YKL024C	C00112
C00055	YKL024C	C04121
C00055	YKL035W	C04121
C00055	YKL067W	C04121
C00055	YKL104C	C04121
C00055	YKL106W	C04121
C00055	YKL126W	C04121
C00055	YKL139W	C04121
C00055	YKL144C	C04121
C00055	YKL161C	C04121
C00055	YKL166C	C04121
C00055	YKL181W	C04121
C00055	YKL182W	C04121
C00055	YKR002W	C04121
C00055	YLL019C	C04121
C00055	YLR017W	C04121
C00055	YLR027C	C04121
C00055	YLR028C	C04121
C00055	YLR058C	C04121
C00055	YLR113W	C04121
C00055	YLR133W	C04121
C00055	YLR146C	C04121
C00055	YLR180W	C04121
C00055	YLR189C	C04121
C00055	YLR195C	C04121
C00055	YLR209C	C04121
C00055	YLR239C	C04121
C00055	YLR240W	C04121
C00055	YLR258W	C04121
C00055	YLR260W	C04121
C00055	YLR299W	C04121
C00055	YLR303W	C04121
C00055	YLR305C	C04121
C00055	YLR318W	C04121
C00055	YLR328W	C04121
C00055	YLR342W	C04121
C00055	YLR438W	C04121
C00055	YML008C	C04121
C00055	YML022W	C04121
C00055	YML042W	C04121
C00055	YML070W	C04121
C00055	YML082W	C04121
C00055	YML106W	C04121
C00055	YML126C	C04121
C00055	YMR001C	C04121
C00055	YMR013C	C04121
C00055	YMR062C	C04121
C00055	YMR104C	C04121
C00055	YMR108W	C04121
C00055	YMR120C	C04121
C00055	YMR127C	C04121
C00055	YMR139W	C04121
C00055	YMR205C	C04121
C00055	YMR208W	C04121
C00055	YMR216C	C04121
C00055	YMR220W	C04121
C00055	YMR261C	C04121
C00055	YMR271C	C04121
C00055	YMR296C	C04121
C00055	YMR300C	C04121
C00055	YMR306W	C04121
C00055	YNL071W	C04121
C00055	YNL102W	C04121
C00055	YNL104C	C04121
C00055	YNL113W	C04121
C00055	YNL117W	C04121
C00055	YNL130C	C00307
C00055	YNL130C	C00570
C00055	YNL130C	C04121
C00055	YNL154C	C04121
C00055	YNL192W	C04121
C00055	YNL207W	C04121
C00055	YNL256W	C04121
C00055	YNL262W	C04121
C00055	YNL267W	C04121
C00055	YNL277W	C04121
C00055	YNR001C	C04121
C00055	YNR003C	C04121
C00055	YNR012W	C00075
C00055	YNR012W	C00081
C00055	YNR012W	C00131
C00055	YNR012W	C00286
C00055	YNR012W	C00458
C00055	YNR012W	C00459
C00055	YNR012W	C00460
C00055	YNR012W	C04121
C00055	YNR019W	C04121
C00055	YNR027W	C04121
C00055	YNR030W	C04121
C00055	YNR031C	C04121
C00055	YNR033W	C04121
C00055	YNR058W	C04121
C00055	YOL016C	C04121
C00055	YOL055C	C04121
C00055	YOL061W	C04121
C00055	YOL096C	C04121
C00055	YOL102C	C04121
C00055	YOL115W	C04121
C00055	YOL136C	C04121
C00055	YOL140W	C04121
C00055	YOR061W	C04121
C00055	YOR074C	C04121
C00055	YOR116C	C04121
C00055	YOR119C	C04121
C00055	YOR143C	C04121
C00055	YOR151C	C04121
C00055	YOR171C	C04121
C00055	YOR184W	C04121
C00055	YOR196C	C04121
C00055	YOR207C	C04121
C00055	YOR209C	C04121
C00055	YOR244W	C04121
C00055	YOR251C	C04121
C00055	YOR274W	C04121
C00055	YOR321W	C04121
C00055	YOR330C	C04121
C00055	YOR340C	C04121
C00055	YOR341W	C04121
C00055	YOR347C	C04121
C00055	YOR351C	C04121
C00055	YOR377W	C04121
C00055	YPL001W	C04121
C00055	YPL028W	C04121
C00055	YPL031C	C04121
C00055	YPL069C	C04121
C00055	YPL086C	C04121
C00055	YPL167C	C04121
C00055	YPL175W	C04121
C00055	YPL203W	C04121
C00055	YPL204W	C04121
C00055	YPL209C	C04121
C00055	YPL214C	C04121
C00055	YPL227C	C04121
C00055	YPL231W	C04121
C00055	YPL258C	C04121
C00055	YPR001W	C04121
C00055	YPR010C	C04121
C00055	YPR054W	C04121
C00055	YPR069C	C04121
C00055	YPR074C	C04121
C00055	YPR110C	C04121
C00055	YPR113W	C04121
C00055	YPR160W	C04121
C00055	YPR161C	C04121
C00055	YPR175W	C04121
C00055	YPR176C	C04121
C00055	YPR183W	C04121
C00055	YPR184W	C04121
C00055	YPR190C	C04121
C00058	YBL013W	C04376
C00058	YBL039C	C04734
C00058	YBR084W	C00234
C00058	YBR084W	C04734
C00058	YBR176W	C04376
C00058	YBR208C	C04734
C00058	YBR208C	C11519
C00058	YBR208C	C16156
C00058	YBR263W	C04376
C00058	YDL141W	C04734
C00058	YDR242W	C11519
C00058	YDR242W	C16156
C00058	YDR321W	C16156
C00058	YDR402C	C05297
C00058	YDR408C	C04376
C00058	YDR487C	C00199
C00058	YGL037C	C11519
C00058	YGL037C	C16156
C00058	YGL194C	C11519
C00058	YGL194C	C16156
C00058	YGL234W	C04734
C00058	YGR204W	C00234
C00058	YGR204W	C04734
C00058	YHR007C	C01724
C00058	YHR007C	C01943
C00058	YLR028C	C04376
C00058	YLR058C	C04376
C00058	YLR155C	C11519
C00058	YLR155C	C16156
C00058	YLR157C	C11519
C00058	YLR157C	C16156
C00058	YLR158C	C11519
C00058	YLR158C	C16156
C00058	YLR160C	C11519
C00058	YLR160C	C16156
C00058	YLR231C	C04484
C00058	YLR307W	C11519
C00058	YLR307W	C16156
C00058	YLR308W	C11519
C00058	YLR308W	C16156
C00058	YMR009W	C15606
C00058	YMR120C	C04376
C00058	YMR281W	C11519
C00058	YNL021W	C11519
C00058	YNL021W	C16156
C00058	YNL220W	C04734
C00058	YNL330C	C11519
C00058	YNL330C	C16156
C00058	YNR016C	C04734
C00058	YOL058W	C04734
C00058	YPL096W	C11519
C00058	YPL096W	C16156
C00058	YPL116W	C11519
C00058	YPL116W	C16156
C00058	YPR068C	C11519
C00058	YPR068C	C16156
C00061	YAR071W	C00255
C00061	YBR092C	C00255
C00061	YBR093C	C00255
C00061	YDL024C	C00255
C00061	YDL174C	C01847
C00061	YHR215W	C00255
C00061	YML054C	C01847
C00061	YPR073C	C00255
C00062	YHR018C	C03406
C00062	YPL111W	C00077
C00062	YPL111W	C00086
C00063	YAL038W	C00074
C00063	YBL039C	C00064
C00063	YBL039C	C00075
C00063	YER005W	C00112
C00063	YGR007W	C00570
C00063	YGR240C	C00112
C00063	YGR240C	C03785
C00063	YJR103W	C00064
C00063	YJR103W	C00075
C00063	YKL067W	C00112
C00063	YMR013C	C00110
C00063	YMR013C	C00112
C00063	YMR205C	C00112
C00063	YMR205C	C00354
C00063	YMR205C	C03785
C00063	YOR347C	C00074
C00063	YOR347C	C00112
C00064	YDR354W	C04666
C00064	YDR441C	C04666
C00064	YER055C	C04666
C00064	YER065C	C04666
C00064	YER090W	C00108
C00064	YER090W	C04666
C00064	YFR047C	C04666
C00064	YGR061C	C04640
C00064	YGR124W	C00152
C00064	YHR128W	C04666
C00064	YJL130C	C00169
C00064	YKL104C	C00352
C00064	YKL211C	C00108
C00064	YKL211C	C04666
C00064	YLR017W	C04666
C00064	YLR209C	C04666
C00064	YML022W	C04666
C00064	YML106W	C04666
C00064	YMR217W	C00144
C00064	YMR271C	C04666
C00064	YMR300C	C03090
C00064	YNR033W	C11355
C00064	YOR209C	C04666
C00064	YOR303W	C00169
C00064	YPR006C	C04666
C00064	YPR035W	C06504
C00064	YPR145W	C00152
C00065	YCL064C	C02218
C00065	YDR062W	C02934
C00065	YGL026C	C00078
C00065	YGR155W	C00097
C00065	YGR155W	C00542
C00065	YGR155W	C02291
C00065	YGR155W	C05699
C00065	YGR208W	C01005
C00067	YBR176W	C00966
C00067	YCL064C	C04377
C00067	YDR256C	C00132
C00067	YDR402C	C01516
C00067	YDR402C	C07481
C00067	YER086W	C04377
C00067	YGR088W	C00132
C00067	YHR018C	C04377
C00067	YLR359W	C04377
C00068	YBR117C	C13378
C00068	YBR221C	C05125
C00068	YCL009C	C05125
C00068	YDL080C	C05125
C00068	YER178W	C05125
C00068	YGR087C	C05125
C00068	YLR044C	C05125
C00068	YMR108W	C05125
C00068	YOR143C	C00378
C00068	YOR143C	C03028
C00068	YPR074C	C13378
C00072	YBL098W	C01041
C00072	YDR402C	C01041
C00072	YGL055W	C01041
C00072	YGR060W	C01041
C00072	YGR175C	C01041
C00072	YGR234W	C01041
C00072	YHR007C	C01041
C00072	YJR070C	C01041
C00073	YDR111C	C01180
C00073	YER091C	C00155
C00073	YER091C	C04489
C00073	YGL202W	C01180
C00073	YGR019W	C01180
C00073	YHR137W	C01180
C00073	YHR208W	C01180
C00073	YIL116W	C01180
C00073	YJR148W	C01180
C00073	YKL104C	C01180
C00073	YKL106W	C01180
C00073	YLR027C	C01180
C00073	YLR089C	C01180
C00073	YLR303W	C00409
C00073	YLR303W	C01077
C00073	YLR438W	C01180
C00073	YNR033W	C01180
C00073	YNR058W	C01180
C00073	YOL140W	C01180
C00073	YOR184W	C01180
C00074	YAL038W	C00075
C00074	YAL038W	C00081
C00074	YAL038W	C00131
C00074	YAL038W	C00286
C00074	YBR249C	C04691
C00074	YDR035W	C04691
C00074	YDR127W	C01269
C00074	YHR174W	C00631
C00074	YMR323W	C00631
C00074	YOR347C	C00075
C00074	YOR347C	C00081
C00074	YOR347C	C00286
C00074	YOR393W	C00631
C00075	YBR018C	C00617
C00075	YBR029C	C00617
C00075	YBR278W	C00617
C00075	YCL050C	C00617
C00075	YCR014C	C00617
C00075	YDL045C	C00617
C00075	YDL055C	C00617
C00075	YDL102W	C00617
C00075	YDL103C	C00617
C00075	YDL140C	C00617
C00075	YDL150W	C00617
C00075	YDR045C	C00617
C00075	YDR121W	C00617
C00075	YDR156W	C00617
C00075	YDR419W	C00617
C00075	YDR530C	C00617
C00075	YEL055C	C00617
C00075	YER168C	C00617
C00075	YFL036W	C00617
C00075	YGL130W	C00617
C00075	YGR007W	C00617
C00075	YGR010W	C00617
C00075	YGR202C	C00617
C00075	YGR240C	C00354
C00075	YGR240C	C03785
C00075	YHL012W	C00617
C00075	YIL139C	C00617
C00075	YJL148W	C00617
C00075	YJR010W	C00617
C00075	YJR063W	C00617
C00075	YKL035W	C00617
C00075	YKL144C	C00617
C00075	YKR002W	C00617
C00075	YLR318W	C00617
C00075	YLR328W	C00617
C00075	YMR205C	C00354
C00075	YMR205C	C03785
C00075	YNL102W	C00617
C00075	YNL113W	C00617
C00075	YNL151C	C00617
C00075	YNL248C	C00617
C00075	YNL262W	C00617
C00075	YNR003C	C00617
C00075	YOL115W	C00617
C00075	YOR116C	C00617
C00075	YOR151C	C00617
C00075	YOR207C	C00617
C00075	YOR330C	C00617
C00075	YOR340C	C00617
C00075	YOR341W	C00617
C00075	YPL167C	C00617
C00075	YPR010C	C00617
C00075	YPR110C	C00617
C00075	YPR175W	C00617
C00075	YPR190C	C00617
C00077	YJL088W	C00327
C00077	YKL184W	C00134
C00077	YLR438W	C01165
C00077	YLR438W	C04322
C00077	YMR062C	C00437
C00078	YBL098W	C02937
C00078	YGL026C	C00463
C00078	YGL026C	C03506
C00078	YGR060W	C02937
C00078	YHR007C	C02937
C00078	YJR078W	C02700
C00079	YBL098W	C16075
C00079	YGL202W	C00166
C00079	YGR060W	C16075
C00079	YHR007C	C16075
C00079	YHR137W	C00166
C00079	YIL116W	C00166
C00079	YLR027C	C00166
C00079	YNL316C	C00826
C00081	YAL038W	C00104
C00081	YCL040W	C00085
C00081	YCL040W	C00092
C00081	YCL040W	C00104
C00081	YCL040W	C00275
C00081	YCL040W	C00352
C00081	YCL040W	C02965
C00081	YFR053C	C00085
C00081	YFR053C	C00092
C00081	YFR053C	C00104
C00081	YFR053C	C01096
C00081	YFR053C	C02965
C00081	YGL253W	C00085
C00081	YGL253W	C00092
C00081	YGL253W	C00104
C00081	YGL253W	C00275
C00081	YGL253W	C00352
C00081	YGL253W	C01096
C00081	YGL253W	C02965
C00081	YGR240C	C00104
C00081	YGR240C	C00354
C00081	YGR240C	C03785
C00081	YGR244C	C00104
C00081	YKL067W	C00104
C00081	YMR205C	C00104
C00081	YMR205C	C00354
C00081	YMR205C	C03785
C00081	YNR012W	C00105
C00081	YOR142W	C00104
C00082	YGL202W	C01179
C00082	YHR137W	C01179
C00082	YIL116W	C01179
C00082	YKL106W	C01179
C00082	YLR027C	C01179
C00083	YBL052C	C12647
C00083	YBR166C	C08650
C00083	YBR213W	C08650
C00083	YCR048W	C12647
C00083	YDL040C	C12647
C00083	YDL052C	C12647
C00083	YDR062W	C12647
C00083	YDR148C	C12647
C00083	YDR232W	C12647
C00083	YER061C	C12647
C00083	YGL012W	C08650
C00083	YGR147C	C12647
C00083	YGR177C	C12647
C00083	YGR252W	C12647
C00083	YHL003C	C12647
C00083	YIL160C	C12647
C00083	YKL182W	C12647
C00083	YLR195C	C12647
C00083	YLR239C	C12647
C00083	YMR062C	C12647
C00083	YMR127C	C12647
C00083	YMR296C	C12647
C00083	YNL202W	C08650
C00083	YNL277W	C12647
C00083	YNL280C	C08650
C00083	YNR008W	C12647
C00083	YNR019W	C12647
C00083	YOR244W	C12647
C00083	YOR377W	C12647
C00083	YPL001W	C12647
C00083	YPL028W	C12647
C00083	YPL086C	C12647
C00084	YBR145W	C00469
C00084	YDL080C	C00222
C00084	YDL080C	C05125
C00084	YDL168W	C00469
C00084	YDR047W	C00222
C00084	YEL046C	C00188
C00084	YEL046C	C05519
C00084	YGL256W	C00469
C00084	YGR087C	C00222
C00084	YGR087C	C05125
C00084	YGR170W	C00222
C00084	YKL184W	C00222
C00084	YKL211C	C00222
C00084	YKR097W	C00222
C00084	YLR044C	C00222
C00084	YLR134W	C00222
C00084	YMR083W	C00469
C00084	YMR250W	C00222
C00084	YMR303C	C00469
C00084	YNL169C	C00222
C00084	YOL052C	C00222
C00084	YOL086C	C00469
C00084	YOR128C	C00222
C00085	YBR117C	C00231
C00085	YBR117C	C00279
C00085	YBR196C	C00092
C00085	YCL040W	C00095
C00085	YCL040W	C00131
C00085	YER003C	C00275
C00085	YFR053C	C00095
C00085	YFR053C	C00131
C00085	YGL253W	C00095
C00085	YGL253W	C00131
C00085	YGR043C	C00118
C00085	YGR043C	C05382
C00085	YGR240C	C00354
C00085	YJL155C	C00665
C00085	YLR354C	C00118
C00085	YLR377C	C00354
C00085	YMR205C	C00354
C00085	YPR074C	C00231
C00085	YPR074C	C00279
C00086	YBR208C	C01010
C00089	YBR299W	C00095
C00089	YBR299W	C00267
C00089	YBR299W	C02336
C00089	YGR287C	C00095
C00089	YGR287C	C00267
C00089	YGR287C	C02336
C00089	YGR292W	C00095
C00089	YGR292W	C00267
C00089	YGR292W	C02336
C00089	YIL162W	C00267
C00089	YIL162W	C02336
C00089	YIL172C	C00095
C00089	YIL172C	C00267
C00089	YIL172C	C02336
C00089	YJL216C	C00095
C00089	YJL216C	C00267
C00089	YJL216C	C02336
C00089	YJL221C	C00095
C00089	YJL221C	C00267
C00089	YJL221C	C02336
C00089	YOL157C	C00095
C00089	YOL157C	C00267
C00089	YOL157C	C02336
C00090	YBL098W	C00292
C00090	YBL098W	C06813
C00090	YDR402C	C00292
C00090	YDR402C	C06813
C00090	YGL055W	C06813
C00090	YGR060W	C00292
C00090	YGR060W	C06813
C00090	YGR175C	C00292
C00090	YGR234W	C00292
C00090	YHR007C	C00292
C00090	YHR007C	C06813
C00090	YJR070C	C00292
C00090	YJR070C	C06813
C00091	YDR232W	C00430
C00091	YIL160C	C02232
C00092	YBL033C	C16489
C00092	YBR084W	C16489
C00092	YBR126C	C00689
C00092	YBR208C	C16489
C00092	YCL040W	C00131
C00092	YDL238C	C16489
C00092	YDR074W	C00689
C00092	YDR242W	C16489
C00092	YDR321W	C16489
C00092	YFR053C	C00131
C00092	YGL037C	C16489
C00092	YGL194C	C16489
C00092	YGL253W	C00131
C00092	YGR204W	C16489
C00092	YGR267C	C16489
C00092	YHR144C	C16489
C00092	YIR027C	C16489
C00092	YIR029W	C16489
C00092	YIR032C	C16489
C00092	YJL153C	C04006
C00092	YKL127W	C00103
C00092	YLR028C	C16489
C00092	YLR155C	C16489
C00092	YLR157C	C16489
C00092	YLR158C	C16489
C00092	YLR160C	C16489
C00092	YLR245C	C16489
C00092	YLR307W	C16489
C00092	YLR308W	C16489
C00092	YLR420W	C16489
C00092	YML035C	C16489
C00092	YML100W	C00689
C00092	YMR105C	C00103
C00092	YMR120C	C16489
C00092	YMR261C	C00689
C00092	YMR278W	C00103
C00092	YMR281W	C16489
C00092	YNL021W	C16489
C00092	YNL141W	C16489
C00092	YNL241C	C01236
C00092	YPL096W	C16489
C00092	YPL116W	C16489
C00092	YPR062W	C16489
C00093	YDL022W	C00111
C00093	YER062C	C00116
C00093	YHL032C	C00116
C00093	YIL053W	C00116
C00093	YIL155C	C00111
C00093	YOL059W	C00111
C00093	YPL206C	C00670
C00093	YPL206C	C01233
C00095	YAR071W	C03267
C00095	YBL056W	C03267
C00095	YBR093C	C03267
C00095	YBR125C	C03267
C00095	YBR276C	C03267
C00095	YCL040W	C05345
C00095	YDL024C	C03267
C00095	YDL134C	C03267
C00095	YDL188C	C03267
C00095	YDL230W	C03267
C00095	YDL236W	C03267
C00095	YDR074W	C03267
C00095	YDR075W	C03267
C00095	YDR287W	C03267
C00095	YDR436W	C03267
C00095	YDR481C	C03267
C00095	YEL038W	C03267
C00095	YER062C	C03267
C00095	YER075C	C03267
C00095	YER089C	C03267
C00095	YER133W	C03267
C00095	YFR025C	C03267
C00095	YFR028C	C03267
C00095	YGL253W	C05345
C00095	YGR123C	C03267
C00095	YGR208W	C03267
C00095	YHR043C	C01094
C00095	YHR043C	C03267
C00095	YHR044C	C01094
C00095	YHR044C	C03267
C00095	YHR046C	C03267
C00095	YHR215W	C03267
C00095	YIL053W	C03267
C00095	YIL113W	C03267
C00095	YIL162W	C00492
C00095	YIL162W	C01613
C00095	YIR026C	C03267
C00095	YJL155C	C03267
C00095	YJR159W	C00794
C00095	YLR377C	C03267
C00095	YLR433C	C03267
C00095	YML016C	C03267
C00095	YML057W	C03267
C00095	YMR036C	C03267
C00095	YMR156C	C03267
C00095	YMR180C	C03267
C00095	YMR277W	C03267
C00095	YNL053W	C03267
C00095	YNL106C	C03267
C00095	YNR032W	C03267
C00095	YOL064C	C03267
C00095	YOL065C	C03267
C00095	YOR109W	C03267
C00095	YOR208W	C03267
C00095	YPL179W	C03267
C00095	YPL228W	C03267
C00095	YPR073C	C03267
C00096	YAL023C	C04615
C00096	YBL082C	C04615
C00096	YBR011C	C00144
C00096	YBR011C	C00636
C00096	YBR023C	C04615
C00096	YBR038W	C04615
C00096	YBR070C	C04615
C00096	YBR110W	C04615
C00096	YBR110W	C05860
C00096	YBR111C	C00144
C00096	YBR126C	C04615
C00096	YBR252W	C00636
C00096	YDL055C	C00636
C00096	YDR074W	C04615
C00096	YDR307W	C04615
C00096	YDR452W	C00144
C00096	YDR452W	C00636
C00096	YEL011W	C04615
C00096	YEL042W	C00144
C00096	YEL042W	C00636
C00096	YER005W	C00144
C00096	YER005W	C00636
C00096	YGL022W	C04615
C00096	YGL038C	C04615
C00096	YGL047W	C04615
C00096	YGL065C	C04615
C00096	YGR032W	C04615
C00096	YGR036C	C00144
C00096	YGR199W	C04615
C00096	YHR201C	C00144
C00096	YHR201C	C00636
C00096	YJR143C	C04615
C00096	YLR189C	C04615
C00096	YLR258W	C04615
C00096	YML100W	C04615
C00096	YMR261C	C04615
C00096	YMR267W	C00636
C00096	YMR306W	C04615
C00096	YNL192W	C04615
C00096	YNR030W	C04615
C00096	YOR321W	C04615
C00096	YPL175W	C04615
C00096	YPL227C	C04615
C00096	YPR160W	C04615
C00096	YPR183W	C03862
C00096	YPR183W	C04615
C00096	YPR184W	C04615
C00097	YAL012W	C02291
C00097	YGR012W	C00979
C00097	YJL101C	C00669
C00097	YJR130C	C00542
C00097	YJR130C	C02291
C00097	YKL106W	C00302
C00097	YKL106W	C00957
C00097	YLR027C	C00302
C00097	YLR027C	C00957
C00097	YLR303W	C00979
C00097	YML082W	C02291
C00099	YER073W	C05665
C00099	YGR019W	C00222
C00099	YIL145C	C00864
C00099	YOR374W	C05665
C00099	YPL061W	C05665
C00100	YAL054C	C00163
C00100	YBR213W	C00894
C00100	YGL012W	C00894
C00100	YIL160C	C03344
C00100	YIL160C	C04644
C00100	YLR153C	C00163
C00100	YNL202W	C00894
C00100	YNL280C	C00894
C00100	YPL028W	C03344
C00101	YBL013W	C00234
C00101	YBR084W	C00234
C00101	YBR133C	C00440
C00101	YBR176W	C00143
C00101	YBR176W	C00234
C00101	YBR236C	C00440
C00101	YBR263W	C00143
C00101	YBR263W	C00234
C00101	YDL033C	C00440
C00101	YDL200C	C00440
C00101	YDL201W	C00440
C00101	YDR019C	C00143
C00101	YDR019C	C00234
C00101	YDR120C	C00440
C00101	YDR408C	C00234
C00101	YDR410C	C00440
C00101	YDR440W	C00440
C00101	YER091C	C00440
C00101	YFL018C	C00143
C00101	YGR157W	C00440
C00101	YGR204W	C00234
C00101	YHR119W	C00440
C00101	YJL125C	C00440
C00101	YJL168C	C00440
C00101	YJR073C	C00440
C00101	YKR069W	C00440
C00101	YLR028C	C00234
C00101	YLR058C	C00143
C00101	YLR172C	C00440
C00101	YML008C	C00440
C00101	YMR120C	C00234
C00101	YMR189W	C00143
C00101	YOL096C	C00440
C00101	YOR074C	C00440
C00101	YOR236W	C00415
C00101	YOR236W	C00504
C00101	YPL017C	C00143
C00103	YKL127W	C00668
C00103	YMR105C	C00668
C00103	YMR278W	C00668
C00104	YER005W	C00130
C00105	YBR011C	C04652
C00105	YBR111C	C04652
C00105	YBR252W	C04652
C00105	YDR452W	C04652
C00105	YEL021W	C01103
C00105	YEL042W	C04652
C00105	YER005W	C04652
C00105	YGR036C	C04652
C00105	YHR128W	C00106
C00105	YHR128W	C00119
C00105	YHR201C	C04652
C00105	YMR267W	C04652
C00105	YNR012W	C00131
C00105	YNR012W	C00286
C00105	YNR012W	C00299
C00105	YNR012W	C00458
C00105	YNR012W	C00459
C00105	YNR012W	C00460
C00106	YGL063W	C01168
C00106	YLR209C	C00526
C00106	YPR062W	C00380
C00108	YAL062W	C16235
C00108	YBR035C	C16235
C00108	YDL171C	C16235
C00108	YDL215C	C16235
C00108	YER090W	C00251
C00108	YKL211C	C00251
C00108	YLR231C	C00328
C00108	YOR375C	C16235
C00109	YAL012W	C02291
C00109	YAL012W	C05699
C00109	YCL009C	C06006
C00109	YCL064C	C00188
C00109	YER086W	C00188
C00109	YJR130C	C01118
C00109	YML082W	C01118
C00109	YMR108W	C06006
C00110	YAL023C	C03862
C00110	YBR243C	C04500
C00110	YDL093W	C03862
C00110	YGR036C	C00621
C00110	YGR199W	C03862
C00110	YJR143C	C03862
C00110	YMR013C	C00381
C00110	YOR321W	C03862
C00110	YPL227C	C01246
C00110	YPR183W	C03862
C00111	YAR071W	C00184
C00111	YBR092C	C00184
C00111	YBR093C	C00184
C00111	YDL024C	C00184
C00111	YDR050C	C00118
C00111	YDR481C	C00184
C00111	YHR215W	C00184
C00111	YKL060C	C00354
C00111	YKL060C	C00447
C00111	YKL060C	C01094
C00111	YKL060C	C05378
C00111	YML070W	C00184
C00111	YPR073C	C00184
C00112	YER070W	C00705
C00112	YIL066C	C00705
C00112	YJL026W	C00705
C00114	YBR145W	C00576
C00114	YGL256W	C00576
C00114	YLR133W	C00588
C00114	YMR083W	C00576
C00114	YMR303C	C00576
C00114	YOL086C	C00576
C00116	YBR229C	C05401
C00116	YBR299W	C05401
C00116	YDL037C	C05401
C00116	YDR001C	C05401
C00116	YDR261C	C05401
C00116	YER062C	C00623
C00116	YER062C	C03189
C00116	YGL027C	C05401
C00116	YGL156W	C05401
C00116	YGR282C	C05401
C00116	YGR287C	C05401
C00116	YGR292W	C05401
C00116	YHR104W	C00577
C00116	YIL053W	C00623
C00116	YIL053W	C03189
C00116	YIL172C	C05401
C00116	YIR019C	C05401
C00116	YJL216C	C05401
C00116	YJL221C	C05401
C00116	YJR131W	C05401
C00116	YJR153W	C05401
C00116	YKL046C	C05401
C00116	YLR286C	C05401
C00116	YLR300W	C05401
C00116	YMR238W	C05401
C00116	YOL157C	C05401
C00116	YOR190W	C05401
C00116	YPR026W	C05401
C00116	YPR184W	C05401
C00117	YBL068W	C00119
C00117	YBR111C	C00301
C00117	YBR117C	C05382
C00117	YCR036W	C00121
C00117	YER099C	C00119
C00117	YGL063W	C01168
C00117	YHL011C	C00119
C00117	YKL127W	C00620
C00117	YKL181W	C00119
C00117	YMR105C	C00620
C00117	YMR278W	C00620
C00117	YOL061W	C00119
C00117	YOR095C	C00199
C00117	YPR074C	C05382
C00118	YBR117C	C00231
C00118	YDR294C	C04442
C00118	YEL046C	C04442
C00118	YGR043C	C05345
C00118	YGR192C	C00236
C00118	YJL052W	C00236
C00118	YJR009C	C00236
C00118	YKL060C	C00354
C00118	YKL060C	C04442
C00118	YKL060C	C05378
C00118	YLR354C	C05345
C00118	YNL256W	C04442
C00118	YPR074C	C00231
C00119	YDR354W	C04302
C00119	YDR441C	C00144
C00119	YDR441C	C04677
C00119	YER055C	C02739
C00119	YFR047C	C01185
C00119	YML022W	C00144
C00119	YML022W	C04677
C00119	YMR271C	C01103
C00119	YMR300C	C03090
C00119	YOR209C	C01185
C00120	YDL141W	C05921
C00120	YGR286C	C01909
C00122	YDR487C	C14115
C00122	YHR018C	C03406
C00122	YLR359W	C03794
C00122	YLR359W	C04823
C00122	YOR386W	C14115
C00122	YPL262W	C00149
C00123	YHR208W	C00233
C00123	YJR148W	C00233
C00124	YDR009W	C00446
C00124	YHR104W	C01697
C00129	YBR003W	C01230
C00129	YBR003W	C04146
C00129	YBR003W	C04217
C00129	YBR003W	C11356
C00129	YBR249C	C04146
C00129	YBR249C	C04217
C00129	YBR249C	C05859
C00129	YBR249C	C11356
C00129	YBR256C	C04146
C00129	YBR256C	C04217
C00129	YBR256C	C05859
C00129	YBR256C	C11356
C00129	YDL090C	C04146
C00129	YDL090C	C04217
C00129	YDL090C	C05859
C00129	YDL090C	C11356
C00129	YDL205C	C04146
C00129	YDL205C	C04217
C00129	YDL205C	C05859
C00129	YDR035W	C04146
C00129	YDR035W	C04217
C00129	YDR035W	C05859
C00129	YDR035W	C11356
C00129	YDR127W	C04146
C00129	YDR127W	C04217
C00129	YDR127W	C05859
C00129	YDR127W	C11356
C00129	YDR502C	C04146
C00129	YDR502C	C04217
C00129	YDR502C	C05859
C00129	YDR502C	C11356
C00129	YGL155W	C04146
C00129	YGL155W	C04217
C00129	YGL155W	C05859
C00129	YGR012W	C04146
C00129	YGR012W	C04217
C00129	YGR012W	C05859
C00129	YGR012W	C11356
C00129	YHR068W	C04146
C00129	YHR068W	C04217
C00129	YHR068W	C05859
C00129	YHR068W	C11356
C00129	YHR190W	C04146
C00129	YHR190W	C04217
C00129	YHR190W	C05859
C00129	YHR190W	C11356
C00129	YJL031C	C04146
C00129	YJL031C	C05859
C00129	YJL031C	C11356
C00129	YJL167W	C00341
C00129	YJL167W	C00448
C00129	YJL167W	C04146
C00129	YJL167W	C11356
C00129	YJR130C	C04146
C00129	YJR130C	C11356
C00129	YKL019W	C04146
C00129	YKL019W	C04217
C00129	YKL019W	C05859
C00129	YKL019W	C11356
C00129	YLR146C	C04146
C00129	YLR146C	C04217
C00129	YLR146C	C05859
C00129	YLR146C	C11356
C00129	YLR180W	C04146
C00129	YLR180W	C04217
C00129	YLR180W	C05859
C00129	YLR180W	C11356
C00129	YLR303W	C04146
C00129	YLR303W	C05859
C00129	YLR303W	C11356
C00129	YML082W	C04146
C00129	YML082W	C04217
C00129	YML082W	C05859
C00129	YML082W	C11356
C00129	YNL256W	C04146
C00129	YNL256W	C04217
C00129	YNL256W	C05859
C00129	YNL256W	C11356
C00129	YNR043W	C01143
C00129	YOR274W	C04146
C00129	YOR274W	C04217
C00129	YOR274W	C05859
C00129	YOR274W	C11356
C00129	YPL069C	C00341
C00129	YPL069C	C00353
C00129	YPL069C	C00448
C00129	YPL069C	C04146
C00129	YPL069C	C05859
C00129	YPL069C	C11356
C00129	YPL117C	C00235
C00129	YPL214C	C04146
C00129	YPL214C	C04217
C00129	YPL214C	C05859
C00129	YPL214C	C11356
C00129	YPR069C	C04146
C00129	YPR069C	C04217
C00129	YPR069C	C05859
C00129	YPR069C	C11356
C00129	YPR176C	C04217
C00129	YPR176C	C05859
C00129	YPR176C	C11356
C00130	YHR216W	C00655
C00130	YLR028C	C04734
C00130	YLR432W	C00655
C00130	YML056C	C00655
C00130	YNL220W	C03794
C00131	YCL040W	C00206
C00131	YCL040W	C00275
C00131	YCL040W	C00352
C00131	YCL040W	C01096
C00131	YCL040W	C02965
C00131	YFR053C	C00206
C00131	YFR053C	C00275
C00131	YFR053C	C01096
C00131	YFR053C	C02965
C00131	YGL253W	C00206
C00131	YGL253W	C00275
C00131	YGL253W	C00352
C00131	YGL253W	C01096
C00131	YGL253W	C02965
C00131	YKL067W	C00206
C00131	YNR012W	C00206
C00131	YOR347C	C00206
C00132	YBL057C	C12448
C00132	YDL086W	C12448
C00132	YGR248W	C12448
C00132	YHR163W	C12448
C00132	YHR189W	C12448
C00132	YNR034W	C12448
C00132	YOL011W	C12448
C00132	YCR073W-A	C12448
C00133	YAR035W	C03341
C00133	YBL052C	C03341
C00133	YCR048W	C03341
C00133	YDL052C	C03341
C00133	YDR062W	C03341
C00133	YDR148C	C03341
C00133	YDR232W	C03341
C00133	YFL017C	C03341
C00133	YGR147C	C03341
C00133	YGR177C	C03341
C00133	YGR252W	C03341
C00133	YHL003C	C03341
C00133	YIL160C	C03341
C00133	YKL008C	C03341
C00133	YKL182W	C03341
C00133	YLR195C	C03341
C00133	YLR239C	C03341
C00133	YML042W	C03341
C00133	YMR062C	C03341
C00133	YMR127C	C03341
C00133	YMR296C	C03341
C00133	YNL071W	C03341
C00133	YNL277W	C03341
C00133	YNR008W	C03341
C00133	YNR019W	C03341
C00133	YOR244W	C03341
C00133	YPL001W	C03341
C00133	YPL028W	C03341
C00133	YPL231W	C03341
C00134	YDR111C	C00555
C00134	YGL202W	C00555
C00134	YGR019W	C00555
C00134	YHR137W	C00555
C00134	YHR208W	C00555
C00134	YIL116W	C00555
C00134	YJR148W	C00555
C00134	YKL104C	C00555
C00134	YKL106W	C00555
C00134	YLR027C	C00555
C00134	YLR089C	C00555
C00134	YLR438W	C00555
C00134	YNR033W	C00555
C00134	YNR058W	C00555
C00134	YPR069C	C00315
C00135	YBR133C	C01152
C00135	YBR236C	C01152
C00135	YCL030C	C00860
C00135	YCL030C	C01929
C00135	YDL033C	C01152
C00135	YDL200C	C01152
C00135	YDL201W	C01152
C00135	YDR120C	C01152
C00135	YDR410C	C01152
C00135	YDR440W	C01152
C00135	YER091C	C01152
C00135	YGR157W	C01152
C00135	YHR119W	C01152
C00135	YJL125C	C01152
C00135	YJL168C	C01152
C00135	YJR073C	C01152
C00135	YKR069W	C01152
C00135	YLR172C	C01152
C00135	YML008C	C01152
C00135	YOL096C	C01152
C00135	YOR074C	C01152
C00136	YGL205W	C00877
C00136	YIL049W	C00877
C00136	YIL160C	C05269
C00137	YDR287W	C01177
C00137	YDR287W	C03546
C00137	YDR287W	C04006
C00137	YHR046C	C01177
C00137	YHR046C	C03546
C00137	YHR046C	C04006
C00141	YBR176W	C00966
C00141	YHR208W	C00183
C00141	YJR016C	C04039
C00141	YJR016C	C04272
C00141	YJR148W	C00183
C00141	YNL104C	C02504
C00143	YBR084W	C00445
C00143	YBR176W	C00966
C00143	YGR204W	C00445
C00143	YKR080W	C00445
C00143	YOR074C	C00364
C00143	YOR074C	C00415
C00144	YDR441C	C00242
C00144	YGL248W	C00942
C00144	YML022W	C00242
C00144	YMR217W	C00655
C00144	YOR360C	C00942
C00147	YLR017W	C00170
C00147	YLR209C	C00212
C00147	YLR209C	C00559
C00148	YER023W	C03912
C00148	YLR142W	C03912
C00153	YGL037C	C00253
C00153	YLR209C	C03150
C00154	YBR026C	C05272
C00154	YDR062W	C02934
C00154	YER015W	C00249
C00154	YGL205W	C05272
C00154	YIL009W	C00249
C00154	YIL049W	C05272
C00154	YJR019C	C00249
C00154	YMR246W	C00249
C00154	YMR296C	C02934
C00154	YOR317W	C00249
C00155	YBR003W	C01118
C00155	YBR249C	C01118
C00155	YBR256C	C01118
C00155	YDL090C	C01118
C00155	YDL205C	C01118
C00155	YDR127W	C01118
C00155	YDR502C	C01118
C00155	YFR055W	C00542
C00155	YFR055W	C02291
C00155	YGL155W	C01118
C00155	YGL184C	C00542
C00155	YGL184C	C02291
C00155	YGR012W	C01118
C00155	YGR155W	C00542
C00155	YGR155W	C02291
C00155	YHR068W	C01118
C00155	YHR190W	C01118
C00155	YJL031C	C01118
C00155	YJR130C	C01118
C00155	YKL019W	C01118
C00155	YLR146C	C01118
C00155	YLR180W	C01118
C00155	YLR303W	C01118
C00155	YOR274W	C01118
C00155	YPL214C	C01118
C00155	YPR069C	C01118
C00155	YPR176C	C01118
C00156	YBR003W	C05809
C00156	YBR003W	C13425
C00156	YBR249C	C05809
C00156	YBR249C	C13425
C00156	YBR256C	C05809
C00156	YBR256C	C13425
C00156	YDL090C	C05809
C00156	YDL090C	C13425
C00156	YDL205C	C05809
C00156	YDL205C	C13425
C00156	YDR035W	C05809
C00156	YDR035W	C13425
C00156	YDR127W	C05809
C00156	YDR127W	C13425
C00156	YGL062W	C02734
C00156	YGL155W	C05809
C00156	YGL155W	C13425
C00156	YGR012W	C05809
C00156	YGR012W	C13425
C00156	YGR175C	C00633
C00156	YHR068W	C05809
C00156	YHR068W	C13425
C00156	YHR190W	C05809
C00156	YHR190W	C13425
C00156	YJL031C	C05809
C00156	YJL031C	C13425
C00156	YJL167W	C05809
C00156	YJL167W	C13425
C00156	YJR070C	C00633
C00156	YJR130C	C13425
C00156	YKL019W	C05809
C00156	YKL019W	C13425
C00156	YLR146C	C05809
C00156	YLR146C	C13425
C00156	YLR180W	C05809
C00156	YLR180W	C13425
C00156	YLR303W	C05809
C00156	YML082W	C05809
C00156	YML082W	C13425
C00156	YNL256W	C05809
C00156	YNL256W	C13425
C00156	YNR016C	C02734
C00156	YOR274W	C05809
C00156	YOR274W	C13425
C00156	YPL069C	C05809
C00156	YPL069C	C13425
C00156	YPL214C	C13425
C00156	YPR069C	C13425
C00156	YPR176C	C05809
C00156	YPR176C	C13425
C00158	YJL200C	C00311
C00158	YJL200C	C00417
C00158	YLR304C	C00311
C00158	YLR304C	C00417
C00159	YCL040W	C00275
C00159	YGL253W	C00275
C00166	YDL080C	C00601
C00166	YDR047W	C00601
C00166	YEL021W	C00601
C00166	YGR087C	C00601
C00166	YGR170W	C00601
C00166	YKL184W	C00601
C00166	YKL211C	C00601
C00166	YLR134W	C00601
C00166	YMR250W	C00601
C00166	YNL169C	C00601
C00166	YNL316C	C00254
C00166	YNR043W	C00601
C00166	YOL052C	C00601
C00166	YOR128C	C00601
C00167	YAL023C	C08537
C00167	YBL082C	C08537
C00167	YBR001C	C00191
C00167	YBR023C	C08537
C00167	YBR038W	C08537
C00167	YBR070C	C08537
C00167	YBR126C	C08537
C00167	YBR145W	C16155
C00167	YBR149W	C16155
C00167	YBR153W	C16155
C00167	YBR229C	C00191
C00167	YBR265W	C16155
C00167	YCL018W	C16155
C00167	YCL030C	C16155
C00167	YDL022W	C16155
C00167	YDL066W	C16155
C00167	YDL078C	C16155
C00167	YDL093W	C08537
C00167	YDL095W	C08537
C00167	YDL168W	C16155
C00167	YDL246C	C16155
C00167	YDR074W	C08537
C00167	YDR127W	C16155
C00167	YDR261C	C00191
C00167	YDR307W	C08537
C00167	YER081W	C16155
C00167	YFR015C	C08537
C00167	YGL001C	C16155
C00167	YGL022W	C08537
C00167	YGL027C	C00191
C00167	YGL038C	C08537
C00167	YGL156W	C00191
C00167	YGL256W	C16155
C00167	YGR032W	C08537
C00167	YGR199W	C08537
C00167	YGR256W	C16155
C00167	YGR287C	C00191
C00167	YGR292W	C00191
C00167	YHR063C	C16155
C00167	YHR104W	C16155
C00167	YHR183W	C16155
C00167	YHR216W	C16155
C00167	YIL074C	C16155
C00167	YIL094C	C16155
C00167	YIL099W	C00191
C00167	YIL124W	C16155
C00167	YIL162W	C00191
C00167	YIL172C	C00191
C00167	YIR019C	C00191
C00167	YJL216C	C00191
C00167	YJL221C	C00191
C00167	YJR139C	C16155
C00167	YJR143C	C08537
C00167	YJR159W	C16155
C00167	YKL046C	C00191
C00167	YKL085W	C16155
C00167	YLR070C	C16155
C00167	YLR174W	C16155
C00167	YLR189C	C08537
C00167	YLR258W	C08537
C00167	YLR286C	C00191
C00167	YLR300W	C00191
C00167	YLR342W	C08537
C00167	YLR432W	C16155
C00167	YLR450W	C16155
C00167	YML056C	C16155
C00167	YML075C	C16155
C00167	YMR083W	C16155
C00167	YMR238W	C00191
C00167	YMR261C	C08537
C00167	YMR303C	C16155
C00167	YMR306W	C08537
C00167	YNL009W	C16155
C00167	YNL037C	C16155
C00167	YNL192W	C08537
C00167	YNL241C	C16155
C00167	YNR030W	C08537
C00167	YOL059W	C16155
C00167	YOL086C	C16155
C00167	YOL157C	C00191
C00167	YOR136W	C16155
C00167	YOR190W	C00191
C00167	YPL175W	C08537
C00167	YPL227C	C08537
C00167	YPR026W	C00191
C00167	YPR127W	C16155
C00167	YPR160W	C08537
C00167	YPR183W	C08537
C00167	YPR184W	C00191
C00167	YPR184W	C08537
C00169	YJL088W	C00327
C00169	YJL130C	C00438
C00170	YLR017W	C04188
C00170	YLR146C	C01137
C00170	YPR069C	C01137
C00178	YPR062W	C02376
C00180	YBL098W	C00805
C00180	YDR242W	C09815
C00180	YGR060W	C00805
C00180	YHR007C	C00805
C00181	YHR104W	C00379
C00183	YGR060W	C03219
C00187	YBL098W	C05418
C00187	YGR060W	C05418
C00187	YGR060W	C15992
C00187	YHR007C	C05418
C00187	YHR007C	C15992
C00188	YCR053W	C01102
C00189	YBR213W	C03557
C00189	YDR147W	C00346
C00189	YOR176W	C03557
C00189	YPL206C	C01233
C00191	Q0045	C05787
C00191	Q0065	C05787
C00191	Q0070	C05787
C00191	Q0105	C05787
C00191	Q0110	C05787
C00191	Q0115	C05787
C00191	Q0120	C05787
C00191	Q0250	C05787
C00191	YAL062W	C05787
C00191	YBL045C	C05787
C00191	YBL064C	C05787
C00191	YBL098W	C05787
C00191	YBR006W	C05787
C00191	YBR026C	C05787
C00191	YBR035C	C05787
C00191	YBR046C	C05787
C00191	YBR084W	C05787
C00191	YBR115C	C05787
C00191	YBR145W	C05787
C00191	YBR149W	C05787
C00191	YBR153W	C05787
C00191	YBR166C	C05787
C00191	YBR213W	C05787
C00191	YBR221C	C05787
C00191	YBR244W	C05787
C00191	YBR265W	C05787
C00191	YCL018W	C05787
C00191	YCL030C	C05787
C00191	YDL022W	C05787
C00191	YDL066W	C05787
C00191	YDL067C	C05787
C00191	YDL078C	C05787
C00191	YDL085W	C05787
C00191	YDL168W	C05787
C00191	YDL171C	C05787
C00191	YDL174C	C05787
C00191	YDL215C	C05787
C00191	YDL246C	C05787
C00191	YDR044W	C05787
C00191	YDR127W	C05787
C00191	YDR158W	C05787
C00191	YDR178W	C05787
C00191	YDR256C	C05787
C00191	YDR347W	C05787
C00191	YDR353W	C05787
C00191	YDR453C	C05787
C00191	YDR529C	C05787
C00191	YEL024W	C05787
C00191	YER023W	C05787
C00191	YER042W	C05787
C00191	YER069W	C05787
C00191	YER070W	C05787
C00191	YER073W	C05787
C00191	YER081W	C05787
C00191	YER178W	C05787
C00191	YFL018C	C05787
C00191	YFR030W	C05787
C00191	YFR033C	C05787
C00191	YGL001C	C05787
C00191	YGL012W	C05787
C00191	YGL055W	C05787
C00191	YGL125W	C05787
C00191	YGL205W	C05787
C00191	YGL256W	C05787
C00191	YGR060W	C05787
C00191	YGR088W	C05787
C00191	YGR175C	C05787
C00191	YGR183C	C05787
C00191	YGR204W	C05787
C00191	YGR256W	C05787
C00191	YHR007C	C05787
C00191	YHR008C	C05787
C00191	YHR037W	C05787
C00191	YHR042W	C05787
C00191	YHR051W	C05787
C00191	YHR063C	C05787
C00191	YHR104W	C05787
C00191	YHR106W	C05787
C00191	YHR179W	C05787
C00191	YHR183W	C05787
C00191	YHR216W	C05787
C00191	YIL010W	C05787
C00191	YIL043C	C05787
C00191	YIL049W	C05787
C00191	YIL066C	C05787
C00191	YIL074C	C05787
C00191	YIL094C	C05787
C00191	YIL111W	C05787
C00191	YIL124W	C05787
C00191	YIL125W	C05787
C00191	YIR034C	C05787
C00191	YIR037W	C05787
C00191	YJL045W	C05787
C00191	YJL052W	C05787
C00191	YJL166W	C05787
C00191	YJR009C	C05787
C00191	YJR025C	C05787
C00191	YJR070C	C05787
C00191	YJR101W	C05787
C00191	YJR104C	C05787
C00191	YJR139C	C05787
C00191	YJR159W	C05787
C00191	YKL026C	C05787
C00191	YKL029C	C05787
C00191	YKL085W	C05787
C00191	YKL086W	C05787
C00191	YKL141W	C05787
C00191	YKL148C	C05787
C00191	YKL150W	C05787
C00191	YKL192C	C05787
C00191	YKL216W	C05787
C00191	YKR066C	C05787
C00191	YKR080W	C05787
C00191	YLL041C	C05787
C00191	YLL051C	C05787
C00191	YLR038C	C05787
C00191	YLR070C	C05787
C00191	YLR100W	C05787
C00191	YLR109W	C05787
C00191	YLR142W	C05787
C00191	YLR164W	C05787
C00191	YLR174W	C05787
C00191	YLR355C	C05787
C00191	YLR395C	C05787
C00191	YLR432W	C05787
C00191	YLR450W	C05787
C00191	YML028W	C05787
C00191	YML054C	C05787
C00191	YML056C	C05787
C00191	YML075C	C05787
C00191	YML086C	C05787
C00191	YML120C	C05787
C00191	YMR009W	C05787
C00191	YMR083W	C05787
C00191	YMR118C	C05787
C00191	YMR145C	C05787
C00191	YMR169C	C05787
C00191	YMR170C	C05787
C00191	YMR189W	C05787
C00191	YMR256C	C05787
C00191	YMR303C	C05787
C00191	YNL009W	C05787
C00191	YNL037C	C05787
C00191	YNL052W	C05787
C00191	YNL202W	C05787
C00191	YNL241C	C05787
C00191	YNL280C	C05787
C00191	YNR050C	C05787
C00191	YOL059W	C05787
C00191	YOL086C	C05787
C00191	YOL126C	C05787
C00191	YOR136W	C05787
C00191	YOR236W	C05787
C00191	YOR356W	C05787
C00191	YOR374W	C05787
C00191	YOR375C	C05787
C00191	YOR384W	C05787
C00191	YOR388C	C05787
C00191	YPL017C	C05787
C00191	YPL061W	C05787
C00191	YPL171C	C05787
C00191	YPR127W	C05787
C00191	YPR191W	C05787
C00191	YHR001W-A	C05787
C00197	YCR012W	C00236
C00197	YDL021W	C00631
C00197	YER081W	C03232
C00197	YIL074C	C03232
C00197	YKL152C	C00631
C00199	YDR487C	C15556
C00199	YGR256W	C00345
C00199	YHR183W	C00345
C00199	YJL121C	C00231
C00203	YBR145W	C13952
C00203	YBR149W	C13952
C00203	YBR153W	C13952
C00203	YCL018W	C13952
C00203	YCL030C	C13952
C00203	YDL022W	C13952
C00203	YDL066W	C13952
C00203	YDL168W	C13952
C00203	YDL246C	C13952
C00203	YDR127W	C13952
C00203	YER081W	C13952
C00203	YGL256W	C13952
C00203	YHR063C	C13952
C00203	YHR104W	C13952
C00203	YHR183W	C13952
C00203	YHR216W	C13952
C00203	YIL074C	C13952
C00203	YIL094C	C13952
C00203	YIL124W	C13952
C00203	YJR139C	C13952
C00203	YKL029C	C13952
C00203	YLR070C	C13952
C00203	YLR100W	C13952
C00203	YLR174W	C13952
C00203	YLR355C	C13952
C00203	YLR432W	C13952
C00203	YLR450W	C13952
C00203	YML056C	C13952
C00203	YML075C	C13952
C00203	YMR083W	C13952
C00203	YMR303C	C13952
C00203	YNL009W	C13952
C00203	YNL037C	C13952
C00203	YNL241C	C13952
C00203	YOL059W	C13952
C00203	YOL126C	C13952
C00203	YOR136W	C13952
C00203	YPR127W	C13952
C00204	YDR294C	C00577
C00204	YEL046C	C00577
C00204	YKL060C	C00577
C00204	YNL256W	C00577
C00206	YDR226W	C00360
C00206	YER170W	C00360
C00207	YCR053W	C00448
C00207	YGL148W	C00448
C00208	YBR299W	C00267
C00208	YGR287C	C00267
C00208	YGR292W	C00267
C00208	YIL172C	C00267
C00208	YJL216C	C00267
C00208	YJL221C	C00267
C00208	YOL157C	C00267
C00212	YER043C	C05692
C00212	YLR209C	C00620
C00212	YNL141W	C00294
C00216	YBR149W	C00652
C00219	YDR402C	C14749
C00219	YDR402C	C14768
C00219	YDR402C	C14769
C00219	YDR402C	C14770
C00219	YDR402C	C14778
C00219	YJR019C	C02249
C00219	YJR025C	C14812
C00219	YJR025C	C14820
C00219	YJR025C	C14823
C00219	YJR078W	C14812
C00219	YJR078W	C14820
C00219	YJR078W	C14823
C00219	YMR009W	C14812
C00219	YMR009W	C14820
C00219	YMR009W	C14823
C00221	YBR019C	C00267
C00221	YCL040W	C01172
C00221	YFR053C	C01172
C00221	YGL253W	C01172
C00223	YAR035W	C12095
C00223	YAR035W	C12096
C00223	YBL052C	C12095
C00223	YBL052C	C12096
C00223	YBL098W	C00323
C00223	YBR026C	C08650
C00223	YBR166C	C08650
C00223	YCR048W	C12095
C00223	YDL040C	C12095
C00223	YDL040C	C12096
C00223	YDL052C	C12095
C00223	YDL052C	C12096
C00223	YDR062W	C12095
C00223	YDR148C	C12095
C00223	YDR148C	C12096
C00223	YDR232W	C12095
C00223	YER061C	C12095
C00223	YER061C	C12096
C00223	YFL017C	C12095
C00223	YGL012W	C08650
C00223	YGR060W	C00323
C00223	YGR147C	C12095
C00223	YGR147C	C12096
C00223	YGR177C	C12095
C00223	YGR177C	C12096
C00223	YGR252W	C12095
C00223	YGR252W	C12096
C00223	YHL003C	C12095
C00223	YHL003C	C12096
C00223	YHR007C	C00323
C00223	YIL160C	C12095
C00223	YIL160C	C12096
C00223	YKL008C	C12096
C00223	YKL182W	C12095
C00223	YLR195C	C12095
C00223	YLR195C	C12096
C00223	YLR239C	C12095
C00223	YLR239C	C12096
C00223	YML042W	C12095
C00223	YML042W	C12096
C00223	YMR062C	C12095
C00223	YMR062C	C12096
C00223	YMR127C	C12095
C00223	YMR296C	C12095
C00223	YNL071W	C12095
C00223	YNL071W	C12096
C00223	YNL277W	C12095
C00223	YNL277W	C12096
C00223	YNL280C	C08650
C00223	YNR008W	C12095
C00223	YNR008W	C12096
C00223	YNR019W	C12095
C00223	YNR019W	C12096
C00223	YOR244W	C12095
C00223	YOR244W	C12096
C00223	YOR377W	C12095
C00223	YOR377W	C12096
C00223	YPL001W	C12095
C00223	YPL001W	C12096
C00223	YPL028W	C12095
C00223	YPL028W	C12096
C00223	YPL086C	C12095
C00223	YPL086C	C12096
C00223	YPL231W	C12095
C00224	YCL050C	C01260
C00224	YDR530C	C01260
C00230	YDR127W	C02637
C00230	YDR234W	C02637
C00230	YGL009C	C02637
C00230	YGL026C	C02637
C00230	YGL040C	C02637
C00230	YGL063W	C02637
C00230	YGR155W	C02637
C00230	YGR234W	C00568
C00230	YGR254W	C02637
C00230	YHR174W	C02637
C00230	YJL200C	C02637
C00230	YJR016C	C02637
C00230	YJR024C	C02637
C00230	YJR025C	C02814
C00230	YJR078W	C02814
C00230	YLR304C	C02637
C00230	YMR009W	C02814
C00230	YMR323W	C02637
C00230	YNL316C	C02637
C00230	YOR202W	C02637
C00230	YOR278W	C02637
C00230	YOR393W	C02637
C00230	YPL262W	C02637
C00230	YPR002W	C02637
C00231	YBR117C	C05345
C00231	YBR117C	C05382
C00231	YBR117C	C13378
C00231	YGR194C	C00310
C00231	YPR074C	C05345
C00231	YPR074C	C05382
C00231	YPR074C	C13378
C00232	YDR294C	C05601
C00232	YDR294C	C06201
C00232	YEL046C	C05601
C00232	YEL046C	C06201
C00232	YGR019W	C00334
C00232	YKL060C	C05601
C00232	YKL060C	C06201
C00232	YNL256W	C05601
C00232	YNL256W	C06201
C00234	YBR084W	C00445
C00234	YLR028C	C04734
C00234	YMR120C	C04734
C00235	YJL167W	C00341
C00235	YPL069C	C00341
C00236	YDL021W	C01159
C00236	YKL152C	C01159
C00239	YHR144C	C00365
C00239	YKL024C	C00705
C00242	YDL238C	C00385
C00242	YLR209C	C00330
C00242	YLR209C	C00387
C00245	YLR299W	C05844
C00245	YMR250W	C00506
C00247	YDL246C	C01507
C00247	YJR159W	C01507
C00248	YPL017C	C00579
C00250	YBR035C	C00314
C00250	YBR035C	C00534
C00250	YPR127W	C00314
C00251	YGL148W	C01269
C00251	YNR033W	C11355
C00251	YPR060C	C00254
C00253	YLR209C	C05841
C00253	YOR209C	C01185
C00254	YBR166C	C01179
C00254	YGL202W	C00826
C00254	YHR137W	C00826
C00255	YBR256C	C04332
C00256	YDR272W	C03451
C00256	YOR040W	C03451
C00257	YDR248C	C00345
C00258	YAL038W	C00631
C00258	YBR020W	C00631
C00258	YCL040W	C00631
C00258	YCR036W	C00631
C00258	YDR009W	C00631
C00258	YDR147W	C00631
C00258	YDR173C	C00631
C00258	YDR196C	C00631
C00258	YDR208W	C00631
C00258	YDR236C	C00631
C00258	YDR248C	C00631
C00258	YDR531W	C00631
C00258	YER073W	C00577
C00258	YFL053W	C00631
C00258	YFR019W	C00631
C00258	YFR053C	C00631
C00258	YGL253W	C00631
C00258	YGR194C	C00631
C00258	YHL032C	C00631
C00258	YHR025W	C00631
C00258	YIL107C	C00631
C00258	YJL155C	C00631
C00258	YJR105W	C00631
C00258	YKL001C	C00631
C00258	YLR240W	C00631
C00258	YLR260W	C00631
C00258	YML070W	C00631
C00258	YMR013C	C00631
C00258	YMR205C	C00631
C00258	YMR208W	C00631
C00258	YNL267W	C00631
C00258	YNR012W	C00631
C00258	YNR027W	C00631
C00258	YOL102C	C00631
C00258	YOL136C	C00631
C00258	YOR171C	C00631
C00258	YOR347C	C00631
C00258	YOR374W	C00577
C00258	YPL061W	C00577
C00258	YPL214C	C00631
C00259	YHR104W	C00532
C00262	YLR209C	C00294
C00262	YLR209C	C05512
C00263	YHR025W	C01102
C00263	YJR139C	C00441
C00263	YNL277W	C01077
C00266	YNL256W	C04874
C00267	YCL040W	C00668
C00267	YFR053C	C00668
C00267	YGL253W	C00668
C00275	YER003C	C05345
C00275	YFL045C	C00636
C00279	YBR117C	C05345
C00279	YDR035W	C04691
C00279	YKL060C	C00447
C00279	YLR354C	C05382
C00279	YPR074C	C05345
C00280	YDR402C	C05290
C00280	YDR402C	C05296
C00280	YIL049W	C00674
C00286	YAL038W	C00361
C00286	YKL067W	C00361
C00286	YNR012W	C00361
C00286	YOR347C	C00361
C00294	YLR209C	C00620
C00295	YKL216W	C00337
C00295	YML106W	C01103
C00295	YMR271C	C01103
C00299	YLR245C	C00475
C00307	YGR202C	C00588
C00310	YLR070C	C00379
C00311	YDL066W	C05379
C00311	YLR304C	C00417
C00311	YNL009W	C05379
C00312	YBR196C	C01508
C00312	YDR007W	C01508
C00312	YDR050C	C01508
C00312	YER003C	C01508
C00312	YIL020C	C01508
C00312	YOR095C	C01508
C00312	YPR118W	C01508
C00314	YNR027W	C00627
C00315	YBR208C	C05730
C00315	YDR242W	C05730
C00315	YDR321W	C05730
C00315	YGL194C	C05730
C00315	YHR068W	C00986
C00315	YLR146C	C00750
C00315	YLR155C	C05730
C00315	YLR157C	C05730
C00315	YLR158C	C05730
C00315	YLR160C	C05730
C00315	YLR307W	C05730
C00315	YLR308W	C05730
C00315	YMR281W	C05730
C00315	YNL021W	C05730
C00315	YNL330C	C05730
C00315	YPL096W	C05730
C00315	YPL116W	C05730
C00315	YPR068C	C05730
C00315	YPR069C	C00750
C00315	YPR069C	C01137
C00319	YAR071W	C06124
C00319	YBL056W	C06124
C00319	YBR092C	C06124
C00319	YBR093C	C06124
C00319	YBR125C	C06124
C00319	YBR276C	C06124
C00319	YDL024C	C06124
C00319	YDL047W	C06124
C00319	YDL134C	C06124
C00319	YDL188C	C06124
C00319	YDL230W	C06124
C00319	YDL236W	C06124
C00319	YDR074W	C06124
C00319	YDR075W	C06124
C00319	YDR287W	C06124
C00319	YDR436W	C06124
C00319	YDR481C	C06124
C00319	YER075C	C06124
C00319	YFR028C	C06124
C00319	YGR123C	C06124
C00319	YGR208W	C06124
C00319	YHR043C	C06124
C00319	YHR044C	C06124
C00319	YHR215W	C06124
C00319	YIL049W	C00836
C00319	YIL053W	C06124
C00319	YIR026C	C06124
C00319	YLR260W	C06124
C00319	YLR377C	C06124
C00319	YLR433C	C06124
C00319	YML016C	C06124
C00319	YML057W	C06124
C00319	YMR036C	C06124
C00319	YMR156C	C06124
C00319	YMR180C	C06124
C00319	YMR277W	C06124
C00319	YNL053W	C06124
C00319	YNL106C	C06124
C00319	YNR032W	C06124
C00319	YOL064C	C06124
C00319	YOL065C	C06124
C00319	YOR171C	C06124
C00319	YOR208W	C06124
C00319	YPL179W	C06124
C00319	YPL228W	C06124
C00319	YPR073C	C06124
C00322	YBR084W	C02220
C00322	YDR148C	C00527
C00322	YER023W	C02220
C00322	YFL018C	C00527
C00322	YGL125W	C02220
C00322	YGR204W	C02220
C00322	YHR037W	C02220
C00322	YIL094C	C05662
C00322	YIL125W	C00527
C00322	YIR034C	C02220
C00322	YKR080W	C02220
C00322	YNR050C	C02220
C00322	YOR236W	C02220
C00322	YPL017C	C00527
C00323	YAR035W	C12640
C00323	YBL052C	C12640
C00323	YCR048W	C12640
C00323	YDL040C	C12640
C00323	YDL052C	C12640
C00323	YDR062W	C12640
C00323	YDR148C	C12640
C00323	YDR232W	C12640
C00323	YER061C	C12640
C00323	YFL017C	C12640
C00323	YGR147C	C12640
C00323	YGR177C	C12640
C00323	YGR252W	C12640
C00323	YHL003C	C12640
C00323	YIL160C	C12640
C00323	YKL008C	C12640
C00323	YKL182W	C12640
C00323	YLR195C	C12640
C00323	YLR239C	C12640
C00323	YML042W	C12640
C00323	YMR062C	C12640
C00323	YMR296C	C12640
C00323	YNL071W	C12640
C00323	YNL277W	C12640
C00323	YNR008W	C12640
C00323	YNR019W	C12640
C00323	YOR244W	C12640
C00323	YOR377W	C12640
C00323	YPL001W	C12640
C00323	YPL028W	C12640
C00323	YPL086C	C12640
C00323	YPL231W	C12640
C00327	YOL058W	C03406
C00328	YBL098W	C03227
C00329	YFR053C	C00352
C00329	YML086C	C03752
C00330	YLR209C	C00672
C00331	YLR134W	C00637
C00332	YML126C	C00356
C00333	YBR145W	C15930
C00333	YBR149W	C15930
C00333	YBR153W	C15930
C00333	YBR265W	C15930
C00333	YCL018W	C15930
C00333	YCL030C	C15930
C00333	YDL078C	C15930
C00333	YDR127W	C15930
C00333	YER081W	C15930
C00333	YGL001C	C15930
C00333	YGL256W	C15930
C00333	YGR256W	C15930
C00333	YHR063C	C15930
C00333	YHR104W	C15930
C00333	YHR183W	C15930
C00333	YHR216W	C15930
C00333	YIL074C	C15930
C00333	YIL094C	C15930
C00333	YIL124W	C15930
C00333	YJR139C	C15930
C00333	YJR159W	C15930
C00333	YKL029C	C15930
C00333	YKL085W	C15930
C00333	YLR070C	C15930
C00333	YLR100W	C15930
C00333	YLR355C	C15930
C00333	YLR432W	C15930
C00333	YLR450W	C15930
C00333	YML056C	C15930
C00333	YML075C	C15930
C00333	YMR083W	C15930
C00333	YMR303C	C15930
C00333	YNL037C	C15930
C00333	YNL241C	C15930
C00333	YOL059W	C15930
C00333	YOL086C	C15930
C00333	YOL126C	C15930
C00333	YOR136W	C15930
C00333	YPR127W	C15930
C00334	YOR374W	C00555
C00334	YPL061W	C00555
C00337	YLR420W	C00438
C00341	YCR053W	C06075
C00341	YCR053W	C11393
C00341	YDR127W	C06075
C00341	YDR127W	C11393
C00341	YGL148W	C11393
C00341	YJL167W	C00448
C00341	YPL069C	C00448
C00345	YGR248W	C01236
C00345	YHR163W	C01236
C00345	YNR034W	C01236
C00345	YCR073W-A	C01236
C00346	YDR294C	C01120
C00346	YDR294C	C06124
C00346	YEL046C	C06124
C00346	YGR007W	C00570
C00346	YKL060C	C06124
C00352	YFL017C	C00357
C00353	YBR003W	C04217
C00353	YBR249C	C04217
C00353	YBR256C	C04217
C00353	YDL090C	C04217
C00353	YDL205C	C04217
C00353	YDR035W	C04217
C00353	YDR127W	C04217
C00353	YDR502C	C04217
C00353	YGL155W	C04217
C00353	YGR012W	C04217
C00353	YHR068W	C04217
C00353	YHR190W	C04217
C00353	YJL031C	C04217
C00353	YJR130C	C04217
C00353	YLR146C	C04217
C00353	YLR180W	C04217
C00353	YLR303W	C04217
C00353	YML082W	C04217
C00353	YNL256W	C04217
C00353	YOR274W	C04217
C00353	YPL069C	C00448
C00353	YPL069C	C04217
C00353	YPL214C	C04217
C00353	YPR069C	C04217
C00353	YPR176C	C04217
C00356	YLR450W	C00418
C00356	YML075C	C00418
C00357	YEL058W	C04501
C00361	YDR454C	C00362
C00363	YAL023C	C11911
C00363	YAL023C	C11916
C00363	YAL023C	C11923
C00363	YBL082C	C11911
C00363	YBL082C	C11916
C00363	YBL082C	C11923
C00363	YBR023C	C11911
C00363	YBR023C	C11916
C00363	YBR023C	C11923
C00363	YBR038W	C11911
C00363	YBR038W	C11916
C00363	YBR038W	C11923
C00363	YBR070C	C11911
C00363	YBR070C	C11916
C00363	YBR070C	C11923
C00363	YBR110W	C11911
C00363	YBR110W	C11916
C00363	YBR110W	C11923
C00363	YBR126C	C11911
C00363	YBR126C	C11916
C00363	YBR126C	C11923
C00363	YDL093W	C11911
C00363	YDL093W	C11923
C00363	YDL095W	C11911
C00363	YDL095W	C11916
C00363	YDL095W	C11923
C00363	YDR074W	C11911
C00363	YDR074W	C11916
C00363	YDR074W	C11923
C00363	YDR307W	C11911
C00363	YDR307W	C11916
C00363	YDR307W	C11923
C00363	YDR354W	C03319
C00363	YEL011W	C11911
C00363	YEL011W	C11916
C00363	YEL011W	C11923
C00363	YER005W	C00459
C00363	YER055C	C03319
C00363	YFR015C	C11911
C00363	YFR015C	C11916
C00363	YFR015C	C11923
C00363	YFR047C	C03319
C00363	YGL022W	C11911
C00363	YGL022W	C11916
C00363	YGL022W	C11923
C00363	YGL038C	C11911
C00363	YGL038C	C11916
C00363	YGL038C	C11923
C00363	YGL047W	C11911
C00363	YGL047W	C11916
C00363	YGL047W	C11923
C00363	YGL065C	C11911
C00363	YGL065C	C11916
C00363	YGL065C	C11923
C00363	YGR032W	C11911
C00363	YGR032W	C11916
C00363	YGR032W	C11923
C00363	YGR199W	C11911
C00363	YGR199W	C11916
C00363	YGR199W	C11923
C00363	YHR128W	C03319
C00363	YJR057W	C00364
C00363	YJR143C	C11911
C00363	YJR143C	C11916
C00363	YJR143C	C11923
C00363	YKL067W	C00459
C00363	YLR017W	C03319
C00363	YLR189C	C11911
C00363	YLR189C	C11916
C00363	YLR189C	C11923
C00363	YLR209C	C03319
C00363	YLR258W	C11916
C00363	YLR258W	C11923
C00363	YLR342W	C11911
C00363	YLR342W	C11916
C00363	YLR342W	C11923
C00363	YML022W	C03319
C00363	YML100W	C11911
C00363	YML100W	C11916
C00363	YML100W	C11923
C00363	YML106W	C03319
C00363	YMR261C	C11911
C00363	YMR261C	C11916
C00363	YMR261C	C11923
C00363	YMR271C	C03319
C00363	YMR300C	C03319
C00363	YMR306W	C11911
C00363	YMR306W	C11916
C00363	YMR306W	C11923
C00363	YNL192W	C11911
C00363	YNL192W	C11916
C00363	YNL192W	C11923
C00363	YNR012W	C00459
C00363	YNR030W	C11911
C00363	YNR030W	C11916
C00363	YNR030W	C11923
C00363	YOR209C	C03319
C00363	YOR321W	C11911
C00363	YOR321W	C11916
C00363	YOR321W	C11923
C00363	YPL175W	C11911
C00363	YPL175W	C11916
C00363	YPL175W	C11923
C00363	YPL227C	C11911
C00363	YPL227C	C11916
C00363	YPL227C	C11923
C00363	YPR160W	C11911
C00363	YPR160W	C11916
C00363	YPR183W	C11911
C00363	YPR183W	C11916
C00363	YPR183W	C11923
C00363	YPR184W	C11911
C00363	YPR184W	C11923
C00364	YOR074C	C00365
C00365	YBR252W	C00460
C00365	YJR057W	C01346
C00371	YAL023C	C16443
C00371	YBL082C	C16443
C00371	YBR023C	C16443
C00371	YBR038W	C16443
C00371	YBR070C	C16443
C00371	YBR110W	C16443
C00371	YBR126C	C16443
C00371	YDL093W	C16443
C00371	YDL095W	C16443
C00371	YDR074W	C16443
C00371	YDR307W	C16443
C00371	YEL011W	C16443
C00371	YFR015C	C16443
C00371	YGL022W	C16443
C00371	YGL047W	C16443
C00371	YGL065C	C16443
C00371	YGR032W	C16443
C00371	YGR199W	C16443
C00371	YJR143C	C16443
C00371	YLR189C	C16443
C00371	YLR258W	C16443
C00371	YLR342W	C16443
C00371	YML100W	C16443
C00371	YMR261C	C16443
C00371	YMR306W	C16443
C00371	YNL192W	C16443
C00371	YNR030W	C16443
C00371	YOR321W	C16443
C00371	YPL175W	C16443
C00371	YPL227C	C16443
C00371	YPR160W	C16443
C00371	YPR183W	C16443
C00371	YPR184W	C16443
C00376	YBR145W	C00473
C00376	YBR149W	C00473
C00376	YBR153W	C00473
C00376	YBR265W	C00473
C00376	YCL030C	C00473
C00376	YDL022W	C00473
C00376	YDL066W	C00473
C00376	YDL078C	C00473
C00376	YDL168W	C00473
C00376	YDL246C	C00473
C00376	YDR127W	C00473
C00376	YER081W	C00473
C00376	YGL001C	C00473
C00376	YGL256W	C00473
C00376	YGR256W	C00473
C00376	YHR063C	C00473
C00376	YHR104W	C00473
C00376	YHR183W	C00473
C00376	YHR216W	C00473
C00376	YIL074C	C00473
C00376	YIL094C	C00473
C00376	YJR139C	C00473
C00376	YJR159W	C00473
C00376	YKL029C	C00473
C00376	YLR070C	C00473
C00376	YLR100W	C00473
C00376	YLR174W	C00473
C00376	YLR355C	C00473
C00376	YLR432W	C00473
C00376	YLR450W	C00473
C00376	YML056C	C00473
C00376	YML075C	C00473
C00376	YMR083W	C00473
C00376	YMR303C	C00473
C00376	YNL009W	C00473
C00376	YNL037C	C00473
C00376	YOL059W	C00473
C00376	YOL086C	C00473
C00376	YOL126C	C00473
C00376	YOR136W	C00473
C00376	YPR127W	C00473
C00378	YAR071W	C01081
C00378	YBR092C	C01081
C00378	YBR093C	C01081
C00378	YBR125C	C01081
C00378	YBR276C	C01081
C00378	YDL006W	C01081
C00378	YDL024C	C01081
C00378	YDL047W	C01081
C00378	YDL134C	C01081
C00378	YDL188C	C01081
C00378	YDL230W	C01081
C00378	YDL236W	C01081
C00378	YDR074W	C01081
C00378	YDR075W	C01081
C00378	YDR287W	C01081
C00378	YDR436W	C01081
C00378	YDR481C	C01081
C00378	YEL038W	C01081
C00378	YER062C	C01081
C00378	YER075C	C01081
C00378	YER089C	C01081
C00378	YER133W	C01081
C00378	YFR025C	C01081
C00378	YFR028C	C01081
C00378	YGR123C	C01081
C00378	YGR208W	C01081
C00378	YHR043C	C01081
C00378	YHR044C	C01081
C00378	YHR046C	C01081
C00378	YHR215W	C01081
C00378	YIL053W	C01081
C00378	YIL113W	C01081
C00378	YIR026C	C01081
C00378	YJL155C	C01081
C00378	YLR377C	C01081
C00378	YLR433C	C01081
C00378	YML016C	C01081
C00378	YML057W	C01081
C00378	YMR036C	C01081
C00378	YMR156C	C01081
C00378	YMR180C	C01081
C00378	YMR277W	C01081
C00378	YNL053W	C01081
C00378	YNL106C	C01081
C00378	YNR032W	C01081
C00378	YOL064C	C01081
C00378	YOL065C	C01081
C00378	YOR109W	C01081
C00378	YOR208W	C01081
C00378	YPL179W	C01081
C00378	YPR073C	C01081
C00385	YDR354W	C01762
C00385	YDR441C	C01762
C00385	YIR027C	C05515
C00385	YLR017W	C01762
C00385	YLR209C	C01762
C00385	YLR420W	C05515
C00385	YML022W	C01762
C00385	YML106W	C01762
C00385	YMR271C	C01762
C00385	YMR300C	C01762
C00385	YOR209C	C01762
C00388	YAR035W	C05135
C00388	YBL052C	C05135
C00388	YCR048W	C05135
C00388	YDL040C	C05135
C00388	YDL052C	C05135
C00388	YDR148C	C05135
C00388	YER061C	C05135
C00388	YGR147C	C05135
C00388	YGR252W	C05135
C00388	YHL003C	C05135
C00388	YIL160C	C05135
C00388	YKL008C	C05135
C00388	YLR195C	C05135
C00388	YMR062C	C05135
C00388	YMR127C	C05135
C00388	YMR296C	C05135
C00388	YNL071W	C05135
C00388	YNL277W	C05135
C00388	YNR008W	C05135
C00388	YNR019W	C05135
C00388	YOR244W	C05135
C00388	YOR377W	C05135
C00388	YPL001W	C05135
C00388	YPL028W	C05135
C00388	YPL086C	C05135
C00388	YPL231W	C05135
C00390	Q0110	C00399
C00390	Q0115	C00399
C00390	Q0120	C00399
C00390	YDR178W	C00399
C00390	YDR529C	C00399
C00390	YEL024W	C00399
C00390	YFR033C	C00399
C00390	YGR183C	C00399
C00390	YJL045W	C00399
C00390	YJL166W	C00399
C00390	YKL141W	C00399
C00390	YKL148C	C00399
C00390	YKL192C	C00399
C00390	YLL041C	C00399
C00390	YLR164W	C00399
C00390	YMR118C	C00399
C00390	YOR065W	C00399
C00390	YOR356W	C00399
C00390	YHR001W-A	C00399
C00406	YAR035W	C10443
C00406	YBL052C	C10443
C00406	YCR048W	C10443
C00406	YDL040C	C10443
C00406	YDR062W	C10443
C00406	YDR148C	C10443
C00406	YDR232W	C10443
C00406	YER061C	C10443
C00406	YFL017C	C10443
C00406	YGR147C	C10443
C00406	YGR177C	C10443
C00406	YGR252W	C10443
C00406	YIL160C	C10443
C00406	YKL008C	C10443
C00406	YKL182W	C10443
C00406	YLR195C	C10443
C00406	YLR239C	C10443
C00406	YMR062C	C10443
C00406	YMR127C	C10443
C00406	YMR296C	C10443
C00406	YNL071W	C10443
C00406	YNL277W	C10443
C00406	YNR008W	C10443
C00406	YNR019W	C10443
C00406	YOR244W	C10443
C00406	YPL001W	C10443
C00406	YPL028W	C10443
C00406	YPL086C	C10443
C00406	YPL231W	C10443
C00407	YHR208W	C00671
C00407	YJR148W	C00671
C00412	YGL055W	C00510
C00412	YJR019C	C01530
C00415	YMR113W	C00921
C00415	YOR236W	C00504
C00415	YOR241W	C00921
C00424	YDR294C	C03979
C00424	YEL046C	C03979
C00424	YKL060C	C03979
C00424	YNL256W	C03979
C00430	YGL040C	C00931
C00437	YMR062C	C00624
C00437	YOL140W	C01250
C00440	YBR133C	C05659
C00440	YBR236C	C05659
C00440	YDL033C	C05659
C00440	YDL200C	C05659
C00440	YDL201W	C05659
C00440	YDR120C	C05659
C00440	YDR410C	C05659
C00440	YDR440W	C05659
C00440	YER091C	C05659
C00440	YGR157W	C05659
C00440	YHR119W	C05659
C00440	YJL125C	C05659
C00440	YJL168C	C05659
C00440	YJR073C	C05659
C00440	YKR069W	C05659
C00440	YLR172C	C05659
C00440	YML008C	C05659
C00440	YOL096C	C05659
C00440	YOR074C	C05659
C00441	YDR158W	C03082
C00445	YDR019C	C03479
C00445	YER183C	C03479
C00447	YGR240C	C05382
C00447	YMR205C	C05382
C00448	YBR003W	C11356
C00448	YBR249C	C11356
C00448	YBR249C	C16144
C00448	YBR256C	C11356
C00448	YBR256C	C16144
C00448	YCR053W	C09629
C00448	YCR053W	C09666
C00448	YCR053W	C09672
C00448	YCR053W	C09684
C00448	YCR053W	C09699
C00448	YCR053W	C09704
C00448	YCR053W	C09723
C00448	YCR053W	C16286
C00448	YDL090C	C11356
C00448	YDL205C	C11356
C00448	YDR035W	C11356
C00448	YDR035W	C16144
C00448	YDR127W	C09629
C00448	YDR127W	C09665
C00448	YDR127W	C09666
C00448	YDR127W	C09672
C00448	YDR127W	C09684
C00448	YDR127W	C09699
C00448	YDR127W	C09723
C00448	YDR127W	C11356
C00448	YDR127W	C16144
C00448	YDR127W	C16286
C00448	YDR502C	C11356
C00448	YDR502C	C16144
C00448	YGL148W	C09621
C00448	YGL148W	C09629
C00448	YGL148W	C09665
C00448	YGL148W	C09672
C00448	YGL148W	C09684
C00448	YGL148W	C09699
C00448	YGL148W	C09704
C00448	YGL148W	C09723
C00448	YGL148W	C16286
C00448	YGL155W	C11356
C00448	YGR012W	C11356
C00448	YHR068W	C11356
C00448	YHR068W	C16144
C00448	YHR190W	C03428
C00448	YHR190W	C11356
C00448	YJL031C	C11356
C00448	YJL031C	C16144
C00448	YJL153C	C06111
C00448	YJL167W	C11356
C00448	YJL167W	C16144
C00448	YJR130C	C11356
C00448	YJR130C	C16144
C00448	YKL019W	C11356
C00448	YKL019W	C16144
C00448	YLR146C	C11356
C00448	YLR146C	C16144
C00448	YLR180W	C11356
C00448	YLR180W	C16144
C00448	YLR303W	C11356
C00448	YLR303W	C16144
C00448	YML082W	C11356
C00448	YML082W	C16144
C00448	YNL256W	C11356
C00448	YNL256W	C16144
C00448	YOR274W	C11356
C00448	YOR274W	C16144
C00448	YPL069C	C16144
C00448	YPL214C	C11356
C00448	YPL214C	C16144
C00448	YPR069C	C16144
C00448	YPR176C	C11356
C00448	YPR176C	C16144
C00449	YNR050C	C04076
C00458	YNR012W	C00705
C00460	YKL067W	C01346
C00460	YNR012W	C01346
C00463	YBL098W	C12312
C00463	YBR003W	C00954
C00463	YBR249C	C00954
C00463	YBR256C	C00954
C00463	YDL090C	C00954
C00463	YDL205C	C00954
C00463	YDR035W	C00954
C00463	YDR127W	C00954
C00463	YDR502C	C00954
C00463	YGL026C	C03506
C00463	YGL055W	C12312
C00463	YGL155W	C00954
C00463	YGR060W	C12312
C00463	YGR175C	C12312
C00463	YGR234W	C12312
C00463	YHR007C	C12312
C00463	YHR068W	C00954
C00463	YHR190W	C00954
C00463	YJL031C	C00954
C00463	YJL167W	C00954
C00463	YJR070C	C12312
C00463	YJR130C	C00954
C00463	YKL019W	C00954
C00463	YLR146C	C00954
C00463	YLR180W	C00954
C00463	YLR303W	C00954
C00463	YML082W	C00954
C00463	YNL256W	C00954
C00463	YOR274W	C00954
C00463	YPL069C	C00954
C00463	YPL214C	C00954
C00463	YPR176C	C00954
C00468	YBL098W	C05298
C00468	YBL098W	C05300
C00468	YDR402C	C05297
C00468	YGR060W	C05298
C00468	YGR060W	C05300
C00468	YHR007C	C05298
C00468	YHR007C	C05300
C00470	YJR153W	C00470
C00470	YJR153W	C02273
C00472	YBL098W	C00870
C00472	YBR035C	C02372
C00472	YBR145W	C07103
C00472	YBR149W	C07103
C00472	YBR153W	C07103
C00472	YBR265W	C07103
C00472	YCL018W	C07103
C00472	YCL030C	C07103
C00472	YDL022W	C07103
C00472	YDL066W	C07103
C00472	YDL078C	C07103
C00472	YDL168W	C07103
C00472	YDL171C	C02372
C00472	YDL174C	C07103
C00472	YDL215C	C02372
C00472	YDL246C	C07103
C00472	YDR127W	C07103
C00472	YER081W	C07103
C00472	YGL001C	C07103
C00472	YGL256W	C07103
C00472	YGR060W	C00870
C00472	YHR007C	C00870
C00472	YHR063C	C07103
C00472	YHR104W	C07103
C00472	YHR183W	C07103
C00472	YIL074C	C07103
C00472	YIL124W	C07103
C00472	YIL155C	C07103
C00472	YJR139C	C07103
C00472	YJR159W	C07103
C00472	YKL029C	C07103
C00472	YKL085W	C07103
C00472	YLR070C	C07103
C00472	YLR100W	C07103
C00472	YLR174W	C07103
C00472	YLR355C	C07103
C00472	YLR432W	C07103
C00472	YLR450W	C07103
C00472	YML054C	C07103
C00472	YML075C	C07103
C00472	YML086C	C07103
C00472	YMR189W	C02372
C00472	YMR303C	C07103
C00472	YNL009W	C07103
C00472	YNL037C	C07103
C00472	YNL241C	C07103
C00472	YOL059W	C07103
C00472	YOL086C	C07103
C00472	YOL126C	C07103
C00472	YOR136W	C07103
C00472	YOR375C	C02372
C00472	YPR127W	C07103
C00477	Q0045	C16499
C00477	Q0065	C16499
C00477	Q0070	C16499
C00477	Q0105	C16499
C00477	Q0110	C16499
C00477	Q0115	C16499
C00477	Q0120	C16499
C00477	Q0250	C16499
C00477	Q0275	C16499
C00477	YAL062W	C16499
C00477	YBL045C	C16499
C00477	YBL064C	C16499
C00477	YBL098W	C16499
C00477	YBR006W	C16499
C00477	YBR026C	C16499
C00477	YBR035C	C16499
C00477	YBR046C	C16499
C00477	YBR084W	C16499
C00477	YBR115C	C16499
C00477	YBR145W	C02513
C00477	YBR145W	C16499
C00477	YBR149W	C02513
C00477	YBR149W	C16499
C00477	YBR153W	C02513
C00477	YBR153W	C16499
C00477	YBR166C	C16499
C00477	YBR213W	C16499
C00477	YBR221C	C16499
C00477	YBR244W	C16499
C00477	YBR265W	C02513
C00477	YBR265W	C16499
C00477	YCL018W	C02513
C00477	YCL018W	C16499
C00477	YCL030C	C02513
C00477	YCL030C	C16499
C00477	YDL022W	C02513
C00477	YDL022W	C16499
C00477	YDL067C	C16499
C00477	YDL078C	C16499
C00477	YDL085W	C16499
C00477	YDL168W	C02513
C00477	YDL168W	C16499
C00477	YDL171C	C16499
C00477	YDL174C	C16499
C00477	YDL215C	C16499
C00477	YDL246C	C16499
C00477	YDR044W	C16499
C00477	YDR127W	C02513
C00477	YDR127W	C16499
C00477	YDR158W	C16499
C00477	YDR178W	C16499
C00477	YDR256C	C16499
C00477	YDR347W	C16499
C00477	YDR353W	C16499
C00477	YDR376W	C16499
C00477	YDR402C	C16499
C00477	YDR453C	C16499
C00477	YDR529C	C16499
C00477	YEL024W	C16499
C00477	YER014W	C16499
C00477	YER023W	C16499
C00477	YER042W	C16499
C00477	YER069W	C16499
C00477	YER070W	C16499
C00477	YER073W	C16499
C00477	YER081W	C02513
C00477	YER081W	C16499
C00477	YFL018C	C16499
C00477	YFR030W	C16499
C00477	YGL001C	C02513
C00477	YGL001C	C16499
C00477	YGL012W	C16499
C00477	YGL055W	C16499
C00477	YGL125W	C16499
C00477	YGL154C	C16499
C00477	YGL187C	C16499
C00477	YGL191W	C16499
C00477	YGL205W	C16499
C00477	YGL256W	C02513
C00477	YGL256W	C16499
C00477	YGR060W	C16499
C00477	YGR088W	C16499
C00477	YGR175C	C16499
C00477	YGR180C	C16499
C00477	YGR183C	C16499
C00477	YGR192C	C16499
C00477	YGR204W	C16499
C00477	YGR234W	C16499
C00477	YGR256W	C02513
C00477	YGR256W	C16499
C00477	YHR007C	C16499
C00477	YHR008C	C16499
C00477	YHR037W	C16499
C00477	YHR042W	C16499
C00477	YHR051W	C16499
C00477	YHR063C	C02513
C00477	YHR063C	C16499
C00477	YHR104W	C02513
C00477	YHR104W	C16499
C00477	YHR106W	C16499
C00477	YHR179W	C16499
C00477	YHR183W	C02513
C00477	YHR216W	C16499
C00477	YIL010W	C16499
C00477	YIL066C	C16499
C00477	YIL094C	C02513
C00477	YIL094C	C16499
C00477	YIL111W	C16499
C00477	YIL124W	C02513
C00477	YIL124W	C16499
C00477	YIL125W	C16499
C00477	YIL155C	C16499
C00477	YIR034C	C16499
C00477	YIR037W	C16499
C00477	YJL026W	C16499
C00477	YJL045W	C16499
C00477	YJL052W	C16499
C00477	YJL166W	C16499
C00477	YJR009C	C16499
C00477	YJR025C	C16499
C00477	YJR070C	C16499
C00477	YJR078W	C16499
C00477	YJR101W	C16499
C00477	YJR104C	C16499
C00477	YJR139C	C02513
C00477	YJR139C	C16499
C00477	YJR159W	C02513
C00477	YJR159W	C16499
C00477	YKL026C	C16499
C00477	YKL029C	C02513
C00477	YKL085W	C02513
C00477	YKL085W	C16499
C00477	YKL086W	C16499
C00477	YKL141W	C16499
C00477	YKL150W	C16499
C00477	YKL192C	C16499
C00477	YKR066C	C16499
C00477	YLL041C	C16499
C00477	YLL051C	C16499
C00477	YLR038C	C16499
C00477	YLR070C	C02513
C00477	YLR070C	C16499
C00477	YLR100W	C02513
C00477	YLR100W	C16499
C00477	YLR109W	C16499
C00477	YLR142W	C16499
C00477	YLR164W	C16499
C00477	YLR174W	C02513
C00477	YLR174W	C16499
C00477	YLR355C	C02513
C00477	YLR355C	C16499
C00477	YLR395C	C16499
C00477	YLR432W	C02513
C00477	YLR432W	C16499
C00477	YLR450W	C02513
C00477	YLR450W	C16499
C00477	YML028W	C16499
C00477	YML054C	C16499
C00477	YML056C	C02513
C00477	YML075C	C02513
C00477	YML075C	C16499
C00477	YML086C	C16499
C00477	YML120C	C16499
C00477	YMR009W	C16499
C00477	YMR083W	C02513
C00477	YMR083W	C16499
C00477	YMR118C	C16499
C00477	YMR145C	C16499
C00477	YMR169C	C16499
C00477	YMR170C	C16499
C00477	YMR189W	C16499
C00477	YMR256C	C16499
C00477	YMR303C	C02513
C00477	YMR303C	C16499
C00477	YNL009W	C02513
C00477	YNL009W	C16499
C00477	YNL037C	C02513
C00477	YNL037C	C16499
C00477	YNL052W	C16499
C00477	YNL202W	C16499
C00477	YNL241C	C02513
C00477	YNL241C	C16499
C00477	YNL280C	C16499
C00477	YNR050C	C16499
C00477	YOL059W	C02513
C00477	YOL059W	C16499
C00477	YOL086C	C02513
C00477	YOL086C	C16499
C00477	YOL126C	C02513
C00477	YOL126C	C16499
C00477	YOL152W	C16499
C00477	YOR065W	C16499
C00477	YOR136W	C02513
C00477	YOR136W	C16499
C00477	YOR236W	C16499
C00477	YOR323C	C16499
C00477	YOR356W	C16499
C00477	YOR374W	C16499
C00477	YOR375C	C16499
C00477	YOR381W	C16499
C00477	YOR384W	C16499
C00477	YOR388C	C16499
C00477	YPL017C	C16499
C00477	YPL061W	C16499
C00477	YPL171C	C16499
C00477	YPR127W	C02513
C00477	YPR127W	C16499
C00477	YPR167C	C16499
C00479	YER065C	C06762
C00479	YER090W	C06762
C00479	YKL211C	C06762
C00479	YPR006C	C06762
C00483	YBL098W	C03758
C00483	YGR060W	C03758
C00483	YHR007C	C03758
C00487	YAR035W	C02571
C00487	YML042W	C02571
C00490	YGR244C	C00531
C00490	YOR142W	C00531
C00491	YAL012W	C01962
C00491	YFR055W	C01962
C00492	YIL162W	C05402
C00493	YDR127W	C03175
C00499	YIR027C	C01551
C00499	YIR029W	C00603
C00506	YKL106W	C05528
C00506	YLR027C	C05528
C00510	YJR019C	C00712
C00511	YDR242W	C01659
C00512	YAL062W	C02247
C00512	YAR035W	C07118
C00512	YAR035W	C07394
C00512	YBL052C	C07118
C00512	YBL052C	C07394
C00512	YBR035C	C02247
C00512	YCR048W	C07118
C00512	YCR048W	C07394
C00512	YDL040C	C07118
C00512	YDL040C	C07394
C00512	YDL052C	C07118
C00512	YDL171C	C02247
C00512	YDL215C	C02247
C00512	YDR062W	C07118
C00512	YDR062W	C07394
C00512	YDR148C	C07118
C00512	YDR148C	C07394
C00512	YDR232W	C07118
C00512	YDR232W	C07394
C00512	YER061C	C07118
C00512	YFL017C	C07118
C00512	YFL017C	C07394
C00512	YGR147C	C07118
C00512	YGR177C	C07118
C00512	YGR177C	C07394
C00512	YGR252W	C07118
C00512	YHL003C	C07394
C00512	YIL160C	C07118
C00512	YIL160C	C07394
C00512	YKL008C	C07118
C00512	YKL008C	C07394
C00512	YKL182W	C07118
C00512	YKL182W	C07394
C00512	YLR195C	C07118
C00512	YLR195C	C07394
C00512	YLR239C	C07118
C00512	YLR239C	C07394
C00512	YML042W	C07118
C00512	YML042W	C07394
C00512	YMR062C	C07118
C00512	YMR062C	C07394
C00512	YMR127C	C07394
C00512	YMR189W	C02247
C00512	YMR296C	C07394
C00512	YNL071W	C07118
C00512	YNL277W	C07394
C00512	YNR019W	C07118
C00512	YNR019W	C07394
C00512	YOR244W	C07118
C00512	YOR244W	C07394
C00512	YOR375C	C02247
C00512	YOR377W	C07118
C00512	YOR377W	C07394
C00512	YPL001W	C07118
C00512	YPL001W	C07394
C00512	YPL028W	C07118
C00512	YPL028W	C07394
C00512	YPL086C	C07118
C00512	YPL086C	C07394
C00512	YPL231W	C07118
C00512	YPL231W	C07394
C00517	YDR294C	C01120
C00519	YMR250W	C00606
C00522	YHR063C	C00966
C00522	YIL145C	C00864
C00525	YJR078W	C15605
C00526	YLR209C	C00672
C00526	YLR245C	C00881
C00527	YAR035W	C06715
C00527	YBL052C	C06715
C00527	YCR048W	C06715
C00527	YDL040C	C06715
C00527	YDR062W	C06715
C00527	YDR148C	C06715
C00527	YDR232W	C06715
C00527	YER061C	C06715
C00527	YFL017C	C06715
C00527	YGR147C	C06715
C00527	YGR177C	C06715
C00527	YGR252W	C06715
C00527	YHL003C	C06715
C00527	YIL160C	C06715
C00527	YKL008C	C06715
C00527	YLR195C	C06715
C00527	YLR239C	C06715
C00527	YML042W	C06715
C00527	YMR062C	C06715
C00527	YMR127C	C06715
C00527	YMR296C	C06715
C00527	YNL071W	C06715
C00527	YNL277W	C06715
C00527	YNR008W	C06715
C00527	YNR019W	C06715
C00527	YOR244W	C06715
C00527	YOR377W	C06715
C00527	YPL001W	C06715
C00527	YPL028W	C06715
C00527	YPL086C	C06715
C00527	YPL231W	C06715
C00530	YBL098W	C02814
C00530	YGR060W	C02814
C00530	YHR007C	C02814
C00530	YJR025C	C06603
C00530	YJR078W	C06603
C00534	YNR027W	C00647
C00535	YDR402C	C05291
C00535	YIL049W	C03917
C00542	YJR130C	C01118
C00544	YBL098W	C05852
C00544	YBR003W	C15882
C00544	YBR249C	C15882
C00544	YBR256C	C15882
C00544	YDL090C	C15882
C00544	YDL205C	C15882
C00544	YDR035W	C15882
C00544	YDR127W	C15882
C00544	YDR502C	C15882
C00544	YGL155W	C15882
C00544	YGR012W	C15882
C00544	YGR060W	C05852
C00544	YHR007C	C05852
C00544	YHR190W	C15882
C00544	YJL031C	C15882
C00544	YJL167W	C15882
C00544	YJR130C	C15882
C00544	YKL019W	C15882
C00544	YLR146C	C15882
C00544	YLR180W	C15882
C00544	YLR303W	C15882
C00544	YML082W	C15882
C00544	YNL256W	C15882
C00544	YOR274W	C15882
C00544	YPL069C	C15882
C00544	YPL214C	C15882
C00544	YPR069C	C15882
C00544	YPR176C	C15882
C00546	YBR145W	C05235
C00546	YBR149W	C05235
C00546	YBR153W	C05235
C00546	YBR265W	C05235
C00546	YCL018W	C05235
C00546	YCL030C	C05235
C00546	YDL022W	C05235
C00546	YDL066W	C05235
C00546	YDL078C	C05235
C00546	YDL168W	C05235
C00546	YDR127W	C05235
C00546	YER081W	C05235
C00546	YGL001C	C05235
C00546	YGL256W	C05235
C00546	YGR256W	C05235
C00546	YHR063C	C05235
C00546	YHR104W	C05235
C00546	YHR104W	C05999
C00546	YHR183W	C05235
C00546	YHR216W	C05235
C00546	YIL074C	C05235
C00546	YIL094C	C05235
C00546	YIL124W	C05235
C00546	YJR139C	C05235
C00546	YJR159W	C05235
C00546	YKL029C	C05235
C00546	YKL085W	C05235
C00546	YLR100W	C05235
C00546	YLR174W	C05235
C00546	YLR355C	C05235
C00546	YLR432W	C05235
C00546	YLR450W	C05235
C00546	YML004C	C03451
C00546	YML056C	C05235
C00546	YML075C	C05235
C00546	YMR083W	C05235
C00546	YNL009W	C05235
C00546	YNL037C	C05235
C00546	YNL241C	C05235
C00546	YOL059W	C05235
C00546	YOL086C	C05235
C00546	YOL126C	C05235
C00546	YOR136W	C05235
C00546	YPR127W	C05235
C00559	YLR209C	C00672
C00559	YNL141W	C05512
C00565	YBL098W	C01104
C00565	YGR060W	C01104
C00565	YHR007C	C01104
C00568	YNL256W	C00921
C00571	YBR208C	C11519
C00571	YDR242W	C11519
C00571	YDR321W	C11519
C00571	YGL037C	C11519
C00571	YGL194C	C11519
C00571	YLR155C	C11519
C00571	YLR157C	C11519
C00571	YLR158C	C11519
C00571	YLR160C	C11519
C00571	YLR308W	C11519
C00571	YMR281W	C11519
C00571	YNL021W	C11519
C00571	YNL330C	C11519
C00571	YPL096W	C11519
C00571	YPR068C	C11519
C00577	YKL060C	C01094
C00582	YAR035W	C05598
C00582	YBL052C	C05598
C00582	YCR048W	C05598
C00582	YDL040C	C05598
C00582	YDL052C	C05598
C00582	YDR062W	C05598
C00582	YDR148C	C05598
C00582	YDR232W	C05598
C00582	YER061C	C05598
C00582	YGR177C	C05598
C00582	YGR252W	C05598
C00582	YIL160C	C05598
C00582	YKL182W	C05598
C00582	YLR195C	C05598
C00582	YLR239C	C05598
C00582	YML042W	C05598
C00582	YMR062C	C05598
C00582	YMR127C	C05598
C00582	YNL071W	C05598
C00582	YNL277W	C05598
C00582	YNR008W	C05598
C00582	YNR019W	C05598
C00582	YOR244W	C05598
C00582	YOR377W	C05598
C00582	YPL001W	C05598
C00582	YPL028W	C05598
C00582	YPL086C	C05598
C00582	YPL231W	C05598
C00583	YHR104W	C05999
C00586	YHR043C	C06369
C00586	YHR044C	C06369
C00590	YBL098W	C12205
C00590	YGR060W	C12205
C00590	YHR007C	C12205
C00593	YDL174C	C05123
C00593	YML054C	C05123
C00596	YLR231C	C04479
C00596	YLR231C	C06210
C00596	YLR231C	C06582
C00601	YMR169C	C07086
C00601	YMR170C	C07086
C00606	YAL062W	C05527
C00606	YDL171C	C05527
C00606	YDL215C	C05527
C00606	YKL106W	C05527
C00606	YLR027C	C05527
C00606	YOR375C	C05527
C00617	YBR029C	C04037
C00617	YBR278W	C04037
C00617	YCL050C	C04037
C00617	YCR014C	C04037
C00617	YDL045C	C04037
C00617	YDL055C	C04037
C00617	YDL102W	C04037
C00617	YDL103C	C04037
C00617	YDL140C	C04037
C00617	YDL150W	C04037
C00617	YDR045C	C04037
C00617	YDR121W	C04037
C00617	YDR156W	C04037
C00617	YDR419W	C04037
C00617	YDR530C	C04037
C00617	YEL055C	C04037
C00617	YER168C	C04037
C00617	YFL036W	C04037
C00617	YGL130W	C04037
C00617	YGR007W	C04037
C00617	YGR010W	C04037
C00617	YGR202C	C04037
C00617	YJL046W	C04037
C00617	YJL148W	C04037
C00617	YJR010W	C04037
C00617	YJR063W	C04037
C00617	YKL035W	C04037
C00617	YKL144C	C04037
C00617	YKR002W	C04037
C00617	YNL102W	C04037
C00617	YNL113W	C04037
C00617	YNL151C	C04037
C00617	YNL248C	C04037
C00617	YNL262W	C04037
C00617	YNR003C	C04037
C00617	YOL115W	C04037
C00617	YOR116C	C04037
C00617	YOR207C	C04037
C00617	YOR330C	C04037
C00617	YOR340C	C04037
C00617	YOR341W	C04037
C00617	YPL167C	C04037
C00617	YPR010C	C04037
C00617	YPR110C	C04037
C00617	YPR175W	C04037
C00617	YPR190C	C04037
C00619	YIL049W	C02940
C00620	YDR354W	C01762
C00620	YER055C	C01762
C00620	YFR047C	C01762
C00620	YHR128W	C01762
C00620	YLR017W	C01762
C00620	YLR209C	C01762
C00620	YLR209C	C03150
C00620	YLR209C	C05841
C00620	YML022W	C01762
C00620	YML106W	C01762
C00620	YMR271C	C01762
C00620	YMR300C	C01762
C00620	YOR209C	C01762
C00624	YER069W	C04133
C00628	YBL098W	C00805
C00628	YGR060W	C00805
C00628	YHR007C	C00805
C00630	YIL049W	C03460
C00631	YCR012W	C01159
C00631	YDR300C	C01159
C00631	YER052C	C01159
C00631	YER069W	C01159
C00632	YBR133C	C05831
C00632	YBR236C	C05831
C00632	YDL033C	C05831
C00632	YDL200C	C05831
C00632	YDL201W	C05831
C00632	YDR047W	C01987
C00632	YDR256C	C05640
C00632	YDR410C	C05831
C00632	YEL021W	C01987
C00632	YER091C	C05831
C00632	YGR087C	C01987
C00632	YGR088W	C05640
C00632	YGR170W	C01987
C00632	YHR072W	C16235
C00632	YHR119W	C05831
C00632	YJL125C	C05831
C00632	YJL168C	C05831
C00632	YJR025C	C04409
C00632	YJR073C	C05831
C00632	YKL211C	C01987
C00632	YKR069W	C05831
C00632	YKR097W	C01987
C00632	YLR044C	C01987
C00632	YLR172C	C05831
C00632	YLR231C	C03227
C00632	YML008C	C05831
C00632	YMR250W	C01987
C00632	YNL169C	C01987
C00632	YNL292W	C16235
C00632	YNR043W	C01987
C00632	YOL052C	C01987
C00632	YOL096C	C05831
C00632	YPL212C	C16235
C00632	YPR060C	C16235
C00633	YJR025C	C13632
C00633	YJR078W	C13632
C00633	YMR009W	C13632
C00637	YER073W	C00954
C00637	YOR374W	C00954
C00637	YPL061W	C00954
C00642	YAL054C	C05338
C00642	YER015W	C05338
C00642	YGR244C	C05338
C00642	YIL009W	C05338
C00642	YLR153C	C05338
C00642	YMR169C	C03765
C00642	YMR246W	C05338
C00642	YOR142W	C05338
C00642	YOR317W	C05338
C00645	YAR071W	C04257
C00645	YBL056W	C04257
C00645	YBR092C	C04257
C00645	YBR093C	C04257
C00645	YBR125C	C04257
C00645	YBR229C	C01170
C00645	YBR299W	C01170
C00645	YDL006W	C04257
C00645	YDL024C	C04257
C00645	YDL037C	C01170
C00645	YDL047W	C04257
C00645	YDL134C	C04257
C00645	YDL188C	C04257
C00645	YDL230W	C04257
C00645	YDL236W	C04257
C00645	YDR001C	C01170
C00645	YDR074W	C04257
C00645	YDR075W	C04257
C00645	YDR261C	C01170
C00645	YDR287W	C04257
C00645	YDR436W	C04257
C00645	YDR481C	C04257
C00645	YER062C	C04257
C00645	YER075C	C04257
C00645	YER089C	C04257
C00645	YER133W	C04257
C00645	YFR025C	C04257
C00645	YFR028C	C04257
C00645	YGL027C	C01170
C00645	YGL156W	C01170
C00645	YGR123C	C04257
C00645	YGR208W	C04257
C00645	YGR282C	C01170
C00645	YGR287C	C01170
C00645	YGR292W	C01170
C00645	YHR043C	C04257
C00645	YHR044C	C04257
C00645	YHR046C	C04257
C00645	YHR215W	C04257
C00645	YIL053W	C04257
C00645	YIL099W	C01170
C00645	YIL162W	C01170
C00645	YIL172C	C01170
C00645	YIR019C	C01170
C00645	YIR026C	C04257
C00645	YJL155C	C04257
C00645	YJL216C	C01170
C00645	YJL221C	C01170
C00645	YJR131W	C01170
C00645	YJR153W	C01170
C00645	YLR286C	C01170
C00645	YLR300W	C01170
C00645	YLR377C	C04257
C00645	YLR433C	C04257
C00645	YML016C	C04257
C00645	YML057W	C04257
C00645	YMR036C	C04257
C00645	YMR156C	C04257
C00645	YMR180C	C04257
C00645	YMR238W	C01170
C00645	YMR277W	C04257
C00645	YNL053W	C04257
C00645	YNL106C	C04257
C00645	YNR032W	C04257
C00645	YOL064C	C04257
C00645	YOL065C	C04257
C00645	YOR109W	C04257
C00645	YOR190W	C01170
C00645	YOR208W	C04257
C00645	YPL179W	C04257
C00645	YPR026W	C01170
C00645	YPR073C	C04257
C00645	YPR184W	C01170
C00650	YBL098W	C04353
C00650	YGR060W	C04353
C00650	YHR007C	C04353
C00665	YIL107C	C05345
C00665	YJL155C	C05345
C00665	YOL136C	C05345
C00668	YBR126C	C00689
C00668	YBR196C	C01172
C00668	YBR196C	C05345
C00668	YDR074W	C00689
C00668	YML100W	C00689
C00668	YMR261C	C00689
C00671	YJR016C	C06007
C00672	YLR209C	C05512
C00673	YCR036W	C01801
C00689	YDR074W	C01083
C00725	YJL046W	C16238
C00738	YCL040W	C02965
C00738	YFR053C	C02965
C00738	YGL253W	C02965
C00740	YGR208W	C02532
C00748	YBR213W	C05778
C00750	YLR146C	C01137
C00750	YPR069C	C01137
C00751	YGR175C	C01054
C00751	YHR190W	C03428
C00780	YBR133C	C05659
C00780	YBR236C	C05659
C00780	YDL033C	C05659
C00780	YDL200C	C05659
C00780	YDL201W	C05659
C00780	YDR120C	C05659
C00780	YDR410C	C05659
C00780	YGR157W	C05659
C00780	YHR119W	C05659
C00780	YJL125C	C05659
C00780	YJR073C	C05659
C00780	YKR069W	C05659
C00780	YLR172C	C05659
C00780	YML008C	C05659
C00780	YOL096C	C05659
C00780	YOR074C	C05659
C00794	YFR053C	C01096
C00794	YGL253W	C01096
C00804	YER073W	C05985
C00804	YOR374W	C05985
C00804	YPL061W	C05985
C00805	YBR006W	C06202
C00805	YBR115C	C06202
C00805	YDL080C	C14097
C00805	YDR047W	C14097
C00805	YDR158W	C06202
C00805	YEL021W	C14097
C00805	YER065C	C00885
C00805	YER069W	C06202
C00805	YER073W	C06202
C00805	YER090W	C00885
C00805	YGR087C	C14097
C00805	YGR192C	C06202
C00805	YJL052W	C06202
C00805	YJR009C	C06202
C00805	YKL184W	C14097
C00805	YKL211C	C00885
C00805	YKL211C	C14097
C00805	YKR097W	C14097
C00805	YLR044C	C14097
C00805	YMR169C	C06202
C00805	YMR170C	C06202
C00805	YMR250W	C14097
C00805	YNL169C	C14097
C00805	YOL052C	C14097
C00805	YOR128C	C14097
C00805	YOR374W	C06202
C00805	YOR388C	C06202
C00805	YPL061W	C06202
C00805	YPR006C	C00885
C00811	YBL098W	C01197
C00811	YDL080C	C05627
C00811	YDR127W	C03672
C00811	YDR234W	C03672
C00811	YEL021W	C05627
C00811	YGL009C	C03672
C00811	YGL026C	C03672
C00811	YGL040C	C03672
C00811	YGL063W	C03672
C00811	YGR087C	C05627
C00811	YGR155W	C03672
C00811	YGR170W	C05627
C00811	YHR174W	C03672
C00811	YJL200C	C03672
C00811	YJR016C	C03672
C00811	YJR024C	C03672
C00811	YKL184W	C05627
C00811	YKL211C	C05627
C00811	YKR097W	C05627
C00811	YLR044C	C05627
C00811	YLR134W	C05627
C00811	YMR250W	C05627
C00811	YMR323W	C03672
C00811	YNL169C	C05627
C00811	YNL316C	C03672
C00811	YNR043W	C05627
C00811	YOL052C	C05627
C00811	YOR202W	C03672
C00811	YOR278W	C03672
C00811	YOR393W	C03672
C00811	YPL262W	C03672
C00811	YPR002W	C03672
C00818	YER073W	C02670
C00818	YOR374W	C02670
C00818	YPL061W	C02670
C00828	YBR133C	C05818
C00828	YBR236C	C05818
C00828	YDL033C	C05818
C00828	YDL200C	C05818
C00828	YDL201W	C05818
C00828	YDR120C	C05818
C00828	YDR410C	C05818
C00828	YDR440W	C05818
C00828	YER091C	C05818
C00828	YGR157W	C05818
C00828	YHR119W	C05818
C00828	YJL125C	C05818
C00828	YJL168C	C05818
C00828	YJR073C	C05818
C00828	YKR069W	C05818
C00828	YLR172C	C05818
C00828	YML008C	C05818
C00828	YOR074C	C05818
C00829	YDR402C	C14786
C00829	YDR402C	C14787
C00831	YDR531W	C01134
C00836	YAR071W	C01120
C00836	YBL056W	C01120
C00836	YBR092C	C01120
C00836	YBR125C	C01120
C00836	YBR265W	C02934
C00836	YBR276C	C01120
C00836	YDL006W	C01120
C00836	YDL024C	C01120
C00836	YDL047W	C01120
C00836	YDL134C	C01120
C00836	YDL188C	C01120
C00836	YDL230W	C01120
C00836	YDL236W	C01120
C00836	YDR074W	C01120
C00836	YDR075W	C01120
C00836	YDR287W	C01120
C00836	YDR436W	C01120
C00836	YDR481C	C01120
C00836	YEL038W	C01120
C00836	YER062C	C01120
C00836	YER075C	C01120
C00836	YER089C	C01120
C00836	YER133W	C01120
C00836	YFR025C	C01120
C00836	YFR028C	C01120
C00836	YGR123C	C01120
C00836	YGR208W	C01120
C00836	YHR043C	C01120
C00836	YHR046C	C01120
C00836	YHR215W	C01120
C00836	YIL053W	C01120
C00836	YIL113W	C01120
C00836	YIR026C	C01120
C00836	YJL155C	C01120
C00836	YLR260W	C01120
C00836	YLR377C	C01120
C00836	YLR433C	C01120
C00836	YML016C	C01120
C00836	YML057W	C01120
C00836	YMR036C	C01120
C00836	YMR156C	C01120
C00836	YMR180C	C01120
C00836	YMR277W	C01120
C00836	YNL053W	C01120
C00836	YNL106C	C01120
C00836	YNR032W	C01120
C00836	YOL064C	C01120
C00836	YOL065C	C01120
C00836	YOR109W	C01120
C00836	YOR208W	C01120
C00836	YPL179W	C01120
C00836	YPR073C	C01120
C00842	YBR019C	C02097
C00842	YBR145W	C06017
C00842	YBR149W	C06017
C00842	YBR153W	C06017
C00842	YCL018W	C06017
C00842	YCL030C	C06017
C00842	YDL022W	C06017
C00842	YDL066W	C06017
C00842	YDL078C	C06017
C00842	YDL168W	C06017
C00842	YDL246C	C06017
C00842	YER081W	C06017
C00842	YGL001C	C06017
C00842	YGL256W	C06017
C00842	YGR256W	C06017
C00842	YHR063C	C06017
C00842	YHR104W	C06017
C00842	YHR183W	C06017
C00842	YHR216W	C06017
C00842	YIL074C	C06017
C00842	YIL094C	C06017
C00842	YIL124W	C06017
C00842	YJR139C	C06017
C00842	YJR159W	C06017
C00842	YKL029C	C06017
C00842	YKL085W	C06017
C00842	YLR070C	C06017
C00842	YLR100W	C06017
C00842	YLR174W	C06017
C00842	YLR432W	C06017
C00842	YLR450W	C06017
C00842	YML056C	C06017
C00842	YMR083W	C06017
C00842	YMR303C	C06017
C00842	YNL009W	C06017
C00842	YNL037C	C06017
C00842	YNL241C	C06017
C00842	YOL059W	C06017
C00842	YOL086C	C06017
C00842	YOL126C	C06017
C00842	YOR136W	C06017
C00842	YPR127W	C06017
C00857	YGR010W	C01185
C00860	YCL030C	C01929
C00860	YFR025C	C01100
C00870	YAR071W	C03360
C00870	YBR092C	C03360
C00870	YBR093C	C03360
C00870	YDL024C	C03360
C00870	YDR481C	C03360
C00870	YHR215W	C03360
C00870	YPR073C	C03360
C00899	YBR145W	C02110
C00899	YBR149W	C02110
C00899	YBR265W	C02110
C00899	YCL018W	C02110
C00899	YCL030C	C02110
C00899	YDL022W	C02110
C00899	YDL066W	C02110
C00899	YDL078C	C02110
C00899	YDL168W	C02110
C00899	YDL246C	C02110
C00899	YDR127W	C02110
C00899	YER081W	C02110
C00899	YGL001C	C02110
C00899	YGL256W	C02110
C00899	YHR063C	C02110
C00899	YHR104W	C02110
C00899	YHR183W	C02110
C00899	YHR216W	C02110
C00899	YIL074C	C02110
C00899	YIL094C	C02110
C00899	YIL124W	C02110
C00899	YJR139C	C02110
C00899	YJR159W	C02110
C00899	YKL029C	C02110
C00899	YKL085W	C02110
C00899	YLR070C	C02110
C00899	YLR100W	C02110
C00899	YLR174W	C02110
C00899	YLR355C	C02110
C00899	YLR432W	C02110
C00899	YLR450W	C02110
C00899	YML056C	C02110
C00899	YML075C	C02110
C00899	YMR083W	C02110
C00899	YNL009W	C02110
C00899	YNL037C	C02110
C00899	YNL241C	C02110
C00899	YOL059W	C02110
C00899	YOL086C	C02110
C00899	YOL126C	C02110
C00899	YOR136W	C02110
C00899	YPR127W	C02110
C00900	YCL009C	C05125
C00900	YLR355C	C04039
C00900	YMR108W	C05125
C00909	YNL045W	C02165
C00921	YNL256W	C01300
C00921	YNL256W	C04807
C00944	YDR127W	C02637
C00944	YDR127W	C04691
C00951	YBL098W	C05141
C00951	YBL098W	C05301
C00951	YGR060W	C05141
C00951	YGR060W	C05301
C00951	YHR007C	C05141
C00951	YHR007C	C05301
C00954	YDR242W	C02693
C00956	YBR115C	C04076
C00956	YGL154C	C04076
C00979	YGR012W	C05688
C00979	YGR012W	C05824
C00979	YJR130C	C05824
C00979	YLR303W	C05688
C00979	YLR303W	C05824
C00979	YML082W	C05824
C01005	YOR184W	C03232
C01013	YAL054C	C05668
C01013	YER015W	C05668
C01013	YGR244C	C05668
C01013	YIL009W	C05668
C01013	YLR153C	C05668
C01013	YOR142W	C05668
C01013	YOR317W	C05668
C01020	YBL098W	C01059
C01020	YGR060W	C01059
C01020	YGR175C	C01059
C01020	YJR070C	C01059
C01024	YOR278W	C01051
C01031	YDL168W	C14180
C01035	YDR242W	C03078
C01037	YNR057C	C01909
C01037	YNR058W	C01092
C01051	YDR047W	C03263
C01051	YKR069W	C02463
C01051	YKR069W	C15527
C01054	YHR072W	C01724
C01063	YBL067C	C09813
C01063	YBR058C	C09813
C01063	YDL122W	C09813
C01063	YDR069C	C09813
C01063	YDR272W	C09813
C01063	YER098W	C09813
C01063	YER144C	C09813
C01063	YER151C	C09813
C01063	YFR010W	C09813
C01063	YIL156W	C09813
C01063	YJL197W	C09813
C01063	YJR019C	C09813
C01063	YKR098C	C09813
C01063	YMR223W	C09813
C01063	YMR304W	C09813
C01063	YNL186W	C09813
C01063	YOR040W	C09813
C01063	YOR124C	C09813
C01063	YPL072W	C09813
C01077	YJR130C	C02291
C01077	YML082W	C02291
C01079	YER014W	C02191
C01081	YPL214C	C04327
C01092	YNR058W	C04425
C01096	YBR145W	C02888
C01096	YBR149W	C02888
C01096	YBR153W	C02888
C01096	YBR265W	C02888
C01096	YCL018W	C02888
C01096	YDL022W	C02888
C01096	YDL066W	C02888
C01096	YDL078C	C02888
C01096	YDL246C	C02888
C01096	YDR127W	C02888
C01096	YER081W	C02888
C01096	YGL001C	C02888
C01096	YGR256W	C02888
C01096	YHR063C	C02888
C01096	YHR104W	C02888
C01096	YHR183W	C02888
C01096	YHR216W	C02888
C01096	YIL074C	C02888
C01096	YIL094C	C02888
C01096	YJR139C	C02888
C01096	YJR159W	C02888
C01096	YLR070C	C02888
C01096	YLR100W	C02888
C01096	YLR174W	C02888
C01096	YLR355C	C02888
C01096	YLR432W	C02888
C01096	YLR450W	C02888
C01096	YML056C	C02888
C01096	YML075C	C02888
C01096	YMR083W	C02888
C01096	YMR303C	C02888
C01096	YNL009W	C02888
C01096	YNL037C	C02888
C01096	YNL241C	C02888
C01096	YOL059W	C02888
C01096	YOL086C	C02888
C01096	YOL126C	C02888
C01096	YOR136W	C02888
C01096	YPR127W	C02888
C01097	YBR196C	C06377
C01097	YDR007W	C06377
C01097	YDR050C	C06377
C01097	YER003C	C06377
C01097	YGR240C	C03785
C01097	YIL020C	C06377
C01097	YMR205C	C03785
C01097	YOR095C	C06377
C01097	YPR118W	C06377
C01101	YBR196C	C03291
C01101	YCL043C	C03291
C01101	YCR069W	C03291
C01101	YDL021W	C03291
C01101	YDR007W	C03291
C01101	YDR050C	C03291
C01101	YDR304C	C03291
C01101	YDR518W	C03291
C01101	YDR519W	C03291
C01101	YEL058W	C03291
C01101	YER003C	C03291
C01101	YFL045C	C03291
C01101	YHR057C	C03291
C01101	YHR072W	C03291
C01101	YIL005W	C03291
C01101	YIL020C	C03291
C01101	YJL121C	C03291
C01101	YJL153C	C03291
C01101	YJR017C	C03291
C01101	YJR032W	C03291
C01101	YKL127W	C03291
C01101	YKL152C	C03291
C01101	YLR216C	C03291
C01101	YLR234W	C03291
C01101	YML074C	C03291
C01101	YML078W	C03291
C01101	YMR105C	C03291
C01101	YMR278W	C03291
C01101	YNL088W	C03291
C01101	YNL135C	C03291
C01101	YNL292W	C03291
C01101	YNR028W	C03291
C01101	YOL006C	C03291
C01101	YOR095C	C03291
C01101	YOR288C	C03291
C01101	YPL117C	C03291
C01101	YPL152W	C03291
C01101	YPL212C	C03291
C01101	YPR060C	C03291
C01101	YPR118W	C03291
C01107	YMR220W	C01143
C01115	YBL057C	C15930
C01115	YDL086W	C15930
C01115	YDR058C	C15930
C01115	YGR248W	C15930
C01115	YMR006C	C15930
C01115	YMR008C	C15930
C01115	YNR034W	C15930
C01115	YOL011W	C15930
C01115	YCR073W-A	C15930
C01118	YJR130C	C02291
C01118	YML082W	C02291
C01149	YDR294C	C01259
C01149	YKL060C	C01259
C01149	YNL256W	C01259
C01149	YOR374W	C01181
C01149	YPL061W	C01181
C01157	YER023W	C04281
C01157	YGL125W	C04281
C01157	YGR204W	C04281
C01157	YHR037W	C04281
C01157	YIR034C	C04281
C01157	YKR080W	C04281
C01157	YLR142W	C04281
C01157	YNR050C	C04281
C01157	YOR236W	C04281
C01157	YOR356W	C04281
C01159	YJL005W	C06189
C01161	YMR169C	C04043
C01161	YMR170C	C04043
C01165	YOR323C	C03287
C01171	YKL127W	C03735
C01171	YMR105C	C03735
C01171	YMR278W	C03735
C01172	YBR196C	C05345
C01172	YNL241C	C01236
C01180	YMR009W	C15606
C01185	YAL038W	C05841
C01185	YCL040W	C05841
C01185	YCR036W	C05841
C01185	YDR009W	C05841
C01185	YDR127W	C05841
C01185	YDR147W	C05841
C01185	YDR196C	C05841
C01185	YDR208W	C05841
C01185	YDR236C	C05841
C01185	YDR248C	C05841
C01185	YDR531W	C05841
C01185	YFL053W	C05841
C01185	YFR019W	C05841
C01185	YFR047C	C03722
C01185	YFR053C	C05841
C01185	YGL253W	C05841
C01185	YGR194C	C05841
C01185	YGR240C	C05841
C01185	YHL032C	C05841
C01185	YHR025W	C05841
C01185	YIL107C	C05841
C01185	YJL155C	C05841
C01185	YJR105W	C05841
C01185	YKL001C	C05841
C01185	YLR133W	C05841
C01185	YLR240W	C05841
C01185	YLR260W	C05841
C01185	YLR305C	C05841
C01185	YML070W	C05841
C01185	YMR013C	C05841
C01185	YMR205C	C05841
C01185	YMR208W	C05841
C01185	YNL267W	C05841
C01185	YNR012W	C05841
C01185	YNR027W	C05841
C01185	YOL102C	C05841
C01185	YOL136C	C05841
C01185	YOR171C	C05841
C01185	YOR347C	C05841
C01185	YPL214C	C05841
C01189	YGL001C	C05111
C01189	YGR060W	C05111
C01189	YLR100W	C05111
C01192	YIL124W	C04036
C01197	YDL080C	C06224
C01197	YDR047W	C06224
C01197	YEL021W	C06224
C01197	YGR170W	C06224
C01197	YKL184W	C06224
C01197	YKL211C	C06224
C01197	YKR097W	C06224
C01197	YLR044C	C06224
C01197	YMR250W	C06224
C01197	YNL169C	C06224
C01197	YNR043W	C06224
C01197	YOL052C	C06224
C01197	YOR128C	C06224
C01217	YCL064C	C04377
C01217	YER086W	C04377
C01217	YHR018C	C04377
C01217	YLR359W	C04377
C01220	YNL106C	C01245
C01220	YOL065C	C01245
C01220	YOR109W	C01245
C01227	YJR070C	C05139
C01228	YHR201C	C04494
C01230	YBR003W	C04217
C01230	YBR003W	C13425
C01230	YBR249C	C13425
C01230	YBR256C	C13425
C01230	YDL090C	C13425
C01230	YDL205C	C13425
C01230	YDR035W	C13425
C01230	YDR127W	C13425
C01230	YDR502C	C13425
C01230	YGL155W	C13425
C01230	YGR012W	C13425
C01230	YHR068W	C13425
C01230	YHR190W	C13425
C01230	YJL031C	C13425
C01230	YJL167W	C13425
C01230	YJR130C	C13425
C01230	YKL019W	C13425
C01230	YLR146C	C13425
C01230	YLR180W	C13425
C01230	YLR303W	C13425
C01230	YNL256W	C13425
C01230	YOR274W	C13425
C01230	YPL069C	C13425
C01230	YPL214C	C13425
C01230	YPR069C	C13425
C01230	YPR176C	C13425
C01243	YNL106C	C01272
C01243	YOL065C	C01272
C01243	YOR109W	C01272
C01245	YDR173C	C11555
C01250	YER069W	C04133
C01267	YOR202W	C04666
C01268	YBR153W	C04454
C01269	YDR127W	C03175
C01284	YDR173C	C11555
C01300	YNL256W	C04807
C01300	YNL256W	C04874
C01302	YDR007W	C04302
C01302	YKL211C	C03506
C01344	YKL067W	C01345
C01384	YBR208C	C01596
C01384	YDR242W	C01596
C01384	YDR321W	C01596
C01384	YGL037C	C01596
C01384	YGL194C	C01596
C01384	YLR155C	C01596
C01384	YLR157C	C01596
C01384	YLR158C	C01596
C01384	YLR160C	C01596
C01384	YLR308W	C01596
C01384	YMR281W	C01596
C01384	YNL021W	C01596
C01384	YNL330C	C01596
C01384	YPL096W	C01596
C01384	YPL116W	C01596
C01384	YPR068C	C01596
C01412	YBR145W	C06142
C01412	YBR149W	C06142
C01412	YBR153W	C06142
C01412	YCL018W	C06142
C01412	YCL030C	C06142
C01412	YDL022W	C06142
C01412	YDL066W	C06142
C01412	YDL078C	C06142
C01412	YDL168W	C06142
C01412	YDL246C	C06142
C01412	YER081W	C06142
C01412	YGL001C	C06142
C01412	YGL256W	C06142
C01412	YGR256W	C06142
C01412	YHR063C	C06142
C01412	YHR104W	C06142
C01412	YHR216W	C06142
C01412	YIL074C	C06142
C01412	YIL094C	C06142
C01412	YIL124W	C06142
C01412	YJR139C	C06142
C01412	YJR159W	C06142
C01412	YKL029C	C06142
C01412	YKL085W	C06142
C01412	YLR070C	C06142
C01412	YLR100W	C06142
C01412	YLR355C	C06142
C01412	YLR432W	C06142
C01412	YLR450W	C06142
C01412	YML056C	C06142
C01412	YML075C	C06142
C01412	YMR083W	C06142
C01412	YMR303C	C06142
C01412	YNL009W	C06142
C01412	YNL037C	C06142
C01412	YOL086C	C06142
C01412	YOL126C	C06142
C01412	YOR136W	C06142
C01412	YPR127W	C06142
C01416	YAR035W	C12448
C01416	YBL052C	C12448
C01416	YCR048W	C12448
C01416	YDL040C	C12448
C01416	YDL052C	C12448
C01416	YDR062W	C12448
C01416	YDR148C	C12448
C01416	YDR232W	C12448
C01416	YER061C	C12448
C01416	YFL017C	C12448
C01416	YGR177C	C12448
C01416	YGR252W	C12448
C01416	YHL003C	C12448
C01416	YIL160C	C12448
C01416	YKL008C	C12448
C01416	YKL182W	C12448
C01416	YLR195C	C12448
C01416	YLR239C	C12448
C01416	YML042W	C12448
C01416	YMR062C	C12448
C01416	YMR127C	C12448
C01416	YMR296C	C12448
C01416	YNL071W	C12448
C01416	YNL277W	C12448
C01416	YNR008W	C12448
C01416	YOR244W	C12448
C01416	YOR377W	C12448
C01416	YPL001W	C12448
C01416	YPL028W	C12448
C01416	YPL086C	C12448
C01416	YPL231W	C12448
C01454	YGR234W	C06729
C01467	YBL098W	C03351
C01467	YGR060W	C03351
C01467	YHR007C	C03351
C01468	YBL098W	C06677
C01468	YHR007C	C06677
C01494	YBL098W	C05619
C01494	YGR060W	C05619
C01494	YHR007C	C05619
C01499	YBR006W	C16461
C01499	YBR115C	C16461
C01499	YDR158W	C16461
C01499	YER069W	C16461
C01499	YER073W	C16461
C01499	YGR192C	C16461
C01499	YJL052W	C16461
C01499	YJR009C	C16461
C01499	YOR323C	C16461
C01499	YOR374W	C16461
C01499	YOR388C	C16461
C01499	YPL061W	C16461
C01504	YGR234W	C02274
C01504	YGR234W	C07720
C01516	YDR402C	C06174
C01516	YDR402C	C11785
C01582	YBR001C	C05401
C01582	YBR229C	C05401
C01582	YBR299W	C05401
C01582	YDL037C	C05401
C01582	YDR001C	C05401
C01582	YDR261C	C05401
C01582	YGL027C	C05401
C01582	YGL156W	C05401
C01582	YGR282C	C05401
C01582	YGR287C	C05401
C01582	YGR292W	C05401
C01582	YIL099W	C05401
C01582	YIL162W	C05401
C01582	YIL172C	C05401
C01582	YIR019C	C05401
C01582	YJL216C	C05401
C01582	YJL221C	C05401
C01582	YJR153W	C05401
C01582	YKL046C	C05401
C01582	YLR286C	C05401
C01582	YLR300W	C05401
C01582	YMR238W	C05401
C01582	YOL157C	C05401
C01582	YOR190W	C05401
C01582	YPR184W	C05401
C01595	YDR402C	C14825
C01595	YDR402C	C14826
C01595	YJR019C	C02050
C01598	YDR402C	C05643
C01598	YJR078W	C05642
C01606	YBR006W	C03057
C01606	YBR115C	C03057
C01606	YDR158W	C03057
C01606	YER073W	C03057
C01606	YGL154C	C03057
C01606	YGR192C	C03057
C01606	YJL052W	C03057
C01606	YJR009C	C03057
C01606	YMR169C	C03057
C01606	YMR170C	C03057
C01606	YOR323C	C03057
C01606	YOR374W	C03057
C01606	YPL061W	C03057
C01613	YIL162W	C05404
C01694	YGL012W	C05440
C01724	YHR007C	C11455
C01767	YBR026C	C11398
C01767	YBR166C	C11398
C01767	YBR213W	C11398
C01767	YDR044W	C11398
C01767	YER014W	C11398
C01767	YGL205W	C11398
C01767	YIL049W	C11398
C01767	YJL045W	C11398
C01767	YKL141W	C11398
C01767	YKL148C	C11398
C01767	YKL216W	C11398
C01767	YLR164W	C11398
C01767	YNL280C	C11398
C01788	YBR145W	C04297
C01788	YBR149W	C04297
C01788	YBR153W	C04297
C01788	YCL018W	C04297
C01788	YCL030C	C04297
C01788	YDL022W	C04297
C01788	YDL066W	C04297
C01788	YDL078C	C04297
C01788	YDL246C	C04297
C01788	YDR127W	C04297
C01788	YDR234W	C04297
C01788	YER081W	C04297
C01788	YGL001C	C04297
C01788	YGL009C	C04297
C01788	YGL026C	C04297
C01788	YGL040C	C04297
C01788	YGL063W	C04297
C01788	YGL256W	C04297
C01788	YGR155W	C04297
C01788	YGR254W	C04297
C01788	YGR256W	C04297
C01788	YHR104W	C04297
C01788	YHR174W	C04297
C01788	YHR183W	C04297
C01788	YHR216W	C04297
C01788	YIL074C	C04297
C01788	YIL124W	C04297
C01788	YJL200C	C04297
C01788	YJR016C	C04297
C01788	YJR024C	C04297
C01788	YJR139C	C04297
C01788	YJR159W	C04297
C01788	YKL085W	C04297
C01788	YLR070C	C04297
C01788	YLR100W	C04297
C01788	YLR174W	C04297
C01788	YLR304C	C04297
C01788	YLR355C	C04297
C01788	YLR432W	C04297
C01788	YLR450W	C04297
C01788	YML075C	C04297
C01788	YMR083W	C04297
C01788	YMR303C	C04297
C01788	YMR323W	C04297
C01788	YNL009W	C04297
C01788	YNL037C	C04297
C01788	YNL241C	C04297
C01788	YNL316C	C04297
C01788	YOL126C	C04297
C01788	YOR136W	C04297
C01788	YOR202W	C04297
C01788	YOR278W	C04297
C01788	YOR393W	C04297
C01788	YPL262W	C04297
C01788	YPR002W	C04297
C01788	YPR127W	C04297
C01825	YAR071W	C15926
C01825	YBL056W	C15926
C01825	YBR092C	C15926
C01825	YBR093C	C15926
C01825	YBR125C	C15926
C01825	YBR276C	C15926
C01825	YDL006W	C15926
C01825	YDL024C	C15926
C01825	YDL047W	C15926
C01825	YDL188C	C15926
C01825	YDL230W	C15926
C01825	YDL236W	C15926
C01825	YDR074W	C15926
C01825	YDR075W	C15926
C01825	YDR287W	C15926
C01825	YDR436W	C15926
C01825	YDR481C	C15926
C01825	YEL038W	C15926
C01825	YER062C	C15926
C01825	YER075C	C15926
C01825	YER089C	C15926
C01825	YER133W	C15926
C01825	YFR025C	C15926
C01825	YFR028C	C15926
C01825	YGR123C	C15926
C01825	YGR208W	C15926
C01825	YHR043C	C15926
C01825	YHR044C	C15926
C01825	YHR046C	C15926
C01825	YHR215W	C15926
C01825	YIL053W	C15926
C01825	YIL113W	C15926
C01825	YIR026C	C15926
C01825	YJL155C	C15926
C01825	YLR377C	C15926
C01825	YLR433C	C15926
C01825	YML057W	C15926
C01825	YMR036C	C15926
C01825	YMR156C	C15926
C01825	YMR277W	C15926
C01825	YNL053W	C15926
C01825	YNL106C	C15926
C01825	YNR032W	C15926
C01825	YOL064C	C15926
C01825	YOL065C	C15926
C01825	YOR109W	C15926
C01825	YOR208W	C15926
C01825	YPL179W	C15926
C01825	YPL228W	C15926
C01825	YPR073C	C15926
C01832	YBR026C	C03221
C01832	YGL205W	C03221
C01832	YIL049W	C03221
C01920	YCR069W	C16465
C01920	YDR155C	C16465
C01920	YDR304C	C16465
C01920	YDR519W	C16465
C01920	YHR057C	C16465
C01920	YIL049W	C16464
C01920	YJR017C	C16465
C01920	YJR032W	C16465
C01920	YLR216C	C16465
C01920	YLR449W	C16465
C01920	YML074C	C16465
C01920	YNL135C	C16465
C01920	YNR028W	C16465
C01920	YPL064C	C16465
C01920	YPL152W	C16465
C01944	YBR026C	C05276
C01944	YGL205W	C05276
C01944	YIL160C	C05265
C01983	YBR115C	C02137
C01983	YDR158W	C02137
C01983	YER069W	C02137
C01983	YER073W	C02137
C01983	YGL154C	C02137
C01983	YGR192C	C02137
C01983	YJL052W	C02137
C01983	YJR009C	C02137
C01983	YMR169C	C02137
C01983	YMR170C	C02137
C01983	YOR323C	C02137
C01983	YOR374W	C02137
C01983	YOR388C	C02137
C01983	YPL061W	C02137
C01984	YBR145W	C02137
C01984	YBR149W	C02137
C01984	YBR153W	C02137
C01984	YBR265W	C02137
C01984	YCL018W	C02137
C01984	YCL030C	C02137
C01984	YDL022W	C02137
C01984	YDL168W	C02137
C01984	YDL246C	C02137
C01984	YDR127W	C02137
C01984	YER081W	C02137
C01984	YGL256W	C02137
C01984	YGR256W	C02137
C01984	YHR063C	C02137
C01984	YHR104W	C02137
C01984	YHR183W	C02137
C01984	YHR216W	C02137
C01984	YIL074C	C02137
C01984	YIL094C	C02137
C01984	YIL124W	C02137
C01984	YJR139C	C02137
C01984	YJR159W	C02137
C01984	YKL029C	C02137
C01984	YKL085W	C02137
C01984	YLR070C	C02137
C01984	YLR100W	C02137
C01984	YLR355C	C02137
C01984	YLR432W	C02137
C01984	YLR450W	C02137
C01984	YML056C	C02137
C01984	YML075C	C02137
C01984	YMR303C	C02137
C01984	YNL009W	C02137
C01984	YNL037C	C02137
C01984	YNL241C	C02137
C01984	YOL086C	C02137
C01984	YOL126C	C02137
C01984	YOR136W	C02137
C01987	YJR025C	C03824
C01987	YJR078W	C03824
C01987	YMR009W	C03824
C02029	YAL023C	C16448
C02029	YBL082C	C16448
C02029	YBR023C	C16448
C02029	YBR038W	C16448
C02029	YBR070C	C16448
C02029	YBR110W	C16448
C02029	YDL095W	C16448
C02029	YDR307W	C16448
C02029	YEL011W	C16448
C02029	YFR015C	C16448
C02029	YGL022W	C16448
C02029	YGL038C	C16448
C02029	YGL047W	C16448
C02029	YGR032W	C16448
C02029	YGR199W	C16448
C02029	YJR143C	C16448
C02029	YLR189C	C16448
C02029	YLR258W	C16448
C02029	YLR342W	C16448
C02029	YML100W	C16448
C02029	YMR261C	C16448
C02029	YMR306W	C16448
C02029	YNL192W	C16448
C02029	YNR030W	C16448
C02029	YOR321W	C16448
C02029	YPL175W	C16448
C02029	YPR160W	C16448
C02029	YPR183W	C16448
C02059	YBR046C	C03313
C02059	YBR236C	C13309
C02059	YDL033C	C13309
C02059	YDL200C	C13309
C02059	YDL201W	C13309
C02059	YDR120C	C13309
C02059	YDR410C	C13309
C02059	YDR440W	C13309
C02059	YER091C	C13309
C02059	YGR157W	C13309
C02059	YHR119W	C13309
C02059	YJL125C	C13309
C02059	YJL168C	C13309
C02059	YJR073C	C13309
C02059	YKR069W	C13309
C02059	YLR172C	C13309
C02059	YML008C	C13309
C02059	YOL096C	C13309
C02059	YOR074C	C13309
C02083	YBL098W	C07083
C02083	YGR060W	C07083
C02083	YHR007C	C07083
C02090	YBL064C	C03170
C02090	YBR208C	C05730
C02090	YDR242W	C05730
C02090	YDR321W	C05730
C02090	YDR453C	C03170
C02090	YER070W	C03170
C02090	YGL037C	C05730
C02090	YGL194C	C05730
C02090	YGR180C	C03170
C02090	YIL010W	C03170
C02090	YIL066C	C03170
C02090	YJL026W	C03170
C02090	YLR155C	C05730
C02090	YLR157C	C05730
C02090	YLR160C	C05730
C02090	YLR307W	C05730
C02090	YLR308W	C05730
C02090	YML028W	C03170
C02090	YMR281W	C05730
C02090	YNL021W	C05730
C02090	YNL330C	C05730
C02090	YPL096W	C05730
C02090	YPL116W	C05730
C02090	YPR068C	C05730
C02124	YBL098W	C07088
C02124	YDR402C	C07088
C02124	YGR060W	C07088
C02124	YGR175C	C07088
C02124	YGR234W	C07088
C02124	YHR007C	C07088
C02124	YJR070C	C07088
C02139	YDR376W	C02880
C02166	YLR299W	C05951
C02170	YER073W	C06002
C02170	YOR374W	C06002
C02199	YAL023C	C08620
C02199	YAL023C	C16315
C02199	YBL082C	C08620
C02199	YBL082C	C16315
C02199	YBR023C	C08620
C02199	YBR023C	C16315
C02199	YBR038W	C08620
C02199	YBR070C	C08620
C02199	YBR070C	C16315
C02199	YBR110W	C08620
C02199	YBR110W	C16315
C02199	YBR126C	C08620
C02199	YBR126C	C16315
C02199	YBR145W	C04089
C02199	YBR149W	C04089
C02199	YBR153W	C04089
C02199	YBR265W	C04089
C02199	YCL018W	C04089
C02199	YCL030C	C04089
C02199	YDL022W	C04089
C02199	YDL066W	C04089
C02199	YDL078C	C04089
C02199	YDL093W	C08620
C02199	YDL093W	C16315
C02199	YDL095W	C08620
C02199	YDL095W	C16315
C02199	YDL168W	C04089
C02199	YDL246C	C04089
C02199	YDR074W	C08620
C02199	YDR074W	C16315
C02199	YDR127W	C04089
C02199	YDR307W	C08620
C02199	YDR307W	C16315
C02199	YEL011W	C08620
C02199	YEL011W	C16315
C02199	YER081W	C04089
C02199	YFR015C	C08620
C02199	YFR015C	C16315
C02199	YGL001C	C04089
C02199	YGL022W	C08620
C02199	YGL038C	C08620
C02199	YGL038C	C16315
C02199	YGL047W	C08620
C02199	YGL047W	C16315
C02199	YGL065C	C08620
C02199	YGL065C	C16315
C02199	YGL256W	C04089
C02199	YGR032W	C08620
C02199	YGR032W	C16315
C02199	YGR199W	C08620
C02199	YGR199W	C16315
C02199	YGR256W	C04089
C02199	YHR063C	C04089
C02199	YHR183W	C04089
C02199	YHR216W	C04089
C02199	YIL094C	C04089
C02199	YIL124W	C04089
C02199	YJR139C	C04089
C02199	YJR143C	C08620
C02199	YJR143C	C16315
C02199	YJR159W	C04089
C02199	YKL029C	C04089
C02199	YKL085W	C04089
C02199	YLR070C	C04089
C02199	YLR174W	C04089
C02199	YLR189C	C08620
C02199	YLR258W	C08620
C02199	YLR258W	C16315
C02199	YLR342W	C08620
C02199	YLR342W	C16315
C02199	YLR355C	C04089
C02199	YLR450W	C04089
C02199	YML056C	C04089
C02199	YML075C	C04089
C02199	YML100W	C08620
C02199	YMR083W	C04089
C02199	YMR261C	C08620
C02199	YMR261C	C16315
C02199	YMR303C	C04089
C02199	YMR306W	C16315
C02199	YNL009W	C04089
C02199	YNL037C	C04089
C02199	YNL241C	C04089
C02199	YNR030W	C08620
C02199	YNR030W	C16315
C02199	YOL059W	C04089
C02199	YOL086C	C04089
C02199	YOL126C	C04089
C02199	YOR136W	C04089
C02199	YOR321W	C08620
C02199	YOR321W	C16315
C02199	YPL175W	C08620
C02199	YPL175W	C16315
C02199	YPL227C	C08620
C02199	YPL227C	C16315
C02199	YPR127W	C04089
C02199	YPR160W	C08620
C02199	YPR160W	C16315
C02199	YPR183W	C08620
C02199	YPR183W	C16315
C02199	YPR184W	C08620
C02199	YPR184W	C16315
C02222	YDL086W	C04431
C02222	YDL086W	C12838
C02222	YDL086W	C16476
C02222	YDL086W	C16477
C02225	YPR002W	C04225
C02235	YBL098W	C02814
C02235	YDR402C	C02814
C02235	YGL055W	C02814
C02235	YGR060W	C02814
C02235	YGR175C	C02814
C02235	YGR234W	C02814
C02235	YHR007C	C02814
C02235	YJR070C	C02814
C02280	YAR018C	C15926
C02280	YAR019C	C15926
C02280	YBL016W	C15926
C02280	YBL068W	C15926
C02280	YBL105C	C15926
C02280	YBR018C	C15926
C02280	YBR019C	C15925
C02280	YBR020W	C15926
C02280	YBR029C	C15926
C02280	YBR097W	C15926
C02280	YBR160W	C15926
C02280	YBR243C	C15926
C02280	YBR274W	C15926
C02280	YBR278W	C15926
C02280	YCL004W	C15926
C02280	YCL040W	C15926
C02280	YCL050C	C15926
C02280	YCR014C	C15926
C02280	YCR036W	C15926
C02280	YCR073C	C15926
C02280	YDL017W	C15926
C02280	YDL028C	C15926
C02280	YDL045C	C15926
C02280	YDL055C	C15926
C02280	YDL079C	C15926
C02280	YDL102W	C15926
C02280	YDL108W	C15926
C02280	YDL140C	C15926
C02280	YDL150W	C15926
C02280	YDL159W	C15926
C02280	YDR009W	C15926
C02280	YDR045C	C15926
C02280	YDR121W	C15926
C02280	YDR127W	C15926
C02280	YDR147W	C15926
C02280	YDR173C	C15926
C02280	YDR196C	C15926
C02280	YDR208W	C15926
C02280	YDR226W	C15926
C02280	YDR236C	C15926
C02280	YDR248C	C15926
C02280	YDR300C	C15926
C02280	YDR454C	C15926
C02280	YDR477W	C15926
C02280	YDR523C	C15926
C02280	YDR530C	C15926
C02280	YDR531W	C15926
C02280	YEL055C	C15926
C02280	YER052C	C15926
C02280	YER069W	C15926
C02280	YER099C	C15926
C02280	YER129W	C15926
C02280	YER168C	C15926
C02280	YER170W	C15926
C02280	YFL029C	C15926
C02280	YFL033C	C15926
C02280	YFL036W	C15926
C02280	YFL053W	C15926
C02280	YFR014C	C15926
C02280	YFR019W	C15926
C02280	YFR053C	C15926
C02280	YGL130W	C15926
C02280	YGL180W	C15926
C02280	YGL253W	C15926
C02280	YGR007W	C15926
C02280	YGR010W	C15926
C02280	YGR040W	C15926
C02280	YGR188C	C15926
C02280	YGR194C	C15926
C02280	YGR240C	C15926
C02280	YGR262C	C15926
C02280	YHL007C	C15926
C02280	YHL011C	C15926
C02280	YHL012W	C15926
C02280	YHL032C	C15926
C02280	YHR025W	C15926
C02280	YHR079C	C15926
C02280	YHR123W	C15926
C02280	YIL035C	C15926
C02280	YIL107C	C15926
C02280	YIL139C	C15926
C02280	YJL046W	C15926
C02280	YJL095W	C15926
C02280	YJL106W	C15926
C02280	YJL121C	C15925
C02280	YJL128C	C15926
C02280	YJL148W	C15926
C02280	YJL155C	C15926
C02280	YJL164C	C15926
C02280	YJL187C	C15926
C02280	YJR010W	C15926
C02280	YJR057W	C15926
C02280	YJR063W	C15926
C02280	YJR105W	C15926
C02280	YKL001C	C15926
C02280	YKL024C	C15926
C02280	YKL035W	C15926
C02280	YKL067W	C15926
C02280	YKL126W	C15926
C02280	YKL139W	C15926
C02280	YKL144C	C15926
C02280	YKL161C	C15926
C02280	YKL166C	C15926
C02280	YKL181W	C15926
C02280	YKR002W	C15926
C02280	YLL019C	C15926
C02280	YLR133W	C15926
C02280	YLR240W	C15926
C02280	YLR260W	C15926
C02280	YLR305C	C15926
C02280	YLR318W	C15926
C02280	YLR328W	C15926
C02280	YML070W	C15926
C02280	YMR001C	C15926
C02280	YMR013C	C15926
C02280	YMR139W	C15926
C02280	YMR205C	C15926
C02280	YMR208W	C15926
C02280	YMR216C	C15926
C02280	YMR220W	C15926
C02280	YNL102W	C15926
C02280	YNL151C	C15926
C02280	YNL154C	C15926
C02280	YNL207W	C15926
C02280	YNL248C	C15926
C02280	YNL256W	C15926
C02280	YNL262W	C15926
C02280	YNL267W	C15926
C02280	YNR012W	C15926
C02280	YNR027W	C15926
C02280	YNR031C	C15926
C02280	YOL016C	C15926
C02280	YOL055C	C15926
C02280	YOL061W	C15926
C02280	YOL102C	C15926
C02280	YOL115W	C15926
C02280	YOL136C	C15926
C02280	YOR061W	C15926
C02280	YOR116C	C15926
C02280	YOR119C	C15926
C02280	YOR143C	C15926
C02280	YOR151C	C15926
C02280	YOR207C	C15926
C02280	YOR231W	C15926
C02280	YOR330C	C15926
C02280	YOR340C	C15926
C02280	YOR341W	C15926
C02280	YOR347C	C15926
C02280	YOR351C	C15926
C02280	YPL031C	C15926
C02280	YPL167C	C15926
C02280	YPL203W	C15926
C02280	YPL204W	C15926
C02280	YPL209C	C15926
C02280	YPL214C	C15926
C02280	YPL236C	C15926
C02280	YPL258C	C15926
C02280	YPR010C	C15926
C02280	YPR054W	C15926
C02280	YPR110C	C15926
C02280	YPR175W	C15926
C02280	YPR190C	C15926
C02331	YDR127W	C11062
C02331	YDR234W	C11062
C02331	YGL040C	C11062
C02331	YGL063W	C11062
C02331	YGR155W	C11062
C02331	YGR254W	C11062
C02331	YHR174W	C11062
C02331	YJL200C	C11062
C02331	YJR016C	C11062
C02331	YJR024C	C11062
C02331	YLR304C	C11062
C02331	YMR323W	C11062
C02331	YNL316C	C11062
C02331	YOR278W	C11062
C02331	YOR393W	C11062
C02331	YPL262W	C11062
C02331	YPR002W	C11062
C02336	YCL040W	C05345
C02336	YFR053C	C05345
C02336	YGL253W	C05345
C02370	YBR006W	C06648
C02370	YBR115C	C06648
C02370	YBR221C	C06648
C02370	YDR158W	C06648
C02370	YER069W	C06648
C02370	YER178W	C06648
C02370	YGR192C	C06648
C02370	YIL125W	C06648
C02370	YJL052W	C06648
C02370	YJR009C	C06648
C02370	YMR169C	C06648
C02370	YMR170C	C06648
C02370	YOR323C	C06648
C02370	YOR374W	C06648
C02370	YOR388C	C06648
C02370	YPL061W	C06648
C02375	YBL098W	C14450
C02375	YDR402C	C14450
C02375	YGL055W	C14450
C02375	YGR060W	C14450
C02375	YGR175C	C14450
C02375	YGR234W	C14450
C02375	YHR007C	C14450
C02375	YJR070C	C14450
C02378	YDR111C	C06102
C02378	YGL202W	C06102
C02378	YGR019W	C06102
C02378	YHR137W	C06102
C02378	YHR208W	C06102
C02378	YIL116W	C06102
C02378	YIR027C	C06593
C02378	YJR148W	C06102
C02378	YKL104C	C06102
C02378	YKL106W	C06102
C02378	YLR027C	C06102
C02378	YLR420W	C06593
C02378	YLR438W	C06102
C02378	YNR033W	C06102
C02378	YNR058W	C06102
C02378	YOL140W	C06102
C02378	YOR184W	C06102
C02400	YAL023C	C11916
C02400	YBL082C	C11916
C02400	YBR023C	C11916
C02400	YBR038W	C11916
C02400	YBR070C	C11916
C02400	YBR126C	C11916
C02400	YDL093W	C11916
C02400	YDL095W	C11916
C02400	YDR074W	C11916
C02400	YDR307W	C11916
C02400	YEL011W	C11916
C02400	YGL022W	C11916
C02400	YGL038C	C11916
C02400	YGL047W	C11916
C02400	YGL065C	C11916
C02400	YGR032W	C11916
C02400	YGR199W	C11916
C02400	YJR143C	C11916
C02400	YLR189C	C11916
C02400	YLR258W	C11916
C02400	YLR342W	C11916
C02400	YML100W	C11916
C02400	YMR261C	C11916
C02400	YMR306W	C11916
C02400	YNL192W	C11916
C02400	YOR321W	C11916
C02400	YPL175W	C11916
C02400	YPL227C	C11916
C02400	YPR160W	C11916
C02400	YPR183W	C11916
C02400	YPR184W	C11916
C02411	YDR127W	C03058
C02411	YDR234W	C03058
C02411	YGL009C	C03058
C02411	YGL026C	C03058
C02411	YGL040C	C03058
C02411	YGL063W	C03058
C02411	YGR254W	C03058
C02411	YLR304C	C03058
C02411	YMR323W	C03058
C02411	YNL316C	C03058
C02411	YOR202W	C03058
C02411	YOR278W	C03058
C02411	YOR393W	C03058
C02411	YPL262W	C03058
C02411	YPR002W	C03058
C02442	YBR133C	C06199
C02442	YBR236C	C06199
C02442	YDL033C	C06199
C02442	YDL200C	C06199
C02442	YDL201W	C06199
C02442	YDR120C	C06199
C02442	YDR410C	C06199
C02442	YDR440W	C06199
C02442	YER091C	C06199
C02442	YGR157W	C06199
C02442	YHR119W	C06199
C02442	YJL125C	C06199
C02442	YJL168C	C06199
C02442	YJR073C	C06199
C02442	YKR069W	C06199
C02442	YLR172C	C06199
C02442	YML008C	C06199
C02442	YOL096C	C06199
C02442	YOR074C	C06199
C02463	YBR213W	C05778
C02469	YKR069W	C05778
C02470	YBR133C	C05830
C02470	YBR236C	C05830
C02470	YDL033C	C05830
C02470	YDL200C	C05830
C02470	YDL201W	C05830
C02470	YDR120C	C05830
C02470	YDR410C	C05830
C02470	YDR440W	C05830
C02470	YER091C	C05830
C02470	YGR157W	C05830
C02470	YHR119W	C05830
C02470	YJL125C	C05830
C02470	YJR073C	C05830
C02470	YKR069W	C05830
C02470	YLR172C	C05830
C02470	YML008C	C05830
C02470	YOR074C	C05830
C02504	YGL009C	C02631
C02505	YDR242W	C07086
C02512	YDL080C	C05670
C02512	YDR047W	C05670
C02512	YEL021W	C05670
C02512	YGR087C	C05670
C02512	YGR170W	C05670
C02512	YKL184W	C05670
C02512	YKL211C	C05670
C02512	YKR097W	C05670
C02512	YLR044C	C05670
C02512	YLR299W	C05711
C02512	YMR250W	C05670
C02512	YNL169C	C05670
C02512	YNR043W	C05670
C02512	YOR128C	C05670
C02513	YBR145W	C16496
C02513	YBR149W	C16496
C02513	YBR265W	C16496
C02513	YCL018W	C16496
C02513	YCL030C	C16496
C02513	YDL022W	C16496
C02513	YDL066W	C16496
C02513	YDL078C	C16496
C02513	YDL168W	C16496
C02513	YDR127W	C16496
C02513	YER081W	C16496
C02513	YGL001C	C16496
C02513	YGL256W	C16496
C02513	YGR256W	C16496
C02513	YHR063C	C16496
C02513	YHR104W	C16496
C02513	YHR183W	C16496
C02513	YHR216W	C16496
C02513	YIL074C	C16496
C02513	YIL094C	C16496
C02513	YIL124W	C16496
C02513	YJR139C	C16496
C02513	YJR159W	C16496
C02513	YKL029C	C16496
C02513	YKL085W	C16496
C02513	YLR100W	C16496
C02513	YLR174W	C16496
C02513	YLR355C	C16496
C02513	YLR450W	C16496
C02513	YML056C	C16496
C02513	YML075C	C16496
C02513	YMR083W	C16496
C02513	YMR303C	C16496
C02513	YNL009W	C16496
C02513	YNL037C	C16496
C02513	YNL241C	C16496
C02513	YOL059W	C16496
C02513	YOL086C	C16496
C02513	YOL126C	C16496
C02513	YOR136W	C16496
C02513	YPR127W	C16496
C02576	YER073W	C11924
C02576	YPL061W	C11924
C02593	YGL205W	C05273
C02593	YIL049W	C05273
C02593	YIL160C	C05259
C02631	YGL009C	C04411
C02632	YLR231C	C06582
C02633	Q0045	C16500
C02633	Q0065	C16500
C02633	Q0070	C16500
C02633	Q0105	C16500
C02633	Q0110	C16500
C02633	Q0115	C16500
C02633	Q0120	C16500
C02633	Q0250	C16500
C02633	Q0275	C16500
C02633	YAL062W	C16500
C02633	YBL045C	C16500
C02633	YBL064C	C16500
C02633	YBL098W	C16500
C02633	YBR006W	C16500
C02633	YBR026C	C16500
C02633	YBR035C	C16500
C02633	YBR046C	C16500
C02633	YBR084W	C16500
C02633	YBR115C	C16500
C02633	YBR145W	C16500
C02633	YBR149W	C16500
C02633	YBR153W	C16500
C02633	YBR166C	C16500
C02633	YBR213W	C16500
C02633	YBR221C	C16500
C02633	YBR244W	C16500
C02633	YBR265W	C16500
C02633	YCL018W	C16500
C02633	YCL030C	C16500
C02633	YDL022W	C16500
C02633	YDL066W	C16500
C02633	YDL067C	C16500
C02633	YDL085W	C16500
C02633	YDL171C	C16500
C02633	YDL174C	C16500
C02633	YDL246C	C16500
C02633	YDR044W	C16500
C02633	YDR127W	C16500
C02633	YDR158W	C16500
C02633	YDR256C	C16500
C02633	YDR347W	C16500
C02633	YDR353W	C16500
C02633	YDR376W	C16500
C02633	YDR402C	C16500
C02633	YDR453C	C16500
C02633	YEL024W	C16500
C02633	YER023W	C16500
C02633	YER042W	C16500
C02633	YER069W	C16500
C02633	YER070W	C16500
C02633	YER073W	C16500
C02633	YER081W	C16500
C02633	YER178W	C16500
C02633	YFL018C	C16500
C02633	YFR030W	C16500
C02633	YFR033C	C16500
C02633	YGL012W	C16500
C02633	YGL055W	C16500
C02633	YGL125W	C16500
C02633	YGL154C	C16500
C02633	YGL187C	C16500
C02633	YGL191W	C16500
C02633	YGL205W	C16500
C02633	YGL256W	C16500
C02633	YGR060W	C16500
C02633	YGR088W	C16500
C02633	YGR175C	C16500
C02633	YGR180C	C16500
C02633	YGR183C	C16500
C02633	YGR204W	C16500
C02633	YGR234W	C16500
C02633	YGR256W	C16500
C02633	YHR007C	C16500
C02633	YHR008C	C16500
C02633	YHR037W	C16500
C02633	YHR042W	C16500
C02633	YHR051W	C16500
C02633	YHR063C	C16500
C02633	YHR104W	C16500
C02633	YHR106W	C16500
C02633	YHR179W	C16500
C02633	YHR183W	C16500
C02633	YIL010W	C16500
C02633	YIL043C	C16500
C02633	YIL049W	C16500
C02633	YIL066C	C16500
C02633	YIL074C	C16500
C02633	YIL094C	C16500
C02633	YIL111W	C16500
C02633	YIL124W	C16500
C02633	YIL125W	C16500
C02633	YIL155C	C16500
C02633	YIR034C	C16500
C02633	YIR037W	C16500
C02633	YJL026W	C16500
C02633	YJL045W	C16500
C02633	YJL052W	C16500
C02633	YJL166W	C16500
C02633	YJR009C	C16500
C02633	YJR025C	C16500
C02633	YJR070C	C16500
C02633	YJR078W	C16500
C02633	YJR101W	C16500
C02633	YJR104C	C16500
C02633	YJR139C	C16500
C02633	YJR159W	C16500
C02633	YKL026C	C16500
C02633	YKL029C	C16500
C02633	YKL085W	C16500
C02633	YKL086W	C16500
C02633	YKL141W	C16500
C02633	YKL148C	C16500
C02633	YKL150W	C16500
C02633	YKL192C	C16500
C02633	YKR080W	C16500
C02633	YLL041C	C16500
C02633	YLL051C	C16500
C02633	YLR038C	C16500
C02633	YLR070C	C16500
C02633	YLR100W	C16500
C02633	YLR109W	C16500
C02633	YLR142W	C16500
C02633	YLR164W	C16500
C02633	YLR174W	C16500
C02633	YLR355C	C16500
C02633	YLR395C	C16500
C02633	YLR432W	C16500
C02633	YLR450W	C16500
C02633	YML028W	C16500
C02633	YML056C	C16500
C02633	YML075C	C16500
C02633	YML120C	C16500
C02633	YMR009W	C16500
C02633	YMR083W	C16500
C02633	YMR118C	C16500
C02633	YMR145C	C16500
C02633	YMR169C	C16500
C02633	YMR170C	C16500
C02633	YMR189W	C16500
C02633	YMR256C	C16500
C02633	YMR303C	C16500
C02633	YNL009W	C16500
C02633	YNL037C	C16500
C02633	YNL052W	C16500
C02633	YNL202W	C16500
C02633	YNL241C	C16500
C02633	YNL280C	C16500
C02633	YOL059W	C16500
C02633	YOL086C	C16500
C02633	YOL152W	C16500
C02633	YOR065W	C16500
C02633	YOR136W	C16500
C02633	YOR236W	C16500
C02633	YOR323C	C16500
C02633	YOR356W	C16500
C02633	YOR374W	C16500
C02633	YOR375C	C16500
C02633	YOR384W	C16500
C02633	YOR388C	C16500
C02633	YPL017C	C16500
C02633	YPL061W	C16500
C02633	YPL091W	C16500
C02633	YPL171C	C16500
C02633	YPR127W	C16500
C02633	YPR167C	C16500
C02633	YPR191W	C16500
C02633	YHR001W-A	C16500
C02666	YBL098W	C12204
C02666	YHR007C	C12204
C02700	YLR231C	C05653
C02718	YIR027C	C06195
C02718	YLR420W	C06195
C02727	YDR111C	C05548
C02727	YGR019W	C05548
C02727	YHR208W	C05548
C02727	YIL116W	C05548
C02727	YJR148W	C05548
C02727	YKL104C	C05548
C02727	YKL106W	C05548
C02727	YLR027C	C05548
C02727	YLR089C	C05548
C02727	YLR438W	C05548
C02727	YNR033W	C05548
C02727	YNR058W	C05548
C02727	YOL140W	C05548
C02727	YOR184W	C05548
C02759	YBL098W	C09880
C02759	YGR060W	C09880
C02759	YHR007C	C09880
C02765	YBR133C	C08300
C02765	YBR236C	C08300
C02765	YDL033C	C08300
C02765	YDL200C	C08300
C02765	YDR120C	C08300
C02765	YDR410C	C08300
C02765	YDR440W	C08300
C02765	YER091C	C08300
C02765	YGR157W	C08300
C02765	YHR119W	C08300
C02765	YJL125C	C08300
C02765	YJL168C	C08300
C02765	YJR073C	C08300
C02765	YKR069W	C08300
C02765	YLR172C	C08300
C02765	YML008C	C08300
C02765	YOL096C	C08300
C02765	YOR074C	C08300
C02798	YDR111C	C05672
C02798	YGR019W	C05672
C02798	YHR137W	C05672
C02798	YHR208W	C05672
C02798	YIL116W	C05672
C02798	YJR148W	C05672
C02798	YKL104C	C05672
C02798	YKL106W	C05672
C02798	YLR027C	C05672
C02798	YLR089C	C05672
C02798	YLR438W	C05672
C02798	YNR033W	C05672
C02798	YNR058W	C05672
C02798	YOL140W	C05672
C02798	YOR184W	C05672
C02814	YBR145W	C07103
C02814	YBR149W	C07103
C02814	YBR153W	C07103
C02814	YBR265W	C07103
C02814	YCL018W	C07103
C02814	YCL030C	C07103
C02814	YDL022W	C07103
C02814	YDL066W	C07103
C02814	YDL078C	C07103
C02814	YDL168W	C07103
C02814	YDL174C	C07103
C02814	YDL246C	C07103
C02814	YDR127W	C07103
C02814	YGR256W	C07103
C02814	YHR063C	C07103
C02814	YHR104W	C07103
C02814	YHR183W	C07103
C02814	YHR216W	C07103
C02814	YIL074C	C07103
C02814	YIL094C	C07103
C02814	YIL155C	C07103
C02814	YJR139C	C07103
C02814	YJR159W	C07103
C02814	YKL029C	C07103
C02814	YKL085W	C07103
C02814	YLR070C	C07103
C02814	YLR100W	C07103
C02814	YLR174W	C07103
C02814	YLR355C	C07103
C02814	YLR432W	C07103
C02814	YLR450W	C07103
C02814	YML054C	C07103
C02814	YML056C	C07103
C02814	YML075C	C07103
C02814	YML086C	C07103
C02814	YMR083W	C07103
C02814	YMR303C	C07103
C02814	YNL009W	C07103
C02814	YNL037C	C07103
C02814	YNL241C	C07103
C02814	YOL086C	C07103
C02814	YOL126C	C07103
C02814	YOR136W	C07103
C02814	YPR127W	C07103
C02835	YER073W	C05130
C02835	YOR374W	C05130
C02835	YPL061W	C05130
C02909	YBL098W	C14098
C02909	YBR145W	C14099
C02909	YDL168W	C14099
C02909	YGL256W	C14099
C02909	YGR060W	C14098
C02909	YMR083W	C14099
C02909	YMR303C	C14099
C02909	YOL086C	C14099
C02933	YJR025C	C03918
C02933	YJR078W	C03918
C02933	YMR009W	C03918
C02946	YER073W	C05936
C02946	YOR374W	C05936
C02946	YPL061W	C05936
C03012	YGR175C	C16201
C03012	YGR175C	C16202
C03012	YJR025C	C06204
C03012	YJR070C	C16201
C03012	YJR070C	C16202
C03012	YJR078W	C06204
C03035	YJR019C	C06426
C03056	YLR231C	C15986
C03063	YDR127W	C05601
C03063	YDR234W	C05601
C03063	YDR234W	C06201
C03063	YGL009C	C05601
C03063	YGL009C	C06201
C03063	YGL026C	C05601
C03063	YGL026C	C06201
C03063	YGL040C	C05601
C03063	YGL040C	C06201
C03063	YGL063W	C05601
C03063	YGL063W	C06201
C03063	YGR155W	C05601
C03063	YGR155W	C06201
C03063	YGR254W	C05601
C03063	YGR254W	C06201
C03063	YHR174W	C05601
C03063	YHR174W	C06201
C03063	YJL200C	C05601
C03063	YJL200C	C06201
C03063	YJR016C	C05601
C03063	YJR016C	C06201
C03063	YJR024C	C05601
C03063	YJR024C	C06201
C03063	YLR304C	C05601
C03063	YLR304C	C06201
C03063	YMR323W	C05601
C03063	YMR323W	C06201
C03063	YNL316C	C05601
C03063	YNL316C	C06201
C03063	YOR202W	C05601
C03063	YOR202W	C06201
C03063	YOR278W	C05601
C03063	YOR278W	C06201
C03063	YOR393W	C05601
C03063	YOR393W	C06201
C03063	YPL117C	C05600
C03063	YPL262W	C06201
C03063	YPR002W	C05601
C03063	YPR002W	C06201
C03087	YBR221C	C05548
C03087	YER178W	C05548
C03087	YIL125W	C05548
C03090	YGL234W	C03838
C03203	YBR115C	C11427
C03203	YDR158W	C11427
C03203	YER069W	C11427
C03203	YGL154C	C11427
C03203	YGR192C	C11427
C03203	YJL052W	C11427
C03203	YJR009C	C11427
C03203	YMR169C	C11427
C03203	YMR170C	C11427
C03203	YOR323C	C11427
C03203	YOR388C	C11427
C03203	YPL061W	C11427
C03240	Q0045	C06635
C03240	Q0065	C06635
C03240	Q0070	C06635
C03240	Q0110	C06635
C03240	Q0115	C06635
C03240	Q0120	C06635
C03240	Q0250	C06635
C03240	YAL062W	C06635
C03240	YBL045C	C06635
C03240	YBL098W	C06635
C03240	YBR006W	C06635
C03240	YBR026C	C06635
C03240	YBR035C	C06635
C03240	YBR084W	C06635
C03240	YBR115C	C06635
C03240	YBR145W	C06635
C03240	YBR149W	C06635
C03240	YBR153W	C06635
C03240	YBR166C	C06635
C03240	YBR213W	C06635
C03240	YBR221C	C06635
C03240	YBR244W	C06635
C03240	YBR265W	C06635
C03240	YCL018W	C06635
C03240	YCL030C	C06635
C03240	YDL066W	C06635
C03240	YDL067C	C06635
C03240	YDL168W	C06635
C03240	YDL171C	C06635
C03240	YDL174C	C06635
C03240	YDL215C	C06635
C03240	YDL246C	C06635
C03240	YDR044W	C06635
C03240	YDR127W	C06635
C03240	YDR158W	C06635
C03240	YDR178W	C06635
C03240	YDR256C	C06635
C03240	YDR347W	C06635
C03240	YDR353W	C06635
C03240	YDR376W	C06635
C03240	YDR453C	C06635
C03240	YDR529C	C06635
C03240	YEL024W	C06635
C03240	YER014W	C06635
C03240	YER042W	C06635
C03240	YER069W	C06635
C03240	YER070W	C06635
C03240	YER073W	C06635
C03240	YER178W	C06635
C03240	YFL018C	C06635
C03240	YFR030W	C06635
C03240	YFR033C	C06635
C03240	YGL001C	C06635
C03240	YGL012W	C06635
C03240	YGL055W	C06635
C03240	YGL125W	C06635
C03240	YGL154C	C06635
C03240	YGL187C	C06635
C03240	YGL191W	C06635
C03240	YGL205W	C06635
C03240	YGL256W	C06635
C03240	YGR060W	C06635
C03240	YGR088W	C06635
C03240	YGR175C	C06635
C03240	YGR180C	C06635
C03240	YGR183C	C06635
C03240	YGR192C	C06635
C03240	YGR204W	C06635
C03240	YGR234W	C06635
C03240	YGR256W	C06635
C03240	YHR007C	C06635
C03240	YHR008C	C06635
C03240	YHR037W	C06635
C03240	YHR042W	C06635
C03240	YHR051W	C06635
C03240	YHR063C	C06635
C03240	YHR104W	C06635
C03240	YHR106W	C06635
C03240	YHR179W	C06635
C03240	YHR183W	C06635
C03240	YHR216W	C06635
C03240	YIL010W	C06635
C03240	YIL043C	C06635
C03240	YIL049W	C06635
C03240	YIL066C	C06635
C03240	YIL074C	C06635
C03240	YIL094C	C06635
C03240	YIL111W	C06635
C03240	YIL124W	C06635
C03240	YIL125W	C06635
C03240	YIL155C	C06635
C03240	YIR034C	C06635
C03240	YIR037W	C06635
C03240	YJL026W	C06635
C03240	YJL045W	C06635
C03240	YJL052W	C06635
C03240	YJL166W	C06635
C03240	YJR009C	C06635
C03240	YJR025C	C06635
C03240	YJR070C	C06635
C03240	YJR078W	C06635
C03240	YJR101W	C06635
C03240	YJR104C	C06635
C03240	YJR139C	C06635
C03240	YJR159W	C06635
C03240	YKL026C	C06635
C03240	YKL029C	C06635
C03240	YKL085W	C06635
C03240	YKL086W	C06635
C03240	YKL141W	C06635
C03240	YKL148C	C06635
C03240	YKL150W	C06635
C03240	YKL192C	C06635
C03240	YKL216W	C06635
C03240	YKR066C	C06635
C03240	YKR080W	C06635
C03240	YLL041C	C06635
C03240	YLR038C	C06635
C03240	YLR100W	C06635
C03240	YLR109W	C06635
C03240	YLR142W	C06635
C03240	YLR164W	C06635
C03240	YLR174W	C06635
C03240	YLR355C	C06635
C03240	YLR395C	C06635
C03240	YLR432W	C06635
C03240	YLR450W	C06635
C03240	YML028W	C06635
C03240	YML054C	C06635
C03240	YML075C	C06635
C03240	YML086C	C06635
C03240	YML120C	C06635
C03240	YMR009W	C06635
C03240	YMR083W	C06635
C03240	YMR118C	C06635
C03240	YMR145C	C06635
C03240	YMR169C	C06635
C03240	YMR170C	C06635
C03240	YMR189W	C06635
C03240	YMR256C	C06635
C03240	YMR303C	C06635
C03240	YNL009W	C06635
C03240	YNL052W	C06635
C03240	YNL202W	C06635
C03240	YNL241C	C06635
C03240	YNL280C	C06635
C03240	YNR050C	C06635
C03240	YOL059W	C06635
C03240	YOL086C	C06635
C03240	YOL126C	C06635
C03240	YOL152W	C06635
C03240	YOR065W	C06635
C03240	YOR136W	C06635
C03240	YOR236W	C06635
C03240	YOR323C	C06635
C03240	YOR356W	C06635
C03240	YOR374W	C06635
C03240	YOR375C	C06635
C03240	YOR381W	C06635
C03240	YOR384W	C06635
C03240	YOR388C	C06635
C03240	YPL017C	C06635
C03240	YPL061W	C06635
C03240	YPL091W	C06635
C03240	YPL171C	C06635
C03240	YPR127W	C06635
C03240	YPR167C	C06635
C03240	YPR191W	C06635
C03240	YHR001W-A	C06635
C03313	YBR218C	C05849
C03313	YGL062W	C05849
C03313	YNR016C	C05849
C03373	YGL234W	C04640
C03373	YOR128C	C04751
C03453	YDL080C	C03589
C03453	YDR047W	C03589
C03453	YEL021W	C03589
C03453	YGR170W	C03589
C03453	YKL184W	C03589
C03453	YKL211C	C03589
C03453	YKR097W	C03589
C03453	YLR044C	C03589
C03453	YLR134W	C03589
C03453	YMR250W	C03589
C03453	YNL169C	C03589
C03453	YNR043W	C03589
C03453	YOL052C	C03589
C03453	YOR128C	C03589
C03569	YGR234W	C07729
C03582	YBL098W	C05901
C03582	YDR402C	C05901
C03582	YGL055W	C05901
C03582	YGR060W	C05901
C03582	YGR175C	C05901
C03582	YGR234W	C05901
C03582	YHR007C	C05901
C03582	YJR070C	C05901
C03598	Q0065	C04297
C03598	Q0070	C04297
C03598	Q0105	C04297
C03598	Q0110	C04297
C03598	Q0115	C04297
C03598	Q0120	C04297
C03598	Q0250	C04297
C03598	Q0275	C04297
C03598	YBL045C	C04297
C03598	YBL064C	C04297
C03598	YBL098W	C04297
C03598	YBR006W	C04297
C03598	YBR026C	C04297
C03598	YBR035C	C04297
C03598	YBR084W	C04297
C03598	YBR115C	C04297
C03598	YBR145W	C04297
C03598	YBR149W	C04297
C03598	YBR166C	C04297
C03598	YBR221C	C04297
C03598	YBR244W	C04297
C03598	YBR265W	C04297
C03598	YCL018W	C04297
C03598	YDL022W	C04297
C03598	YDL066W	C04297
C03598	YDL067C	C04297
C03598	YDL078C	C04297
C03598	YDL085W	C04297
C03598	YDL168W	C04297
C03598	YDL171C	C04297
C03598	YDL174C	C04297
C03598	YDL215C	C04297
C03598	YDL246C	C04297
C03598	YDR044W	C04297
C03598	YDR127W	C04297
C03598	YDR158W	C04297
C03598	YDR178W	C04297
C03598	YDR256C	C04297
C03598	YDR347W	C04297
C03598	YDR353W	C04297
C03598	YDR376W	C04297
C03598	YDR402C	C04297
C03598	YDR453C	C04297
C03598	YDR529C	C04297
C03598	YEL024W	C04297
C03598	YER014W	C04297
C03598	YER023W	C04297
C03598	YER042W	C04297
C03598	YER069W	C04297
C03598	YER070W	C04297
C03598	YER073W	C04297
C03598	YER178W	C04297
C03598	YFL018C	C04297
C03598	YFR030W	C04297
C03598	YFR033C	C04297
C03598	YGL001C	C04297
C03598	YGL012W	C04297
C03598	YGL055W	C04297
C03598	YGL125W	C04297
C03598	YGL154C	C04297
C03598	YGL187C	C04297
C03598	YGL191W	C04297
C03598	YGL205W	C04297
C03598	YGL256W	C04297
C03598	YGR060W	C04297
C03598	YGR088W	C04297
C03598	YGR175C	C04297
C03598	YGR180C	C04297
C03598	YGR183C	C04297
C03598	YGR192C	C04297
C03598	YGR204W	C04297
C03598	YGR234W	C04297
C03598	YGR256W	C04297
C03598	YHR007C	C04297
C03598	YHR008C	C04297
C03598	YHR037W	C04297
C03598	YHR042W	C04297
C03598	YHR051W	C04297
C03598	YHR063C	C04297
C03598	YHR104W	C04297
C03598	YHR106W	C04297
C03598	YHR179W	C04297
C03598	YHR183W	C04297
C03598	YHR216W	C04297
C03598	YIL010W	C04297
C03598	YIL043C	C04297
C03598	YIL049W	C04297
C03598	YIL066C	C04297
C03598	YIL074C	C04297
C03598	YIL094C	C04297
C03598	YIL111W	C04297
C03598	YIL124W	C04297
C03598	YIL125W	C04297
C03598	YIL155C	C04297
C03598	YIR037W	C04297
C03598	YJL045W	C04297
C03598	YJL166W	C04297
C03598	YJR009C	C04297
C03598	YJR025C	C04297
C03598	YJR070C	C04297
C03598	YJR078W	C04297
C03598	YJR101W	C04297
C03598	YJR104C	C04297
C03598	YJR139C	C04297
C03598	YJR159W	C04297
C03598	YKL026C	C04297
C03598	YKL029C	C04297
C03598	YKL085W	C04297
C03598	YKL086W	C04297
C03598	YKL141W	C04297
C03598	YKL150W	C04297
C03598	YKL192C	C04297
C03598	YKL216W	C04297
C03598	YKR066C	C04297
C03598	YKR080W	C04297
C03598	YLL041C	C04297
C03598	YLL051C	C04297
C03598	YLR038C	C04297
C03598	YLR070C	C04297
C03598	YLR100W	C04297
C03598	YLR109W	C04297
C03598	YLR142W	C04297
C03598	YLR164W	C04297
C03598	YLR395C	C04297
C03598	YLR432W	C04297
C03598	YLR450W	C04297
C03598	YML028W	C04297
C03598	YML054C	C04297
C03598	YML056C	C04297
C03598	YML075C	C04297
C03598	YML086C	C04297
C03598	YML120C	C04297
C03598	YMR009W	C04297
C03598	YMR083W	C04297
C03598	YMR118C	C04297
C03598	YMR145C	C04297
C03598	YMR169C	C04297
C03598	YMR170C	C04297
C03598	YMR189W	C04297
C03598	YMR256C	C04297
C03598	YMR303C	C04297
C03598	YNL009W	C04297
C03598	YNL037C	C04297
C03598	YNL052W	C04297
C03598	YNL202W	C04297
C03598	YNL241C	C04297
C03598	YNL280C	C04297
C03598	YNR050C	C04297
C03598	YOL059W	C04297
C03598	YOL086C	C04297
C03598	YOL126C	C04297
C03598	YOL152W	C04297
C03598	YOR065W	C04297
C03598	YOR136W	C04297
C03598	YOR236W	C04297
C03598	YOR323C	C04297
C03598	YOR356W	C04297
C03598	YOR374W	C04297
C03598	YOR375C	C04297
C03598	YOR388C	C04297
C03598	YPL017C	C04297
C03598	YPL061W	C04297
C03598	YPL091W	C04297
C03598	YPL171C	C04297
C03598	YPR127W	C04297
C03598	YPR191W	C04297
C03598	YHR001W-A	C04297
C03657	YBL015W	C15547
C03657	YBL067C	C15547
C03657	YBR003W	C13309
C03657	YBR058C	C15547
C03657	YBR249C	C13309
C03657	YBR256C	C13309
C03657	YDL090C	C13309
C03657	YDL122W	C15547
C03657	YDL205C	C13309
C03657	YDR035W	C13309
C03657	YDR069C	C15547
C03657	YDR127W	C13309
C03657	YDR272W	C15547
C03657	YDR502C	C13309
C03657	YER098W	C15547
C03657	YER151C	C15547
C03657	YFR010W	C15547
C03657	YGL155W	C13309
C03657	YGR012W	C13309
C03657	YHR068W	C13309
C03657	YHR190W	C13309
C03657	YIL156W	C15547
C03657	YJL031C	C13309
C03657	YJL167W	C13309
C03657	YJL197W	C15547
C03657	YJR019C	C15547
C03657	YJR130C	C13309
C03657	YKL019W	C13309
C03657	YKR098C	C15547
C03657	YLR146C	C13309
C03657	YLR180W	C13309
C03657	YLR303W	C13309
C03657	YML082W	C13309
C03657	YMR223W	C15547
C03657	YMR304W	C15547
C03657	YNL186W	C15547
C03657	YNL256W	C13309
C03657	YOR124C	C15547
C03657	YOR274W	C13309
C03657	YPL069C	C13309
C03657	YPL072W	C15547
C03657	YPR069C	C13309
C03657	YPR176C	C13309
C03680	YBL098W	C05565
C03680	YGR060W	C05565
C03838	YBL013W	C04376
C03838	YBR176W	C04376
C03838	YBR263W	C04376
C03838	YDR019C	C04376
C03838	YDR408C	C04376
C03838	YLR028C	C04376
C03838	YMR120C	C04376
C03925	YBR208C	C16246
C03925	YDR242W	C16246
C03925	YDR321W	C16246
C03925	YGL037C	C16246
C03925	YGL194C	C16246
C03925	YLR155C	C16246
C03925	YLR157C	C16246
C03925	YLR158C	C16246
C03925	YLR160C	C16246
C03925	YLR307W	C16246
C03925	YLR308W	C16246
C03925	YMR281W	C16246
C03925	YNL021W	C16246
C03925	YNL330C	C16246
C03925	YPL096W	C16246
C03925	YPL116W	C16246
C03925	YPR068C	C16246
C04002	YDR234W	C05662
C04044	YBL098W	C11457
C04044	YHR007C	C11457
C04051	YDR441C	C04677
C04051	YML022W	C04677
C04079	YDR531W	C04352
C04115	YDR127W	C04324
C04115	YDR234W	C04324
C04115	YGL009C	C04324
C04115	YGL026C	C04324
C04115	YGL040C	C04324
C04115	YGL063W	C04324
C04115	YGR155W	C04324
C04115	YGR254W	C04324
C04115	YHR174W	C04324
C04115	YJL200C	C04324
C04115	YJR016C	C04324
C04115	YJR024C	C04324
C04115	YMR323W	C04324
C04115	YNL316C	C04324
C04115	YOR202W	C04324
C04115	YOR278W	C04324
C04115	YPL262W	C04324
C04115	YPR002W	C04324
C04144	YER091C	C04489
C04146	YBR003W	C04216
C04146	YBR003W	C05809
C04146	YBR249C	C04216
C04146	YBR249C	C05809
C04146	YBR256C	C04216
C04146	YBR256C	C05809
C04146	YDL090C	C04216
C04146	YDL090C	C05809
C04146	YDL205C	C04216
C04146	YDR035W	C04216
C04146	YDR035W	C05809
C04146	YDR127W	C04216
C04146	YDR127W	C05809
C04146	YDR502C	C04216
C04146	YDR502C	C05809
C04146	YGL155W	C04216
C04146	YGL155W	C05809
C04146	YGR012W	C05809
C04146	YHR068W	C04216
C04146	YHR068W	C05809
C04146	YJL167W	C04216
C04146	YJL167W	C05809
C04146	YJR130C	C04216
C04146	YJR130C	C05809
C04146	YKL019W	C04216
C04146	YKL019W	C05809
C04146	YLR146C	C05809
C04146	YLR180W	C04216
C04146	YLR180W	C05809
C04146	YLR303W	C04216
C04146	YLR303W	C05809
C04146	YML082W	C04216
C04146	YML082W	C05809
C04146	YNL256W	C04216
C04146	YNL256W	C05809
C04146	YOR274W	C04216
C04146	YOR274W	C05809
C04146	YPL069C	C04216
C04146	YPL069C	C05809
C04146	YPL214C	C04216
C04146	YPL214C	C05809
C04146	YPR069C	C04216
C04146	YPR069C	C05809
C04146	YPR176C	C04216
C04146	YPR176C	C05809
C04188	YPR118W	C04582
C04272	YLR355C	C06010
C04281	YHR037W	C05947
C04294	YPL214C	C04327
C04330	YGL125W	C04377
C04330	YGR204W	C04377
C04330	YHR037W	C04377
C04330	YIR034C	C04377
C04330	YNR050C	C04377
C04330	YOR236W	C04377
C04332	YBR256C	C04732
C04376	YGR061C	C04640
C04390	YDR111C	C05539
C04390	YGL202W	C05539
C04390	YGR019W	C05539
C04390	YHR137W	C05539
C04390	YHR208W	C05539
C04390	YIL116W	C05539
C04390	YJR148W	C05539
C04390	YKL104C	C05539
C04390	YKL106W	C05539
C04390	YLR089C	C05539
C04390	YLR438W	C05539
C04390	YNR033W	C05539
C04390	YNR058W	C05539
C04390	YOL140W	C05539
C04390	YOR184W	C05539
C04435	YBR006W	C11944
C04435	YDR158W	C11944
C04435	YER069W	C11944
C04435	YER073W	C11944
C04435	YGL154C	C11944
C04435	YGR192C	C11944
C04435	YJL052W	C11944
C04435	YJR009C	C11944
C04435	YMR169C	C11944
C04435	YMR170C	C11944
C04435	YOR323C	C11944
C04435	YOR374W	C11944
C04435	YOR388C	C11944
C04435	YPL061W	C11944
C04441	YLR172C	C04692
C04453	YGL001C	C04840
C04454	YAR071W	C04732
C04454	YBR092C	C04732
C04454	YBR093C	C04732
C04454	YBR125C	C04732
C04454	YDL006W	C04732
C04454	YDL024C	C04732
C04454	YDL047W	C04732
C04454	YDL134C	C04732
C04454	YDL188C	C04732
C04454	YDL230W	C04732
C04454	YDL236W	C04732
C04454	YDR074W	C04732
C04454	YDR075W	C04732
C04454	YDR287W	C04732
C04454	YDR436W	C04732
C04454	YEL038W	C04732
C04454	YER062C	C04732
C04454	YER075C	C04732
C04454	YER089C	C04732
C04454	YER133W	C04732
C04454	YFR025C	C04732
C04454	YFR028C	C04732
C04454	YGR123C	C04732
C04454	YGR208W	C04732
C04454	YHR043C	C04732
C04454	YHR044C	C04732
C04454	YHR046C	C04732
C04454	YIL053W	C04732
C04454	YIL113W	C04732
C04454	YJL155C	C04732
C04454	YLR433C	C04732
C04454	YML016C	C04732
C04454	YML057W	C04732
C04454	YMR036C	C04732
C04454	YMR156C	C04732
C04454	YMR180C	C04732
C04454	YMR277W	C04732
C04454	YNL053W	C04732
C04454	YNL106C	C04732
C04454	YNR032W	C04732
C04454	YOL064C	C04732
C04454	YOL065C	C04732
C04454	YOR208W	C04732
C04454	YPL179W	C04732
C04454	YPL228W	C04732
C04454	YPR073C	C04732
C04468	YJR025C	C11422
C04468	YJR078W	C11422
C04468	YMR009W	C11422
C04500	YBR070C	C04537
C04500	YGL047W	C04537
C04525	YML008C	C05437
C04537	YAL023C	C04615
C04537	YBR023C	C04615
C04537	YBR038W	C04615
C04537	YBR070C	C04615
C04537	YBR110W	C04615
C04537	YBR110W	C05860
C04537	YDL093W	C04615
C04537	YDL095W	C04615
C04537	YDR307W	C04615
C04537	YEL011W	C04615
C04537	YFR015C	C04615
C04537	YGL022W	C04615
C04537	YGL038C	C04615
C04537	YGL047W	C04615
C04537	YGL065C	C04615
C04537	YGR032W	C04615
C04537	YGR199W	C04615
C04537	YJR143C	C04615
C04537	YLR189C	C04615
C04537	YLR258W	C04615
C04537	YLR342W	C04615
C04537	YML100W	C04615
C04537	YMR261C	C04615
C04537	YMR306W	C04615
C04537	YNL192W	C04615
C04537	YNR030W	C04615
C04537	YOR321W	C04615
C04537	YPL175W	C04615
C04537	YPL227C	C04615
C04537	YPR160W	C04615
C04537	YPR184W	C04615
C04554	YER073W	C05445
C04554	YOR374W	C05445
C04554	YPL061W	C05445
C04556	YOL055C	C04752
C04556	YPL258C	C04752
C04573	YBR019C	C13952
C04573	YJL121C	C13952
C04575	YDL080C	C05411
C04575	YDR047W	C05411
C04575	YDR047W	C05412
C04575	YEL021W	C05411
C04575	YEL021W	C05412
C04575	YGR087C	C05411
C04575	YGR087C	C05412
C04575	YGR170W	C05411
C04575	YGR170W	C05412
C04575	YKL184W	C05411
C04575	YKL184W	C05412
C04575	YKL211C	C05411
C04575	YKL211C	C05412
C04575	YKR097W	C05411
C04575	YKR097W	C05412
C04575	YLR044C	C05412
C04575	YLR134W	C05411
C04575	YLR134W	C05412
C04575	YMR250W	C05411
C04575	YMR250W	C05412
C04575	YNL169C	C05411
C04575	YNL169C	C05412
C04575	YNR043W	C05411
C04575	YNR043W	C05412
C04575	YOL052C	C05412
C04575	YOR128C	C05411
C04575	YOR128C	C05412
C04582	YJR024C	C15650
C04623	YGR175C	C06649
C04623	YJR070C	C06649
C04644	YIL049W	C05447
C04644	YIL160C	C05337
C04652	YAR035W	C06022
C04652	YBL052C	C06022
C04652	YBR011C	C04824
C04652	YBR111C	C04824
C04652	YBR252W	C04824
C04652	YCR048W	C06022
C04652	YDL040C	C06022
C04652	YDL052C	C06022
C04652	YDR062W	C06022
C04652	YDR148C	C06022
C04652	YDR232W	C06022
C04652	YDR452W	C04824
C04652	YEL042W	C04824
C04652	YER005W	C04824
C04652	YER061C	C06022
C04652	YFL017C	C06022
C04652	YGR036C	C04824
C04652	YGR147C	C06022
C04652	YGR177C	C06022
C04652	YGR252W	C06022
C04652	YHL003C	C06022
C04652	YIL160C	C06022
C04652	YKL008C	C06022
C04652	YKL182W	C06022
C04652	YLR195C	C06022
C04652	YLR239C	C06022
C04652	YML042W	C06022
C04652	YMR062C	C06022
C04652	YMR127C	C06022
C04652	YMR267W	C04824
C04652	YMR296C	C06022
C04652	YNL071W	C06022
C04652	YNL277W	C06022
C04652	YNR019W	C06022
C04652	YOR244W	C06022
C04652	YOR377W	C06022
C04652	YPL001W	C06022
C04652	YPL028W	C06022
C04652	YPL086C	C06022
C04666	YDR354W	C04916
C04666	YDR441C	C04916
C04666	YER055C	C04916
C04666	YER065C	C04916
C04666	YER090W	C04916
C04666	YHR128W	C04916
C04666	YKL211C	C04916
C04666	YLR017W	C04916
C04666	YLR209C	C04916
C04666	YML022W	C04916
C04666	YML106W	C04916
C04666	YOR209C	C04916
C04666	YPR006C	C04916
C04677	YBL039C	C04734
C04677	YBR084W	C04734
C04677	YBR208C	C04734
C04677	YDL141W	C04734
C04677	YDR354W	C04916
C04677	YER055C	C04916
C04677	YER090W	C04916
C04677	YFR047C	C04916
C04677	YGL234W	C04734
C04677	YHR128W	C04916
C04677	YJR103W	C04734
C04677	YKL211C	C04916
C04677	YLR028C	C04734
C04677	YLR209C	C04916
C04677	YLR359W	C04823
C04677	YML022W	C04916
C04677	YML106W	C04916
C04677	YMR271C	C04916
C04677	YMR300C	C04916
C04677	YNL220W	C04734
C04677	YNR016C	C04734
C04677	YOL058W	C04734
C04677	YOR209C	C04916
C04677	YPR006C	C04916
C04706	YDL086W	C06329
C04738	YDR242W	C06022
C04738	YDR321W	C06022
C04738	YGL037C	C06022
C04738	YGL194C	C06022
C04738	YLR155C	C06022
C04738	YLR157C	C06022
C04738	YLR158C	C06022
C04738	YLR160C	C06022
C04738	YLR307W	C06022
C04738	YMR281W	C06022
C04738	YNL330C	C06022
C04738	YPL096W	C06022
C04738	YPL116W	C06022
C04738	YPR068C	C06022
C04742	YBR244W	C05966
C04742	YIR037W	C05966
C04742	YKL026C	C05966
C04760	YIL049W	C05460
C04805	YBR244W	C05356
C04805	YIR037W	C05356
C04805	YKL026C	C05356
C04840	YGR060W	C11509
C04874	YBR011C	C05925
C04874	YBR111C	C05925
C04874	YBR252W	C05925
C04874	YDR481C	C04895
C04874	YEL042W	C05925
C04874	YER005W	C05925
C04874	YGR036C	C05925
C04874	YHR201C	C05925
C04874	YMR267W	C05925
C04895	YBR011C	C05925
C04895	YBR111C	C05925
C04895	YBR252W	C05925
C04895	YDR452W	C05925
C04895	YEL042W	C05925
C04895	YER005W	C05925
C04895	YGR036C	C05925
C04895	YHR201C	C05925
C04895	YMR267W	C05925
C04896	YIL020C	C04916
C05011	YDR402C	C07108
C05108	YNL280C	C11455
C05125	YCL009C	C06006
C05125	YCL009C	C06010
C05125	YMR108W	C06006
C05125	YMR108W	C06010
C05158	YDR155C	C05839
C05158	YDR304C	C05839
C05158	YDR519W	C05839
C05158	YHR057C	C05839
C05158	YJR017C	C05839
C05158	YJR032W	C05839
C05158	YLR216C	C05839
C05158	YLR449W	C05839
C05158	YML074C	C05839
C05158	YML078W	C05839
C05158	YNR028W	C05839
C05158	YPL064C	C05839
C05158	YPL152W	C05839
C05200	YOL096C	C05313
C05239	YDL080C	C05516
C05239	YDR047W	C05516
C05239	YEL021W	C05516
C05239	YGR087C	C05516
C05239	YGR170W	C05516
C05239	YKL184W	C05516
C05239	YKL211C	C05516
C05239	YKR097W	C05516
C05239	YLR044C	C05516
C05239	YLR134W	C05516
C05239	YMR250W	C05516
C05239	YNL169C	C05516
C05239	YNR043W	C05516
C05239	YOL052C	C05516
C05267	YIL160C	C05270
C05270	YBR026C	C05271
C05270	YGL205W	C05271
C05270	YIL049W	C05271
C05274	YGL205W	C05275
C05274	YIL049W	C05275
C05290	YDR402C	C05297
C05301	YBR133C	C05302
C05301	YBR236C	C05302
C05301	YDL200C	C05302
C05301	YDL201W	C05302
C05301	YDR120C	C05302
C05301	YDR410C	C05302
C05301	YDR440W	C05302
C05301	YER091C	C05302
C05301	YHR119W	C05302
C05301	YJL168C	C05302
C05301	YKR069W	C05302
C05301	YLR172C	C05302
C05301	YML008C	C05302
C05301	YOL096C	C05302
C05301	YOR074C	C05302
C05335	YLR180W	C05691
C05345	YGR043C	C05382
C05345	YGR240C	C05378
C05345	YLR354C	C05382
C05345	YLR377C	C05378
C05345	YMR205C	C05378
C05382	YBR019C	C07836
C05382	YBR117C	C12214
C05382	YBR117C	C13378
C05382	YBR196C	C07836
C05382	YCL043C	C07836
C05382	YCR069W	C07836
C05382	YDL021W	C07836
C05382	YDR007W	C07836
C05382	YDR050C	C07836
C05382	YDR155C	C07836
C05382	YDR304C	C07836
C05382	YDR518W	C07836
C05382	YEL058W	C07836
C05382	YER003C	C07836
C05382	YHR072W	C07836
C05382	YIL005W	C07836
C05382	YIL020C	C07836
C05382	YJL121C	C07836
C05382	YJL153C	C07836
C05382	YJR017C	C07836
C05382	YJR032W	C07836
C05382	YKL152C	C07836
C05382	YLR216C	C07836
C05382	YLR234W	C07836
C05382	YLR449W	C07836
C05382	YML074C	C07836
C05382	YML078W	C07836
C05382	YMR105C	C07836
C05382	YMR278W	C07836
C05382	YNL088W	C07836
C05382	YNL135C	C07836
C05382	YNL292W	C07836
C05382	YOL006C	C07836
C05382	YOR095C	C07836
C05382	YOR288C	C07836
C05382	YPL064C	C07836
C05382	YPL117C	C07836
C05382	YPL212C	C07836
C05382	YPR060C	C07836
C05382	YPR074C	C12214
C05382	YPR074C	C13378
C05382	YPR118W	C07836
C05413	YGR175C	C05414
C05413	YJR070C	C05414
C05414	YGR175C	C05430
C05414	YJR070C	C05430
C05421	YGR175C	C15857
C05421	YJR070C	C15857
C05427	YBR003W	C13309
C05427	YBR003W	C15882
C05427	YBR249C	C13309
C05427	YBR249C	C15882
C05427	YBR256C	C13309
C05427	YBR256C	C15882
C05427	YDL090C	C13309
C05427	YDL090C	C15882
C05427	YDL205C	C13309
C05427	YDL205C	C15882
C05427	YDR035W	C13309
C05427	YDR035W	C15882
C05427	YDR127W	C13309
C05427	YDR127W	C15882
C05427	YDR502C	C13309
C05427	YDR502C	C15882
C05427	YGL155W	C13309
C05427	YGL155W	C15882
C05427	YGR012W	C13309
C05427	YGR012W	C15882
C05427	YHR068W	C13309
C05427	YHR068W	C15882
C05427	YHR190W	C13309
C05427	YHR190W	C15882
C05427	YJL031C	C13309
C05427	YJL031C	C15882
C05427	YJL167W	C13309
C05427	YJL167W	C15882
C05427	YJR130C	C13309
C05427	YKL019W	C13309
C05427	YKL019W	C15882
C05427	YLR146C	C13309
C05427	YLR146C	C15882
C05427	YLR180W	C13309
C05427	YLR180W	C15882
C05427	YLR303W	C13309
C05427	YLR303W	C15882
C05427	YML082W	C13309
C05427	YNL256W	C13309
C05427	YNL256W	C15882
C05427	YOR274W	C13309
C05427	YOR274W	C15882
C05427	YPL069C	C13309
C05427	YPL069C	C15882
C05427	YPL214C	C13309
C05427	YPL214C	C15882
C05427	YPR069C	C15882
C05427	YPR176C	C13309
C05427	YPR176C	C15882
C05432	YGR175C	C15867
C05433	YGR060W	C08590
C05433	YHR007C	C08590
C05444	YBR145W	C05445
C05444	YDL168W	C05445
C05444	YGL256W	C05445
C05444	YMR083W	C05445
C05444	YMR303C	C05445
C05515	YIR029W	C05516
C05515	YIR032C	C05516
C05515	YPL111W	C05516
C05576	YBR145W	C05577
C05576	YDL168W	C05577
C05576	YGL256W	C05577
C05576	YMR083W	C05577
C05576	YMR303C	C05577
C05576	YOL086C	C05577
C05577	YMR169C	C05580
C05577	YMR170C	C05580
C05578	YDL080C	C05604
C05578	YDR047W	C05604
C05578	YEL021W	C05604
C05578	YGR087C	C05604
C05578	YGR170W	C05604
C05578	YKL211C	C05604
C05578	YKR097W	C05604
C05578	YLR044C	C05604
C05578	YLR134W	C05604
C05578	YNL169C	C05604
C05578	YNR043W	C05604
C05578	YOL052C	C05604
C05578	YOR128C	C05604
C05581	YMR169C	C05582
C05581	YMR170C	C05582
C05600	YDR127W	C05601
C05600	YDR127W	C06201
C05600	YDR234W	C05601
C05600	YDR234W	C06201
C05600	YGL009C	C06201
C05600	YGL026C	C05601
C05600	YGL026C	C06201
C05600	YGL040C	C05601
C05600	YGL040C	C06201
C05600	YGL063W	C05601
C05600	YGR155W	C05601
C05600	YGR254W	C05601
C05600	YGR254W	C06201
C05600	YHR174W	C05601
C05600	YHR174W	C06201
C05600	YJL200C	C06201
C05600	YJR016C	C05601
C05600	YJR016C	C06201
C05600	YJR024C	C05601
C05600	YJR024C	C06201
C05600	YLR304C	C06201
C05600	YMR323W	C05601
C05600	YMR323W	C06201
C05600	YNL316C	C05601
C05600	YNL316C	C06201
C05600	YOR202W	C06201
C05600	YOR278W	C05601
C05600	YOR278W	C06201
C05600	YOR393W	C05601
C05600	YOR393W	C06201
C05600	YPL262W	C05601
C05600	YPL262W	C06201
C05600	YPR002W	C05601
C05600	YPR002W	C06201
C05608	YBL098W	C10945
C05608	YGR060W	C10945
C05608	YHR007C	C10945
C05634	YER073W	C05635
C05634	YOR374W	C05635
C05634	YPL061W	C05635
C05688	YAL012W	C05699
C05688	YJR130C	C05699
C05688	YML082W	C05699
C05689	YLR299W	C05695
C05691	YBR133C	C05692
C05691	YBR236C	C05692
C05691	YDL033C	C05692
C05691	YDL200C	C05692
C05691	YDL201W	C05692
C05691	YDR410C	C05692
C05691	YDR440W	C05692
C05691	YER091C	C05692
C05691	YGR157W	C05692
C05691	YHR119W	C05692
C05691	YJL125C	C05692
C05691	YJL168C	C05692
C05691	YJR073C	C05692
C05691	YKR069W	C05692
C05691	YLR172C	C05692
C05691	YML008C	C05692
C05691	YOR074C	C05692
C05692	YER043C	C05698
C05698	YFR055W	C05699
C05698	YGL184C	C05699
C05698	YGR155W	C05699
C05699	YJR130C	C05700
C05699	YJR130C	C05701
C05699	YML082W	C05700
C05699	YML082W	C05701
C05766	YDR047W	C05768
C05773	YPR035W	C06504
C05787	Q0065	C05791
C05787	Q0070	C05791
C05787	Q0105	C05791
C05787	Q0110	C05791
C05787	Q0115	C05791
C05787	Q0120	C05791
C05787	Q0250	C05791
C05787	Q0275	C05791
C05787	YAL062W	C05791
C05787	YBL045C	C05791
C05787	YBL064C	C05791
C05787	YBL098W	C05791
C05787	YBR006W	C05791
C05787	YBR026C	C05791
C05787	YBR035C	C05791
C05787	YBR046C	C05791
C05787	YBR084W	C05791
C05787	YBR115C	C05791
C05787	YBR145W	C05791
C05787	YBR149W	C05791
C05787	YBR153W	C05791
C05787	YBR166C	C05791
C05787	YBR213W	C05791
C05787	YBR221C	C05791
C05787	YBR244W	C05791
C05787	YBR265W	C05791
C05787	YCL018W	C05791
C05787	YDL022W	C05791
C05787	YDL066W	C05791
C05787	YDL067C	C05791
C05787	YDL078C	C05791
C05787	YDL085W	C05791
C05787	YDL168W	C05791
C05787	YDL171C	C05791
C05787	YDL174C	C05791
C05787	YDL215C	C05791
C05787	YDL246C	C05791
C05787	YDR044W	C05791
C05787	YDR127W	C05791
C05787	YDR158W	C05791
C05787	YDR178W	C05791
C05787	YDR256C	C05791
C05787	YDR347W	C05791
C05787	YDR353W	C05791
C05787	YDR376W	C05791
C05787	YDR402C	C05791
C05787	YDR453C	C05791
C05787	YDR529C	C05791
C05787	YEL024W	C05791
C05787	YER014W	C05791
C05787	YER042W	C05791
C05787	YER069W	C05791
C05787	YER070W	C05791
C05787	YER073W	C05791
C05787	YER081W	C05791
C05787	YER178W	C05791
C05787	YFR030W	C05791
C05787	YFR033C	C05791
C05787	YGL001C	C05791
C05787	YGL012W	C05791
C05787	YGL055W	C05791
C05787	YGL125W	C05791
C05787	YGL154C	C05791
C05787	YGL187C	C05791
C05787	YGL191W	C05791
C05787	YGL205W	C05791
C05787	YGL256W	C05791
C05787	YGR060W	C05791
C05787	YGR088W	C05791
C05787	YGR183C	C05791
C05787	YGR192C	C05791
C05787	YGR204W	C05791
C05787	YGR234W	C05791
C05787	YGR256W	C05791
C05787	YHR007C	C05791
C05787	YHR008C	C05791
C05787	YHR037W	C05791
C05787	YHR042W	C05791
C05787	YHR051W	C05791
C05787	YHR063C	C05791
C05787	YHR104W	C05791
C05787	YHR106W	C05791
C05787	YHR179W	C05791
C05787	YHR183W	C05791
C05787	YHR216W	C05791
C05787	YIL010W	C05791
C05787	YIL043C	C05791
C05787	YIL049W	C05791
C05787	YIL066C	C05791
C05787	YIL074C	C05791
C05787	YIL094C	C05791
C05787	YIL111W	C05791
C05787	YIL124W	C05791
C05787	YIL125W	C05791
C05787	YIL155C	C05791
C05787	YIR034C	C05791
C05787	YIR037W	C05791
C05787	YJL026W	C05791
C05787	YJL045W	C05791
C05787	YJL052W	C05791
C05787	YJL166W	C05791
C05787	YJR009C	C05791
C05787	YJR025C	C05791
C05787	YJR070C	C05791
C05787	YJR078W	C05791
C05787	YJR101W	C05791
C05787	YJR104C	C05791
C05787	YJR139C	C05791
C05787	YKL026C	C05791
C05787	YKL029C	C05791
C05787	YKL085W	C05791
C05787	YKL086W	C05791
C05787	YKL141W	C05791
C05787	YKL148C	C05791
C05787	YKL150W	C05791
C05787	YKL192C	C05791
C05787	YKL216W	C05791
C05787	YKR066C	C05791
C05787	YKR080W	C05791
C05787	YLL041C	C05791
C05787	YLL051C	C05791
C05787	YLR038C	C05791
C05787	YLR070C	C05791
C05787	YLR100W	C05791
C05787	YLR109W	C05791
C05787	YLR142W	C05791
C05787	YLR164W	C05791
C05787	YLR174W	C05791
C05787	YLR355C	C05791
C05787	YLR395C	C05791
C05787	YLR432W	C05791
C05787	YLR450W	C05791
C05787	YML028W	C05791
C05787	YML054C	C05791
C05787	YML075C	C05791
C05787	YML086C	C05791
C05787	YML120C	C05791
C05787	YMR009W	C05791
C05787	YMR083W	C05791
C05787	YMR118C	C05791
C05787	YMR145C	C05791
C05787	YMR169C	C05791
C05787	YMR170C	C05791
C05787	YMR189W	C05791
C05787	YMR303C	C05791
C05787	YNL009W	C05791
C05787	YNL037C	C05791
C05787	YNL052W	C05791
C05787	YNL202W	C05791
C05787	YNL280C	C05791
C05787	YNR050C	C05791
C05787	YOL059W	C05791
C05787	YOL086C	C05791
C05787	YOL126C	C05791
C05787	YOL152W	C05791
C05787	YOR065W	C05791
C05787	YOR136W	C05791
C05787	YOR236W	C05791
C05787	YOR323C	C05791
C05787	YOR356W	C05791
C05787	YOR374W	C05791
C05787	YOR375C	C05791
C05787	YOR381W	C05791
C05787	YOR384W	C05791
C05787	YOR388C	C05791
C05787	YPL017C	C05791
C05787	YPL061W	C05791
C05787	YPL091W	C05791
C05787	YPL171C	C05791
C05787	YPR127W	C05791
C05787	YPR167C	C05791
C05787	YPR191W	C05791
C05787	YHR001W-A	C05791
C05802	YBL098W	C05803
C05802	YGR060W	C05803
C05802	YHR007C	C05803
C05803	YBR133C	C05804
C05803	YBR236C	C05804
C05803	YDL033C	C05804
C05803	YDL200C	C05804
C05803	YDL201W	C05804
C05803	YDR120C	C05804
C05803	YDR410C	C05804
C05803	YDR440W	C05804
C05803	YER091C	C05804
C05803	YGR157W	C05804
C05803	YHR119W	C05804
C05803	YJL168C	C05804
C05803	YJR073C	C05804
C05803	YKR069W	C05804
C05803	YLR172C	C05804
C05803	YML008C	C05804
C05803	YOR074C	C05804
C05809	YDL080C	C05810
C05809	YDR047W	C05810
C05809	YEL021W	C05810
C05809	YGR087C	C05810
C05809	YGR170W	C05810
C05809	YKL184W	C05810
C05809	YKL211C	C05810
C05809	YKR097W	C05810
C05809	YLR044C	C05810
C05809	YLR134W	C05810
C05809	YMR250W	C05810
C05809	YNL169C	C05810
C05809	YNR043W	C05810
C05809	YOR128C	C05810
C05811	YBR133C	C05812
C05811	YBR236C	C05812
C05811	YDL033C	C05812
C05811	YDL200C	C05812
C05811	YDL201W	C05812
C05811	YDR120C	C05812
C05811	YDR410C	C05812
C05811	YDR440W	C05812
C05811	YER091C	C05812
C05811	YGR157W	C05812
C05811	YHR119W	C05812
C05811	YJL125C	C05812
C05811	YJL168C	C05812
C05811	YJR073C	C05812
C05811	YKR069W	C05812
C05811	YLR172C	C05812
C05811	YML008C	C05812
C05811	YOL096C	C05812
C05811	YOR074C	C05812
C05812	YBL098W	C05813
C05812	YGR060W	C05813
C05812	YHR007C	C05813
C05813	YBR133C	C05814
C05813	YBR236C	C05814
C05813	YDL033C	C05814
C05813	YDL200C	C05814
C05813	YDL201W	C05814
C05813	YDR120C	C05814
C05813	YDR410C	C05814
C05813	YDR440W	C05814
C05813	YER091C	C05814
C05813	YGR157W	C05814
C05813	YHR119W	C05814
C05813	YJL125C	C05814
C05813	YJL168C	C05814
C05813	YJR073C	C05814
C05813	YLR172C	C05814
C05813	YML008C	C05814
C05813	YOL096C	C05814
C05813	YOR074C	C05814
C05814	YBL098W	C05815
C05814	YHR007C	C05815
C05827	YMR169C	C05828
C05827	YMR170C	C05828
C05852	YBL098W	C07086
C05852	YGR060W	C07086
C05852	YHR007C	C07086
C05859	YBR003W	C11356
C05859	YBR249C	C11356
C05859	YBR256C	C11356
C05859	YDL090C	C11356
C05859	YDL205C	C11356
C05859	YDR127W	C11356
C05859	YDR502C	C11356
C05859	YGL155W	C11356
C05859	YGR012W	C11356
C05859	YHR068W	C11356
C05859	YHR190W	C11356
C05859	YJL167W	C11356
C05859	YKL019W	C11356
C05859	YLR146C	C11356
C05859	YLR180W	C11356
C05859	YLR303W	C11356
C05859	YML082W	C11356
C05859	YNL256W	C11356
C05859	YOR274W	C11356
C05859	YPL069C	C11356
C05859	YPL214C	C11356
C05859	YPR069C	C11356
C05859	YPR176C	C11356
C05946	YKL106W	C05947
C05946	YLR027C	C05947
C05951	YGL017W	C05952
C05951	YLR299W	C05952
C05952	YLR299W	C06462
C05966	YDR402C	C14781
C05966	YDR402C	C14813
C06044	YAL023C	C06046
C06044	YBL082C	C06046
C06044	YBR023C	C06046
C06044	YBR070C	C06046
C06044	YBR110W	C06046
C06044	YBR126C	C06046
C06044	YDL093W	C06046
C06044	YDL095W	C06046
C06044	YDR074W	C06046
C06044	YDR307W	C06046
C06044	YEL011W	C06046
C06044	YFR015C	C06046
C06044	YGL022W	C06046
C06044	YGL038C	C06046
C06044	YGL047W	C06046
C06044	YGL065C	C06046
C06044	YGR032W	C06046
C06044	YGR199W	C06046
C06044	YJR143C	C06046
C06044	YLR189C	C06046
C06044	YLR258W	C06046
C06044	YLR342W	C06046
C06044	YML100W	C06046
C06044	YMR261C	C06046
C06044	YMR306W	C06046
C06044	YNR030W	C06046
C06044	YOR321W	C06046
C06044	YPL175W	C06046
C06044	YPL227C	C06046
C06044	YPR160W	C06046
C06044	YPR183W	C06046
C06044	YPR184W	C06046
C06054	YOR184W	C06055
C06055	YCR053W	C06056
C06056	YDL080C	C06057
C06056	YDR047W	C06057
C06056	YEL021W	C06057
C06056	YGR087C	C06057
C06056	YGR170W	C06057
C06056	YKL184W	C06057
C06056	YKR097W	C06057
C06056	YLR044C	C06057
C06056	YLR134W	C06057
C06056	YMR250W	C06057
C06056	YNL169C	C06057
C06056	YNR043W	C06057
C06056	YOL052C	C06057
C06056	YOR128C	C06057
C06098	YAL023C	C15969
C06098	YBL082C	C15969
C06098	YBR023C	C15969
C06098	YBR038W	C15969
C06098	YBR070C	C15969
C06098	YBR110W	C15969
C06098	YBR126C	C15969
C06098	YDL093W	C15969
C06098	YDL095W	C15969
C06098	YDR074W	C15969
C06098	YDR307W	C15969
C06098	YFR015C	C15969
C06098	YGL022W	C15969
C06098	YGL038C	C15969
C06098	YGL047W	C15969
C06098	YGL065C	C15969
C06098	YGR032W	C15969
C06098	YGR199W	C15969
C06098	YJR143C	C15969
C06098	YLR189C	C15969
C06098	YLR258W	C15969
C06098	YLR342W	C15969
C06098	YML100W	C15969
C06098	YMR261C	C15969
C06098	YMR306W	C15969
C06098	YNL192W	C15969
C06098	YNR030W	C15969
C06098	YOR321W	C15969
C06098	YPL175W	C15969
C06098	YPL227C	C15969
C06098	YPR160W	C15969
C06098	YPR183W	C15969
C06098	YPR184W	C15969
C06099	YBL098W	C07271
C06099	YGR060W	C07271
C06099	YHR007C	C07271
C06104	YER015W	C14143
C06104	YGR244C	C14143
C06104	YIL009W	C14143
C06104	YLR153C	C14143
C06104	YMR246W	C14143
C06104	YOR142W	C14143
C06104	YOR317W	C14143
C06123	YKL060C	C06124
C06202	YDR127W	C06203
C06202	YDR234W	C06203
C06202	YGL009C	C06203
C06202	YGL026C	C06203
C06202	YGL040C	C06203
C06202	YGL063W	C06203
C06202	YGR155W	C06203
C06202	YGR254W	C06203
C06202	YHR174W	C06203
C06202	YJL200C	C06203
C06202	YJR016C	C06203
C06202	YJR024C	C06203
C06202	YLR304C	C06203
C06202	YMR323W	C06203
C06202	YNL316C	C06203
C06202	YOR202W	C06203
C06202	YOR278W	C06203
C06202	YOR393W	C06203
C06202	YPL262W	C06203
C06202	YPR002W	C06203
C06315	YNL045W	C14815
C06329	YJR025C	C07097
C06329	YJR078W	C07097
C06329	YMR009W	C07097
C06397	YBR018C	C07838
C06397	YBR278W	C07838
C06397	YCL050C	C07838
C06397	YCR014C	C07838
C06397	YDL045C	C07838
C06397	YDL102W	C07838
C06397	YDL103C	C07838
C06397	YDL140C	C07838
C06397	YDL150W	C07838
C06397	YDR045C	C07838
C06397	YDR121W	C07838
C06397	YDR156W	C07838
C06397	YDR419W	C07838
C06397	YDR530C	C07838
C06397	YEL055C	C07838
C06397	YER168C	C07838
C06397	YFL036W	C07838
C06397	YGL130W	C07838
C06397	YGR007W	C07838
C06397	YGR010W	C07838
C06397	YGR202C	C07838
C06397	YHL012W	C07838
C06397	YIL139C	C07838
C06397	YJL046W	C07838
C06397	YJL148W	C07838
C06397	YJR063W	C07838
C06397	YKL144C	C07838
C06397	YKR002W	C07838
C06397	YLR318W	C07838
C06397	YLR328W	C07838
C06397	YNL102W	C07838
C06397	YNL113W	C07838
C06397	YNL151C	C07838
C06397	YNL248C	C07838
C06397	YNL262W	C07838
C06397	YNR003C	C07838
C06397	YOL115W	C07838
C06397	YOR116C	C07838
C06397	YOR151C	C07838
C06397	YOR330C	C07838
C06397	YOR340C	C07838
C06397	YPL167C	C07838
C06397	YPR010C	C07838
C06397	YPR110C	C07838
C06397	YPR175W	C07838
C06397	YPR190C	C07838
C06427	YGL055W	C16300
C06523	YBR084W	C10138
C06523	YER023W	C10138
C06523	YGL125W	C10138
C06523	YGR204W	C10138
C06523	YHR037W	C10138
C06523	YIR034C	C10138
C06523	YKR080W	C10138
C06523	YNR050C	C10138
C06523	YOR236W	C10138
C06536	YBR026C	C06538
C06536	YBR084W	C09243
C06536	YDR044W	C06538
C06536	YDR178W	C06538
C06536	YER014W	C06538
C06536	YGL012W	C06538
C06536	YGL205W	C06538
C06536	YGR204W	C09243
C06536	YHR037W	C09243
C06536	YIL049W	C06538
C06536	YIR034C	C09243
C06536	YJL045W	C06538
C06536	YKL141W	C06538
C06536	YKL148C	C06538
C06536	YKL216W	C06538
C06536	YKR080W	C09243
C06536	YLL041C	C06538
C06536	YLR142W	C09243
C06536	YLR164W	C06538
C06536	YMR118C	C06538
C06536	YNL202W	C06538
C06536	YNL280C	C06538
C06536	YOR236W	C09243
C06536	YOR356W	C09243
C06554	YBL033C	C14149
C06554	YBR084W	C14149
C06554	YDL238C	C14149
C06554	YGR204W	C14149
C06554	YGR267C	C14149
C06554	YLR028C	C14149
C06554	YLR245C	C14149
C06554	YML035C	C14149
C06554	YPR062W	C14149
C06561	YAL023C	C16406
C06561	YBL082C	C16406
C06561	YBR023C	C16406
C06561	YBR038W	C16406
C06561	YBR070C	C16406
C06561	YBR110W	C16406
C06561	YBR126C	C16406
C06561	YDL093W	C16406
C06561	YDL095W	C16406
C06561	YDR074W	C16406
C06561	YDR307W	C16406
C06561	YEL011W	C16406
C06561	YFR015C	C16406
C06561	YGL022W	C16406
C06561	YGL038C	C16406
C06561	YGL047W	C16406
C06561	YGL065C	C16406
C06561	YGR032W	C16406
C06561	YGR199W	C16406
C06561	YJR143C	C16406
C06561	YLR189C	C16406
C06561	YLR258W	C16406
C06561	YLR342W	C16406
C06561	YML100W	C16406
C06561	YMR261C	C16406
C06561	YMR306W	C16406
C06561	YNL192W	C16406
C06561	YOR321W	C16406
C06561	YPL175W	C16406
C06561	YPL227C	C16406
C06561	YPR160W	C16406
C06561	YPR183W	C16406
C06561	YPR184W	C16406
C06575	YBL098W	C06576
C06575	YGR060W	C06576
C06575	YHR007C	C06576
C06578	YGR234W	C06579
C06580	YJR025C	C06581
C06580	YJR078W	C06581
C06580	YMR009W	C06581
C06581	YDL080C	C06582
C06581	YDR047W	C06582
C06581	YEL021W	C06582
C06581	YGR087C	C06582
C06581	YKL184W	C06582
C06581	YKL211C	C06582
C06581	YKR097W	C06582
C06581	YLR044C	C06582
C06581	YLR134W	C06582
C06581	YMR250W	C06582
C06581	YNL169C	C06582
C06581	YOL052C	C06582
C06599	YBR026C	C06600
C06599	YBR166C	C06600
C06599	YBR213W	C06600
C06599	YGL012W	C06600
C06599	YNL280C	C06600
C06600	YBL098W	C07101
C06600	YBL098W	C07102
C06600	YGR060W	C07101
C06600	YGR060W	C07102
C06600	YHR007C	C07101
C06600	YHR007C	C07102
C06604	YBL098W	C06606
C06604	YDR402C	C06606
C06604	YGL055W	C06606
C06604	YGR060W	C06606
C06604	YGR175C	C06606
C06604	YGR234W	C06606
C06604	YHR007C	C06606
C06604	YJR070C	C06606
C06630	YAL023C	C06633
C06630	YAL023C	C06635
C06630	YAL023C	C11916
C06630	YBL082C	C06633
C06630	YBL082C	C06635
C06630	YBL082C	C11916
C06630	YBR023C	C06633
C06630	YBR023C	C06635
C06630	YBR023C	C11916
C06630	YBR038W	C06633
C06630	YBR038W	C06635
C06630	YBR038W	C11916
C06630	YBR070C	C06633
C06630	YBR070C	C06635
C06630	YBR070C	C11916
C06630	YBR110W	C06633
C06630	YBR110W	C06635
C06630	YBR126C	C06633
C06630	YBR126C	C06635
C06630	YBR126C	C11916
C06630	YDL093W	C06635
C06630	YDL093W	C11916
C06630	YDL095W	C06633
C06630	YDL095W	C06635
C06630	YDL095W	C11916
C06630	YDR074W	C06633
C06630	YDR074W	C06635
C06630	YDR074W	C11916
C06630	YDR307W	C06633
C06630	YDR307W	C06635
C06630	YDR307W	C11916
C06630	YEL011W	C06633
C06630	YEL011W	C06635
C06630	YEL011W	C11916
C06630	YFR015C	C06633
C06630	YFR015C	C11916
C06630	YGL022W	C06633
C06630	YGL022W	C06635
C06630	YGL022W	C11916
C06630	YGL038C	C06633
C06630	YGL038C	C06635
C06630	YGL038C	C11916
C06630	YGL047W	C06633
C06630	YGL047W	C06635
C06630	YGL047W	C11916
C06630	YGL065C	C06633
C06630	YGL065C	C06635
C06630	YGL065C	C11916
C06630	YGR032W	C06633
C06630	YGR032W	C06635
C06630	YGR032W	C11916
C06630	YGR199W	C06633
C06630	YGR199W	C06635
C06630	YGR199W	C11916
C06630	YJR143C	C06633
C06630	YJR143C	C06635
C06630	YJR143C	C11916
C06630	YLR189C	C06633
C06630	YLR189C	C06635
C06630	YLR189C	C11916
C06630	YLR258W	C06633
C06630	YLR258W	C11916
C06630	YLR342W	C06635
C06630	YLR342W	C11916
C06630	YML100W	C06633
C06630	YML100W	C06635
C06630	YML100W	C11916
C06630	YMR261C	C06633
C06630	YMR261C	C06635
C06630	YMR306W	C06633
C06630	YMR306W	C06635
C06630	YMR306W	C11916
C06630	YNL192W	C06633
C06630	YNL192W	C06635
C06630	YNL192W	C11916
C06630	YNR030W	C06635
C06630	YNR030W	C11916
C06630	YOR321W	C06633
C06630	YOR321W	C06635
C06630	YOR321W	C11916
C06630	YPL175W	C06635
C06630	YPL175W	C11916
C06630	YPL227C	C06635
C06630	YPR160W	C06633
C06630	YPR160W	C06635
C06630	YPR183W	C06633
C06630	YPR183W	C06635
C06630	YPR183W	C11916
C06630	YPR184W	C06633
C06630	YPR184W	C06635
C06630	YPR184W	C11916
C06633	YAL023C	C11911
C06633	YBR038W	C11911
C06633	YBR070C	C11911
C06633	YBR110W	C11911
C06633	YBR126C	C11911
C06633	YDL093W	C11911
C06633	YDL095W	C11911
C06633	YDR074W	C11911
C06633	YDR307W	C11911
C06633	YEL011W	C11911
C06633	YFR015C	C11911
C06633	YGL022W	C11911
C06633	YGL038C	C11911
C06633	YGL047W	C11911
C06633	YGL065C	C11911
C06633	YGR032W	C11911
C06633	YGR199W	C11911
C06633	YJR143C	C11911
C06633	YLR189C	C11911
C06633	YLR258W	C11911
C06633	YLR342W	C11911
C06633	YML100W	C11911
C06633	YMR261C	C11911
C06633	YMR306W	C11911
C06633	YNL192W	C11911
C06633	YNR030W	C11911
C06633	YOR321W	C11911
C06633	YPL175W	C11911
C06633	YPL227C	C11911
C06633	YPR160W	C11911
C06633	YPR183W	C11911
C06633	YPR184W	C11911
C06637	YBR026C	C06638
C06637	YBR166C	C06638
C06637	YBR213W	C06638
C06637	YDR044W	C06638
C06637	YDR178W	C06638
C06637	YER014W	C06638
C06637	YGL012W	C06638
C06637	YGL205W	C06638
C06637	YIL049W	C06638
C06637	YJL045W	C06638
C06637	YKL141W	C06638
C06637	YKL148C	C06638
C06637	YKL216W	C06638
C06637	YLL041C	C06638
C06637	YLR164W	C06638
C06637	YMR118C	C06638
C06637	YNL202W	C06638
C06637	YNL280C	C06638
C06640	YDL080C	C06641
C06640	YDR047W	C06641
C06640	YGR170W	C06641
C06640	YKL184W	C06641
C06640	YKL211C	C06641
C06640	YKR097W	C06641
C06640	YLR134W	C06641
C06640	YMR250W	C06641
C06640	YNL169C	C06641
C06640	YNR043W	C06641
C06640	YOL052C	C06641
C06640	YOR128C	C06641
C06649	YBR026C	C06650
C06649	YBR166C	C06650
C06649	YBR213W	C06650
C06649	YGL012W	C06650
C06649	YNL280C	C06650
C06670	YAL054C	C06671
C06670	YER015W	C06671
C06670	YGR244C	C06671
C06670	YLR153C	C06671
C06670	YOR317W	C06671
C06674	YJR025C	C06675
C06674	YMR009W	C06675
C06677	YBL098W	C06678
C06677	YGR060W	C06678
C06677	YGR234W	C06730
C06677	YHR007C	C06678
C06711	YBL098W	C07715
C06711	YDR402C	C07715
C06711	YGL055W	C07715
C06711	YGR060W	C07715
C06711	YGR175C	C07715
C06711	YGR234W	C07715
C06711	YHR007C	C07715
C06711	YJR070C	C07715
C06712	YDR402C	C16262
C06712	YGL055W	C16262
C06712	YGR060W	C16262
C06712	YGR175C	C16262
C06712	YGR234W	C16262
C06712	YHR007C	C16262
C06712	YJR070C	C16262
C06714	YDR234W	C06723
C06714	YGL009C	C06723
C06714	YGL040C	C06723
C06714	YGL063W	C06723
C06714	YGR155W	C06723
C06714	YHR174W	C06723
C06714	YJL200C	C06723
C06714	YJR016C	C06723
C06714	YJR024C	C06723
C06714	YLR231C	C09821
C06714	YLR304C	C06723
C06714	YMR323W	C06723
C06714	YOR202W	C06723
C06714	YOR278W	C06723
C06714	YOR393W	C06723
C06714	YPL262W	C06723
C06714	YPR002W	C06723
C06719	YLR231C	C16272
C06727	YGR234W	C07111
C06731	YGR234W	C07215
C06749	YBR145W	C09821
C06749	YBR149W	C09821
C06749	YBR265W	C09821
C06749	YCL018W	C09821
C06749	YCL030C	C09821
C06749	YDL022W	C09821
C06749	YDL066W	C09821
C06749	YDL078C	C09821
C06749	YDL168W	C09821
C06749	YDL246C	C09821
C06749	YER081W	C09821
C06749	YGL001C	C09821
C06749	YGL256W	C09821
C06749	YGR256W	C09821
C06749	YHR063C	C09821
C06749	YHR104W	C09821
C06749	YHR183W	C09821
C06749	YHR216W	C09821
C06749	YIL074C	C09821
C06749	YIL094C	C09821
C06749	YIL124W	C09821
C06749	YJR139C	C09821
C06749	YJR159W	C09821
C06749	YKL085W	C09821
C06749	YLR070C	C09821
C06749	YLR100W	C09821
C06749	YLR174W	C09821
C06749	YLR355C	C09821
C06749	YLR432W	C09821
C06749	YLR450W	C09821
C06749	YML056C	C09821
C06749	YML075C	C09821
C06749	YMR083W	C09821
C06749	YMR303C	C09821
C06749	YNL009W	C09821
C06749	YNL037C	C09821
C06749	YNL241C	C09821
C06749	YOL059W	C09821
C06749	YOL086C	C09821
C06749	YOL126C	C09821
C06749	YOR136W	C09821
C06749	YPR127W	C09821
C06754	YDR402C	C07888
C06754	YER073W	C06755
C06754	YOR374W	C06755
C06754	YPL061W	C06755
C06756	YBL098W	C06757
C06756	YGR060W	C06757
C06756	YHR007C	C06757
C06790	YDR402C	C11148
C06790	YDR402C	C14866
C06801	YBL098W	C12371
C06801	YGR060W	C12371
C06801	YHR007C	C12371
C06868	YDR402C	C07496
C06899	YBR145W	C07490
C06899	YDL168W	C07490
C06899	YGL256W	C07490
C06899	YMR169C	C11150
C06899	YMR170C	C11150
C06899	YMR303C	C07490
C06899	YOL086C	C07490
C06990	YGR234W	C12837
C07083	YJR025C	C07084
C07083	YJR078W	C07084
C07083	YMR009W	C07084
C07090	YDL086W	C07091
C07092	YGR234W	C07093
C07093	YBR166C	C07094
C07093	YBR213W	C07094
C07093	YGL012W	C07094
C07093	YNL202W	C07094
C07093	YNL280C	C07094
C07094	YJR025C	C07095
C07094	YJR078W	C07095
C07094	YMR009W	C07095
C07096	YBL098W	C07097
C07096	YGR060W	C07097
C07096	YHR007C	C07097
C07097	YBL098W	C07098
C07097	YGR060W	C07098
C07097	YHR007C	C07098
C07100	YBL098W	C07101
C07100	YGR060W	C07101
C07100	YHR007C	C07101
C07111	YER070W	C07112
C07111	YGR180C	C07112
C07111	YIL066C	C07112
C07111	YJL026W	C07112
C07113	YBR145W	C11348
C07113	YBR149W	C11348
C07113	YBR153W	C11348
C07113	YBR218C	C07114
C07113	YBR265W	C11348
C07113	YCL018W	C11348
C07113	YCL030C	C11348
C07113	YDL022W	C11348
C07113	YDL066W	C11348
C07113	YDL078C	C11348
C07113	YDL168W	C11348
C07113	YDL246C	C11348
C07113	YDR127W	C11348
C07113	YER081W	C11348
C07113	YGL001C	C11348
C07113	YGL062W	C07114
C07113	YGL256W	C11348
C07113	YGR256W	C11348
C07113	YHR063C	C11348
C07113	YHR104W	C11348
C07113	YHR183W	C11348
C07113	YHR216W	C11348
C07113	YIL074C	C11348
C07113	YIL094C	C11348
C07113	YIL124W	C11348
C07113	YIL155C	C11348
C07113	YJR139C	C11348
C07113	YJR159W	C11348
C07113	YKL029C	C11348
C07113	YKL085W	C11348
C07113	YLR070C	C11348
C07113	YLR174W	C11348
C07113	YLR432W	C11348
C07113	YLR450W	C11348
C07113	YML056C	C11348
C07113	YML086C	C11348
C07113	YMR083W	C11348
C07113	YMR303C	C11348
C07113	YNL009W	C11348
C07113	YNL241C	C11348
C07113	YNR016C	C07114
C07113	YOL059W	C11348
C07113	YOL126C	C11348
C07113	YOR136W	C11348
C07114	YAL054C	C07118
C07114	YER015W	C07118
C07114	YGR244C	C07118
C07114	YIL009W	C07118
C07114	YLR153C	C07118
C07114	YMR246W	C07118
C07114	YOR142W	C07118
C07114	YOR317W	C07118
C07208	YBL098W	C07216
C07208	YGR060W	C07216
C07208	YHR007C	C07216
C07212	YBL098W	C07213
C07212	YGR060W	C07213
C07212	YHR007C	C07213
C07446	YBR208C	C07585
C07446	YDR321W	C07585
C07446	YGL194C	C07585
C07446	YLR155C	C07585
C07446	YLR157C	C07585
C07446	YLR158C	C07585
C07446	YLR160C	C07585
C07446	YLR307W	C07585
C07446	YLR308W	C07585
C07446	YMR281W	C07585
C07446	YNL021W	C07585
C07446	YNL330C	C07585
C07446	YPL096W	C07585
C07446	YPR068C	C07585
C07447	YBR208C	C07585
C07447	YDR242W	C07585
C07447	YGL037C	C07585
C07447	YLR155C	C07585
C07447	YLR157C	C07585
C07447	YLR158C	C07585
C07447	YLR160C	C07585
C07447	YLR307W	C07585
C07447	YLR308W	C07585
C07447	YMR281W	C07585
C07447	YNL021W	C07585
C07447	YNL330C	C07585
C07447	YPL096W	C07585
C07447	YPL116W	C07585
C07447	YPR068C	C07585
C07481	YDR402C	C13747
C07490	YDR402C	C11150
C07495	YNL045W	C07496
C07535	YDR402C	C14849
C07535	YDR402C	C14850
C07535	YDR402C	C14851
C07643	YDR402C	C07644
C07643	YDR402C	C07888
C07645	YMR169C	C07646
C07645	YMR170C	C07646
C07727	YGR234W	C07728
C07733	YJR025C	C07734
C07733	YMR009W	C07734
C07836	YAL038W	C11472
C07836	YBR020W	C11472
C07836	YCR036W	C11472
C07836	YDR009W	C11472
C07836	YDR127W	C11472
C07836	YDR147W	C11472
C07836	YDR196C	C11472
C07836	YDR208W	C11472
C07836	YDR236C	C11472
C07836	YDR248C	C11472
C07836	YDR531W	C11472
C07836	YFL053W	C11472
C07836	YFR019W	C11472
C07836	YFR053C	C11472
C07836	YGL253W	C11472
C07836	YGR240C	C11472
C07836	YHL032C	C11472
C07836	YHR025W	C11472
C07836	YIL107C	C11472
C07836	YJL155C	C11472
C07836	YJR105W	C11472
C07836	YLR133W	C11472
C07836	YLR240W	C11472
C07836	YLR305C	C11472
C07836	YMR013C	C11472
C07836	YMR205C	C11472
C07836	YMR208W	C11472
C07836	YNL267W	C11472
C07836	YNR012W	C11472
C07836	YNR027W	C11472
C07836	YOL102C	C11472
C07836	YOL136C	C11472
C07836	YOR171C	C11472
C07836	YOR347C	C11472
C07836	YPL214C	C11472
C07838	YAR071W	C11472
C07838	YBL056W	C11472
C07838	YBR092C	C11472
C07838	YBR093C	C11472
C07838	YBR125C	C11472
C07838	YBR276C	C11472
C07838	YDL006W	C11472
C07838	YDL024C	C11472
C07838	YDL047W	C11472
C07838	YDL134C	C11472
C07838	YDL188C	C11472
C07838	YDL230W	C11472
C07838	YDR074W	C11472
C07838	YDR075W	C11472
C07838	YDR287W	C11472
C07838	YDR436W	C11472
C07838	YDR481C	C11472
C07838	YEL038W	C11472
C07838	YER062C	C11472
C07838	YER075C	C11472
C07838	YER089C	C11472
C07838	YER133W	C11472
C07838	YFR025C	C11472
C07838	YFR028C	C11472
C07838	YGR123C	C11472
C07838	YHR044C	C11472
C07838	YHR046C	C11472
C07838	YHR215W	C11472
C07838	YIL053W	C11472
C07838	YIR026C	C11472
C07838	YJL155C	C11472
C07838	YLR433C	C11472
C07838	YML016C	C11472
C07838	YML057W	C11472
C07838	YMR036C	C11472
C07838	YMR156C	C11472
C07838	YMR180C	C11472
C07838	YMR277W	C11472
C07838	YNL053W	C11472
C07838	YNL106C	C11472
C07838	YNR032W	C11472
C07838	YOL064C	C11472
C07838	YOL065C	C11472
C07838	YOR109W	C11472
C07838	YPL179W	C11472
C07838	YPL228W	C11472
C07838	YPR073C	C11472
C08060	YJR025C	C08061
C08060	YJR078W	C08061
C08060	YMR009W	C08061
C08276	YMR009W	C15606
C08526	YBR133C	C12173
C08526	YBR236C	C12173
C08526	YDL033C	C12173
C08526	YDL200C	C12173
C08526	YDL201W	C12173
C08526	YDR120C	C12173
C08526	YDR410C	C12173
C08526	YDR440W	C12173
C08526	YER091C	C12173
C08526	YGR157W	C12173
C08526	YHR119W	C12173
C08526	YJL125C	C12173
C08526	YJL168C	C12173
C08526	YJR073C	C12173
C08526	YKR069W	C12173
C08526	YLR172C	C12173
C08526	YML008C	C12173
C08526	YOL096C	C12173
C08526	YOR074C	C12173
C08537	YAL023C	C08540
C08537	YBL082C	C08540
C08537	YBR023C	C08540
C08537	YBR038W	C08540
C08537	YBR070C	C08540
C08537	YBR110W	C08540
C08537	YBR126C	C08540
C08537	YDL093W	C08540
C08537	YDL095W	C08540
C08537	YDR074W	C08540
C08537	YDR307W	C08540
C08537	YEL011W	C08540
C08537	YGL022W	C08540
C08537	YGL038C	C08540
C08537	YGL047W	C08540
C08537	YGL065C	C08540
C08537	YGR032W	C08540
C08537	YGR199W	C08540
C08537	YJR143C	C08540
C08537	YLR189C	C08540
C08537	YLR258W	C08540
C08537	YLR342W	C08540
C08537	YML100W	C08540
C08537	YMR261C	C08540
C08537	YMR306W	C08540
C08537	YNL192W	C08540
C08537	YNR030W	C08540
C08537	YOR321W	C08540
C08537	YPL175W	C08540
C08537	YPL227C	C08540
C08537	YPR183W	C08540
C08537	YPR184W	C08540
C08539	YAL023C	C08540
C08539	YAL023C	C08544
C08539	YBL082C	C08544
C08539	YBR023C	C08544
C08539	YBR038W	C08540
C08539	YBR038W	C08544
C08539	YBR070C	C08540
C08539	YBR070C	C08544
C08539	YBR110W	C08540
C08539	YBR110W	C08544
C08539	YBR126C	C08540
C08539	YBR126C	C08544
C08539	YDL093W	C08540
C08539	YDL093W	C08544
C08539	YDL095W	C08540
C08539	YDL095W	C08544
C08539	YDR074W	C08540
C08539	YDR074W	C08544
C08539	YDR307W	C08540
C08539	YDR307W	C08544
C08539	YEL011W	C08540
C08539	YEL011W	C08544
C08539	YFR015C	C08540
C08539	YFR015C	C08544
C08539	YGL022W	C08540
C08539	YGL022W	C08544
C08539	YGL038C	C08540
C08539	YGL038C	C08544
C08539	YGL047W	C08544
C08539	YGL065C	C08540
C08539	YGL065C	C08544
C08539	YGR032W	C08540
C08539	YGR032W	C08544
C08539	YGR199W	C08540
C08539	YGR199W	C08544
C08539	YJR143C	C08540
C08539	YJR143C	C08544
C08539	YLR189C	C08540
C08539	YLR189C	C08544
C08539	YLR258W	C08540
C08539	YLR258W	C08544
C08539	YLR342W	C08540
C08539	YLR342W	C08544
C08539	YML100W	C08544
C08539	YMR261C	C08540
C08539	YMR261C	C08544
C08539	YMR306W	C08544
C08539	YNL192W	C08540
C08539	YNL192W	C08544
C08539	YNR030W	C08540
C08539	YNR030W	C08544
C08539	YOR321W	C08544
C08539	YPL175W	C08540
C08539	YPL175W	C08544
C08539	YPL227C	C08540
C08539	YPL227C	C08544
C08539	YPR160W	C08540
C08539	YPR160W	C08544
C08539	YPR183W	C08540
C08539	YPR183W	C08544
C08539	YPR184W	C08540
C08539	YPR184W	C08544
C08540	YAR035W	C08552
C08540	YCR048W	C08552
C08540	YDL040C	C08552
C08540	YDL052C	C08552
C08540	YDR062W	C08552
C08540	YDR148C	C08552
C08540	YDR232W	C08552
C08540	YER061C	C08552
C08540	YFL017C	C08552
C08540	YGR147C	C08552
C08540	YGR177C	C08552
C08540	YGR252W	C08552
C08540	YHL003C	C08552
C08540	YIL160C	C08552
C08540	YKL008C	C08552
C08540	YKL182W	C08552
C08540	YLR195C	C08552
C08540	YLR239C	C08552
C08540	YML042W	C08552
C08540	YMR062C	C08552
C08540	YMR127C	C08552
C08540	YMR296C	C08552
C08540	YNL071W	C08552
C08540	YNL277W	C08552
C08540	YNR008W	C08552
C08540	YNR019W	C08552
C08540	YOR244W	C08552
C08540	YOR377W	C08552
C08540	YPL001W	C08552
C08540	YPL028W	C08552
C08540	YPL086C	C08552
C08540	YPL231W	C08552
C08604	YAL023C	C08620
C08604	YAL023C	C08639
C08604	YAL023C	C16306
C08604	YAR035W	C12095
C08604	YBL052C	C12095
C08604	YBL082C	C08620
C08604	YBL082C	C08639
C08604	YBL082C	C16306
C08604	YBR023C	C08620
C08604	YBR023C	C08639
C08604	YBR023C	C16306
C08604	YBR038W	C08620
C08604	YBR038W	C16306
C08604	YBR070C	C08620
C08604	YBR070C	C08639
C08604	YBR070C	C16306
C08604	YBR110W	C08620
C08604	YBR110W	C08639
C08604	YBR110W	C16306
C08604	YBR126C	C08620
C08604	YCR048W	C12095
C08604	YDL040C	C12095
C08604	YDL052C	C12095
C08604	YDL093W	C08620
C08604	YDL093W	C08639
C08604	YDL093W	C16306
C08604	YDR062W	C12095
C08604	YDR074W	C08620
C08604	YDR074W	C08639
C08604	YDR074W	C16306
C08604	YDR148C	C12095
C08604	YDR307W	C08620
C08604	YDR307W	C08639
C08604	YDR307W	C16306
C08604	YEL011W	C08639
C08604	YEL011W	C16306
C08604	YER061C	C12095
C08604	YFL017C	C12095
C08604	YFR015C	C08620
C08604	YFR015C	C08639
C08604	YFR015C	C16306
C08604	YGL022W	C08620
C08604	YGL022W	C08639
C08604	YGL022W	C16306
C08604	YGL038C	C08620
C08604	YGL038C	C08639
C08604	YGL038C	C16306
C08604	YGL047W	C08620
C08604	YGL047W	C08639
C08604	YGL047W	C16306
C08604	YGL065C	C08620
C08604	YGL065C	C08639
C08604	YGL065C	C16306
C08604	YGR032W	C08620
C08604	YGR032W	C08639
C08604	YGR032W	C16306
C08604	YGR147C	C12095
C08604	YGR177C	C12095
C08604	YGR199W	C08620
C08604	YGR199W	C08639
C08604	YGR199W	C16306
C08604	YGR252W	C12095
C08604	YHL003C	C12095
C08604	YIL160C	C12095
C08604	YJR143C	C08620
C08604	YJR143C	C08639
C08604	YKL008C	C12095
C08604	YKL182W	C12095
C08604	YLR189C	C08620
C08604	YLR189C	C08639
C08604	YLR189C	C16306
C08604	YLR195C	C12095
C08604	YLR239C	C12095
C08604	YLR258W	C08620
C08604	YLR258W	C08639
C08604	YLR258W	C16306
C08604	YLR342W	C08620
C08604	YLR342W	C08639
C08604	YLR342W	C16306
C08604	YML042W	C12095
C08604	YML100W	C08620
C08604	YML100W	C08639
C08604	YMR062C	C12095
C08604	YMR127C	C12095
C08604	YMR261C	C08620
C08604	YMR261C	C08639
C08604	YMR261C	C16306
C08604	YMR296C	C12095
C08604	YMR306W	C08639
C08604	YMR306W	C16306
C08604	YNL071W	C12095
C08604	YNL192W	C08620
C08604	YNL192W	C08639
C08604	YNL192W	C16306
C08604	YNL277W	C12095
C08604	YNR008W	C12095
C08604	YNR019W	C12095
C08604	YNR030W	C08620
C08604	YNR030W	C08639
C08604	YNR030W	C16306
C08604	YOR244W	C12095
C08604	YOR321W	C08620
C08604	YOR321W	C08639
C08604	YOR321W	C16306
C08604	YOR377W	C12095
C08604	YPL001W	C12095
C08604	YPL028W	C12095
C08604	YPL086C	C12095
C08604	YPL175W	C08620
C08604	YPL175W	C08639
C08604	YPL175W	C16306
C08604	YPL227C	C08620
C08604	YPL227C	C08639
C08604	YPL227C	C16306
C08604	YPR160W	C08620
C08604	YPR160W	C08639
C08604	YPR160W	C16306
C08604	YPR183W	C08620
C08604	YPR183W	C08639
C08604	YPR183W	C16306
C08604	YPR184W	C08620
C08604	YPR184W	C08639
C08604	YPR184W	C16306
C08639	YAL023C	C16298
C08639	YBL052C	C12096
C08639	YBL082C	C16298
C08639	YBR023C	C16298
C08639	YBR070C	C16298
C08639	YBR110W	C16298
C08639	YBR126C	C16298
C08639	YCR048W	C12096
C08639	YDL040C	C12096
C08639	YDL052C	C12096
C08639	YDL093W	C16298
C08639	YDL095W	C16298
C08639	YDR062W	C12096
C08639	YDR074W	C16298
C08639	YDR148C	C12096
C08639	YDR232W	C12096
C08639	YEL011W	C16298
C08639	YER061C	C12096
C08639	YFL017C	C12096
C08639	YFR015C	C16298
C08639	YGL022W	C16298
C08639	YGL038C	C16298
C08639	YGL047W	C16298
C08639	YGL065C	C16298
C08639	YGR032W	C16298
C08639	YGR147C	C12096
C08639	YGR177C	C12096
C08639	YGR199W	C16298
C08639	YGR252W	C12096
C08639	YHL003C	C12096
C08639	YIL160C	C12096
C08639	YJR143C	C16298
C08639	YKL008C	C12096
C08639	YLR189C	C16298
C08639	YLR195C	C12096
C08639	YLR258W	C16298
C08639	YLR342W	C16298
C08639	YML042W	C12096
C08639	YMR062C	C12096
C08639	YMR127C	C12096
C08639	YMR261C	C16298
C08639	YMR296C	C12096
C08639	YMR306W	C16298
C08639	YNL071W	C12096
C08639	YNL192W	C16298
C08639	YNL277W	C12096
C08639	YNR008W	C12096
C08639	YNR019W	C12096
C08639	YNR030W	C16298
C08639	YOR244W	C12096
C08639	YOR321W	C16298
C08639	YPL001W	C12096
C08639	YPL028W	C12096
C08639	YPL086C	C12096
C08639	YPL175W	C16298
C08639	YPL227C	C16298
C08639	YPL231W	C12096
C08639	YPR160W	C16298
C08639	YPR183W	C16298
C08639	YPR184W	C16298
C08725	YAL023C	C12137
C08725	YAR035W	C12640
C08725	YBL052C	C12640
C08725	YBL082C	C12137
C08725	YBR023C	C12137
C08725	YBR038W	C12137
C08725	YBR070C	C12137
C08725	YBR110W	C12137
C08725	YBR126C	C12137
C08725	YCR048W	C12640
C08725	YDL052C	C12640
C08725	YDL093W	C12137
C08725	YDL095W	C12137
C08725	YDR062W	C12640
C08725	YDR074W	C12137
C08725	YDR148C	C12640
C08725	YDR232W	C12640
C08725	YDR307W	C12137
C08725	YEL011W	C12137
C08725	YER061C	C12640
C08725	YFL017C	C12640
C08725	YFR015C	C12137
C08725	YGL022W	C12137
C08725	YGL038C	C12137
C08725	YGL047W	C12137
C08725	YGL065C	C12137
C08725	YGR032W	C12137
C08725	YGR147C	C12640
C08725	YGR177C	C12640
C08725	YGR199W	C12137
C08725	YGR252W	C12640
C08725	YHL003C	C12640
C08725	YIL160C	C12640
C08725	YKL008C	C12640
C08725	YKL182W	C12640
C08725	YLR189C	C12137
C08725	YLR195C	C12640
C08725	YLR239C	C12640
C08725	YLR258W	C12137
C08725	YLR342W	C12137
C08725	YML100W	C12137
C08725	YMR062C	C12640
C08725	YMR127C	C12640
C08725	YMR261C	C12137
C08725	YMR296C	C12640
C08725	YMR306W	C12137
C08725	YNL071W	C12640
C08725	YNL277W	C12640
C08725	YNR008W	C12640
C08725	YNR019W	C12640
C08725	YNR030W	C12137
C08725	YOR244W	C12640
C08725	YOR321W	C12137
C08725	YOR377W	C12640
C08725	YPL001W	C12640
C08725	YPL028W	C12640
C08725	YPL086C	C12640
C08725	YPL175W	C12137
C08725	YPL227C	C12137
C08725	YPL231W	C12640
C08725	YPR160W	C12137
C08725	YPR183W	C12137
C08725	YPR184W	C12137
C08814	YBL098W	C15794
C08814	YDR402C	C15794
C08814	YGL055W	C15794
C08814	YGR060W	C15794
C08814	YGR175C	C15794
C08814	YGR234W	C15794
C08814	YHR007C	C15794
C08814	YJR070C	C15794
C09694	YBR133C	C16504
C09694	YBR236C	C16504
C09694	YDL033C	C16504
C09694	YDL200C	C16504
C09694	YDL201W	C16504
C09694	YDR120C	C16504
C09694	YDR410C	C16504
C09694	YDR440W	C16504
C09694	YER091C	C16504
C09694	YGR157W	C16504
C09694	YHR119W	C16504
C09694	YJL125C	C16504
C09694	YJL168C	C16504
C09694	YJR073C	C16504
C09694	YKR069W	C16504
C09694	YLR172C	C16504
C09694	YML008C	C16504
C09694	YOL096C	C16504
C09694	YOR074C	C16504
C09811	YBR026C	C09823
C09811	YBR166C	C09823
C09811	YBR213W	C09823
C09811	YDR044W	C09823
C09811	YDR127W	C09812
C09811	YDR178W	C09823
C09811	YER014W	C09823
C09811	YGL009C	C09812
C09811	YGL012W	C09823
C09811	YGL026C	C09812
C09811	YGL040C	C09812
C09811	YGL205W	C09823
C09811	YGR155W	C09812
C09811	YGR254W	C09812
C09811	YHR174W	C09812
C09811	YIL049W	C09823
C09811	YJL045W	C09823
C09811	YJL200C	C09812
C09811	YJR016C	C09812
C09811	YJR024C	C09812
C09811	YKL141W	C09823
C09811	YKL148C	C09823
C09811	YKL216W	C09823
C09811	YLL041C	C09823
C09811	YLR304C	C09812
C09811	YMR118C	C09823
C09811	YMR323W	C09812
C09811	YNL280C	C09823
C09811	YNL316C	C09812
C09811	YOR202W	C09812
C09811	YOR278W	C09812
C09811	YOR393W	C09812
C09811	YPL262W	C09812
C09811	YPR002W	C09812
C09812	YBR145W	C09813
C09812	YBR149W	C09813
C09812	YBR153W	C09813
C09812	YBR265W	C09813
C09812	YCL018W	C09813
C09812	YCL030C	C09813
C09812	YDL022W	C09813
C09812	YDL066W	C09813
C09812	YDL078C	C09813
C09812	YDL246C	C09813
C09812	YDR127W	C09813
C09812	YER081W	C09813
C09812	YGL001C	C09813
C09812	YGL256W	C09813
C09812	YGR256W	C09813
C09812	YHR063C	C09813
C09812	YHR104W	C09813
C09812	YHR183W	C09813
C09812	YHR216W	C09813
C09812	YIL074C	C09813
C09812	YIL094C	C09813
C09812	YIL124W	C09813
C09812	YJR139C	C09813
C09812	YJR159W	C09813
C09812	YKL029C	C09813
C09812	YKL085W	C09813
C09812	YLR070C	C09813
C09812	YLR100W	C09813
C09812	YLR174W	C09813
C09812	YLR355C	C09813
C09812	YLR432W	C09813
C09812	YLR450W	C09813
C09812	YML056C	C09813
C09812	YML075C	C09813
C09812	YMR083W	C09813
C09812	YMR303C	C09813
C09812	YNL009W	C09813
C09812	YNL037C	C09813
C09812	YNL241C	C09813
C09812	YOL059W	C09813
C09812	YOL086C	C09813
C09812	YOL126C	C09813
C09812	YOR136W	C09813
C09812	YPR127W	C09813
C09822	YAL054C	C09823
C09822	YER015W	C09823
C09822	YGR244C	C09823
C09822	YIL009W	C09823
C09822	YMR246W	C09823
C09822	YOR142W	C09823
C09822	YOR317W	C09823
C09844	YCR053W	C11393
C09844	YGL148W	C11393
C09848	YBR006W	C16462
C09848	YBR115C	C16462
C09848	YDR158W	C16462
C09848	YER069W	C16462
C09848	YER073W	C16462
C09848	YGL154C	C16462
C09848	YGR192C	C16462
C09848	YJL052W	C16462
C09848	YJR009C	C16462
C09848	YMR169C	C16462
C09848	YMR170C	C16462
C09848	YOR374W	C16462
C09848	YOR388C	C16462
C09848	YPL061W	C16462
C09880	YBL098W	C11938
C09880	YBL098W	C11941
C09880	YDR402C	C11938
C09880	YDR402C	C11941
C09880	YGL055W	C11938
C09880	YGL055W	C11941
C09880	YGR060W	C11938
C09880	YGR060W	C11941
C09880	YGR175C	C11938
C09880	YGR175C	C11941
C09880	YGR234W	C11938
C09880	YHR007C	C11938
C09880	YHR007C	C11941
C09880	YJR070C	C11938
C09880	YJR070C	C11941
C09884	YBR145W	C11941
C09884	YBR149W	C11941
C09884	YBR153W	C11941
C09884	YBR265W	C11941
C09884	YCL018W	C11941
C09884	YCL030C	C11941
C09884	YDL022W	C11941
C09884	YDL066W	C11941
C09884	YDL078C	C11941
C09884	YDL168W	C11941
C09884	YDL174C	C11941
C09884	YDL246C	C11941
C09884	YDR127W	C11941
C09884	YER081W	C11941
C09884	YGL001C	C11941
C09884	YGL256W	C11941
C09884	YGR256W	C11941
C09884	YHR063C	C11941
C09884	YHR104W	C11941
C09884	YHR183W	C11941
C09884	YHR216W	C11941
C09884	YIL074C	C11941
C09884	YIL094C	C11941
C09884	YIL124W	C11941
C09884	YIL155C	C11941
C09884	YJR139C	C11941
C09884	YJR159W	C11941
C09884	YKL029C	C11941
C09884	YLR100W	C11941
C09884	YLR174W	C11941
C09884	YLR355C	C11941
C09884	YLR432W	C11941
C09884	YLR450W	C11941
C09884	YML054C	C11941
C09884	YML056C	C11941
C09884	YML075C	C11941
C09884	YML086C	C11941
C09884	YMR083W	C11941
C09884	YMR303C	C11941
C09884	YNL241C	C11941
C09884	YOL059W	C11941
C09884	YOL086C	C11941
C09884	YOL126C	C11941
C09884	YOR136W	C11941
C09884	YPR127W	C11941
C10700	YBR145W	C13638
C10700	YBR149W	C13638
C10700	YBR153W	C13638
C10700	YBR265W	C13638
C10700	YCL018W	C13638
C10700	YCL030C	C13638
C10700	YDL022W	C13638
C10700	YDL066W	C13638
C10700	YDL078C	C13638
C10700	YDL168W	C13638
C10700	YER081W	C13638
C10700	YGL001C	C13638
C10700	YGL256W	C13638
C10700	YGR256W	C13638
C10700	YHR063C	C13638
C10700	YHR104W	C13638
C10700	YHR183W	C13638
C10700	YHR216W	C13638
C10700	YIL074C	C13638
C10700	YIL094C	C13638
C10700	YIL124W	C13638
C10700	YJR139C	C13638
C10700	YJR159W	C13638
C10700	YKL029C	C13638
C10700	YKL085W	C13638
C10700	YLR100W	C13638
C10700	YLR174W	C13638
C10700	YLR355C	C13638
C10700	YLR432W	C13638
C10700	YLR450W	C13638
C10700	YML056C	C13638
C10700	YML075C	C13638
C10700	YMR009W	C13632
C10700	YMR083W	C13638
C10700	YMR303C	C13638
C10700	YNL037C	C13638
C10700	YNL241C	C13638
C10700	YOL059W	C13638
C10700	YOL086C	C13638
C10700	YOL126C	C13638
C10700	YOR136W	C13638
C10700	YPR127W	C13638
C10858	YBL057C	C12448
C10858	YDL086W	C12448
C10858	YDR058C	C12448
C10858	YGR248W	C12448
C10858	YHR163W	C12448
C10858	YHR189W	C12448
C10858	YJL121C	C12449
C10858	YMR006C	C12448
C10858	YMR008C	C12448
C10858	YNR034W	C12448
C10858	YOL011W	C12448
C10858	YCR073W-A	C12448
C11036	YDR402C	C14839
C11036	YDR402C	C14840
C11088	YDR402C	C14870
C11130	YBL098W	C12312
C11130	YBL098W	C15769
C11130	YDR402C	C12312
C11130	YDR402C	C15769
C11130	YGL055W	C12312
C11130	YGR060W	C15769
C11130	YGR175C	C12312
C11130	YGR175C	C15769
C11130	YGR234W	C15769
C11130	YHR007C	C12312
C11130	YHR007C	C15769
C11130	YJR070C	C12312
C11130	YJR070C	C15769
C11383	YBR026C	C11412
C11383	YBR166C	C11412
C11383	YBR213W	C11412
C11383	YDR044W	C11412
C11383	YER014W	C11412
C11383	YGL012W	C11412
C11383	YGL205W	C11412
C11383	YIL049W	C11412
C11383	YJL045W	C11412
C11383	YKL148C	C11412
C11383	YKL216W	C11412
C11383	YLL041C	C11412
C11383	YLR164W	C11412
C11383	YMR118C	C11412
C11383	YNL202W	C11412
C11383	YNL280C	C11412
C11384	YBR006W	C16462
C11384	YBR115C	C16462
C11384	YDR158W	C16462
C11384	YER069W	C16462
C11384	YER073W	C16462
C11384	YGR192C	C16462
C11384	YJR009C	C16462
C11384	YMR169C	C16462
C11384	YMR170C	C16462
C11384	YOR323C	C16462
C11384	YOR374W	C16462
C11384	YOR388C	C16462
C11384	YPL061W	C16462
C11422	YBL098W	C11429
C11422	YBL098W	C11432
C11422	YGR060W	C11429
C11422	YGR060W	C11432
C11422	YHR007C	C11429
C11422	YHR007C	C11432
C11432	YBR236C	C11433
C11432	YDL033C	C11433
C11432	YDL200C	C11433
C11432	YDL201W	C11433
C11432	YDR120C	C11433
C11432	YDR410C	C11433
C11432	YER091C	C11433
C11432	YGR157W	C11433
C11432	YHR119W	C11433
C11432	YJL125C	C11433
C11432	YJL168C	C11433
C11432	YJR073C	C11433
C11432	YKR069W	C11433
C11432	YLR172C	C11433
C11432	YML008C	C11433
C11432	YOL096C	C11433
C11432	YOR074C	C11433
C11508	YNL280C	C15776
C11907	YBR196C	C11908
C11907	YDR007W	C11908
C11907	YDR050C	C11908
C11907	YER003C	C11908
C11907	YIL020C	C11908
C11907	YOR095C	C11908
C11923	YAL023C	C12384
C11923	YAL023C	C12406
C11923	YAL023C	C12413
C11923	YBL082C	C12384
C11923	YBL082C	C12406
C11923	YBL082C	C12413
C11923	YBR023C	C12384
C11923	YBR023C	C12406
C11923	YBR023C	C12413
C11923	YBR038W	C12406
C11923	YBR070C	C12384
C11923	YBR070C	C12406
C11923	YBR070C	C12413
C11923	YBR110W	C12384
C11923	YBR110W	C12406
C11923	YBR110W	C12413
C11923	YBR126C	C12384
C11923	YBR126C	C12406
C11923	YBR126C	C12413
C11923	YDL093W	C12384
C11923	YDL093W	C12406
C11923	YDL093W	C12413
C11923	YDL095W	C12384
C11923	YDL095W	C12406
C11923	YDR074W	C12384
C11923	YDR074W	C12406
C11923	YDR074W	C12413
C11923	YDR307W	C12384
C11923	YDR307W	C12406
C11923	YDR307W	C12413
C11923	YEL011W	C12384
C11923	YEL011W	C12406
C11923	YEL011W	C12413
C11923	YFR015C	C12406
C11923	YFR015C	C12413
C11923	YGL022W	C12406
C11923	YGL022W	C12413
C11923	YGL038C	C12384
C11923	YGL038C	C12406
C11923	YGL038C	C12413
C11923	YGL047W	C12384
C11923	YGL047W	C12406
C11923	YGL047W	C12413
C11923	YGL065C	C12384
C11923	YGL065C	C12406
C11923	YGL065C	C12413
C11923	YGR032W	C12384
C11923	YGR032W	C12406
C11923	YGR032W	C12413
C11923	YGR199W	C12384
C11923	YGR199W	C12406
C11923	YGR199W	C12413
C11923	YJR143C	C12384
C11923	YJR143C	C12406
C11923	YJR143C	C12413
C11923	YLR189C	C12384
C11923	YLR189C	C12406
C11923	YLR258W	C12406
C11923	YLR342W	C12384
C11923	YLR342W	C12406
C11923	YLR342W	C12413
C11923	YML100W	C12384
C11923	YML100W	C12406
C11923	YML100W	C12413
C11923	YMR261C	C12384
C11923	YMR261C	C12406
C11923	YMR261C	C12413
C11923	YMR306W	C12384
C11923	YMR306W	C12406
C11923	YMR306W	C12413
C11923	YNL192W	C12384
C11923	YNL192W	C12406
C11923	YNL192W	C12413
C11923	YNR030W	C12384
C11923	YNR030W	C12406
C11923	YNR030W	C12413
C11923	YOR321W	C12384
C11923	YOR321W	C12406
C11923	YOR321W	C12413
C11923	YPL175W	C12406
C11923	YPL175W	C12413
C11923	YPL227C	C12384
C11923	YPL227C	C12406
C11923	YPL227C	C12413
C11923	YPR160W	C12384
C11923	YPR160W	C12406
C11923	YPR160W	C12413
C11923	YPR183W	C12384
C11923	YPR183W	C12406
C11923	YPR183W	C12413
C11923	YPR184W	C12384
C11923	YPR184W	C12406
C11923	YPR184W	C12413
C11938	YBR145W	C11939
C11938	YBR149W	C11939
C11938	YBR153W	C11939
C11938	YBR265W	C11939
C11938	YCL018W	C11939
C11938	YDL022W	C11939
C11938	YDL066W	C11939
C11938	YDL078C	C11939
C11938	YDL168W	C11939
C11938	YDL174C	C11939
C11938	YDL246C	C11939
C11938	YDR127W	C11939
C11938	YER081W	C11939
C11938	YGL001C	C11939
C11938	YGL256W	C11939
C11938	YGR256W	C11939
C11938	YHR063C	C11939
C11938	YHR104W	C11939
C11938	YHR183W	C11939
C11938	YHR216W	C11939
C11938	YIL074C	C11939
C11938	YIL094C	C11939
C11938	YIL155C	C11939
C11938	YJR139C	C11939
C11938	YJR159W	C11939
C11938	YKL029C	C11939
C11938	YKL085W	C11939
C11938	YLR070C	C11939
C11938	YLR100W	C11939
C11938	YLR174W	C11939
C11938	YLR355C	C11939
C11938	YLR432W	C11939
C11938	YML054C	C11939
C11938	YML056C	C11939
C11938	YML075C	C11939
C11938	YML086C	C11939
C11938	YMR083W	C11939
C11938	YMR303C	C11939
C11938	YNL009W	C11939
C11938	YNL241C	C11939
C11938	YOL086C	C11939
C11938	YPR127W	C11939
C11939	YBR221C	C11940
C11939	YDR158W	C11940
C11939	YER069W	C11940
C11939	YER178W	C11940
C11939	YGL154C	C11940
C11939	YGR192C	C11940
C11939	YIL125W	C11940
C11939	YJL052W	C11940
C11939	YJR009C	C11940
C11939	YMR170C	C11940
C11939	YOR323C	C11940
C11939	YOR374W	C11940
C11939	YOR388C	C11940
C11939	YPL061W	C11940
C11942	YBR006W	C11943
C11942	YDR158W	C11943
C11942	YER073W	C11943
C11942	YGL154C	C11943
C11942	YGR192C	C11943
C11942	YJL052W	C11943
C11942	YJR009C	C11943
C11942	YMR169C	C11943
C11942	YMR170C	C11943
C11942	YOR323C	C11943
C11942	YOR374W	C11943
C11942	YOR388C	C11943
C12095	YAL023C	C12096
C12095	YBL082C	C12096
C12095	YBR023C	C12096
C12095	YBR038W	C12096
C12095	YBR070C	C12096
C12095	YBR110W	C12096
C12095	YBR126C	C12096
C12095	YDL093W	C12096
C12095	YDL095W	C12096
C12095	YEL011W	C12096
C12095	YFR015C	C12096
C12095	YGL022W	C12096
C12095	YGL038C	C12096
C12095	YGL047W	C12096
C12095	YGL065C	C12096
C12095	YGR032W	C12096
C12095	YGR199W	C12096
C12095	YJR143C	C12096
C12095	YLR189C	C12096
C12095	YLR258W	C12096
C12095	YLR342W	C12096
C12095	YML100W	C12096
C12095	YMR261C	C12096
C12095	YMR306W	C12096
C12095	YNL192W	C12096
C12095	YNR030W	C12096
C12095	YOR321W	C12096
C12095	YPL175W	C12096
C12095	YPL227C	C12096
C12095	YPR160W	C12096
C12095	YPR183W	C12096
C12095	YPR184W	C12096
C12138	YAL023C	C16312
C12138	YAL023C	C16315
C12138	YBL082C	C16312
C12138	YBL082C	C16315
C12138	YBR023C	C16312
C12138	YBR023C	C16315
C12138	YBR038W	C16315
C12138	YBR070C	C16312
C12138	YBR070C	C16315
C12138	YBR110W	C16312
C12138	YBR110W	C16315
C12138	YBR126C	C16312
C12138	YDL093W	C16312
C12138	YDL093W	C16315
C12138	YDL095W	C16312
C12138	YDL095W	C16315
C12138	YDR074W	C16312
C12138	YDR074W	C16315
C12138	YDR307W	C16312
C12138	YDR307W	C16315
C12138	YEL011W	C16312
C12138	YEL011W	C16315
C12138	YFR015C	C16312
C12138	YFR015C	C16315
C12138	YGL022W	C16312
C12138	YGL022W	C16315
C12138	YGL038C	C16312
C12138	YGL038C	C16315
C12138	YGL047W	C16312
C12138	YGL047W	C16315
C12138	YGL065C	C16312
C12138	YGR032W	C16312
C12138	YGR032W	C16315
C12138	YGR199W	C16312
C12138	YGR199W	C16315
C12138	YJR143C	C16312
C12138	YJR143C	C16315
C12138	YLR189C	C16312
C12138	YLR189C	C16315
C12138	YLR258W	C16312
C12138	YLR258W	C16315
C12138	YLR342W	C16312
C12138	YLR342W	C16315
C12138	YML100W	C16312
C12138	YML100W	C16315
C12138	YMR261C	C16312
C12138	YMR261C	C16315
C12138	YMR306W	C16312
C12138	YMR306W	C16315
C12138	YNL192W	C16312
C12138	YNR030W	C16312
C12138	YNR030W	C16315
C12138	YOR321W	C16312
C12138	YOR321W	C16315
C12138	YPL175W	C16312
C12138	YPL175W	C16315
C12138	YPL227C	C16312
C12138	YPL227C	C16315
C12138	YPR160W	C16312
C12138	YPR160W	C16315
C12138	YPR183W	C16315
C12138	YPR184W	C16312
C12138	YPR184W	C16315
C12213	YBR196C	C12214
C12213	YDR007W	C12214
C12213	YDR050C	C12214
C12213	YER003C	C12214
C12213	YIL020C	C12214
C12213	YOR095C	C12214
C12213	YPR118W	C12214
C12214	YBR117C	C12215
C12383	YAL023C	C12384
C12383	YBL082C	C12384
C12383	YBR038W	C12384
C12383	YBR070C	C12384
C12383	YBR110W	C12384
C12383	YBR126C	C12384
C12383	YDL093W	C12384
C12383	YDL095W	C12384
C12383	YDR074W	C12384
C12383	YDR307W	C12384
C12383	YEL011W	C12384
C12383	YFR015C	C12384
C12383	YGL022W	C12384
C12383	YGL038C	C12384
C12383	YGL047W	C12384
C12383	YGR032W	C12384
C12383	YGR199W	C12384
C12383	YJR143C	C12384
C12383	YLR258W	C12384
C12383	YLR342W	C12384
C12383	YML100W	C12384
C12383	YMR261C	C12384
C12383	YMR306W	C12384
C12383	YNL192W	C12384
C12383	YNR030W	C12384
C12383	YOR321W	C12384
C12383	YPL175W	C12384
C12383	YPL227C	C12384
C12383	YPR160W	C12384
C12383	YPR183W	C12384
C12413	YAL023C	C12414
C12413	YBR023C	C12414
C12413	YBR038W	C12414
C12413	YBR070C	C12414
C12413	YBR110W	C12414
C12413	YBR126C	C12414
C12413	YDL093W	C12414
C12413	YDL095W	C12414
C12413	YDR074W	C12414
C12413	YDR307W	C12414
C12413	YEL011W	C12414
C12413	YFR015C	C12414
C12413	YGL022W	C12414
C12413	YGL038C	C12414
C12413	YGL047W	C12414
C12413	YGL065C	C12414
C12413	YGR199W	C12414
C12413	YLR189C	C12414
C12413	YLR258W	C12414
C12413	YLR342W	C12414
C12413	YML100W	C12414
C12413	YMR261C	C12414
C12413	YMR306W	C12414
C12413	YNL192W	C12414
C12413	YNR030W	C12414
C12413	YOR321W	C12414
C12413	YPL175W	C12414
C12413	YPL227C	C12414
C12413	YPR183W	C12414
C12413	YPR184W	C12414
C12621	YBL098W	C12623
C12621	YGR060W	C12623
C12621	YHR007C	C12623
C12986	YCR012W	C12987
C12986	YDR300C	C12987
C12986	YER052C	C12987
C12986	YER069W	C12987
C12987	YBR006W	C12988
C12987	YBR115C	C12988
C12987	YER069W	C12988
C12987	YER073W	C12988
C12987	YGL154C	C12988
C12987	YGR192C	C12988
C12987	YJL052W	C12988
C12987	YJR009C	C12988
C12987	YMR169C	C12988
C12987	YMR170C	C12988
C12987	YOR323C	C12988
C12987	YOR374W	C12988
C12987	YPL061W	C12988
C12988	YGL202W	C12989
C12988	YGR019W	C12989
C12988	YHR137W	C12989
C12988	YHR208W	C12989
C12988	YIL116W	C12989
C12988	YJR148W	C12989
C12988	YKL106W	C12989
C12988	YLR438W	C12989
C12988	YNR033W	C12989
C12988	YNR058W	C12989
C12988	YOL140W	C12989
C12988	YOR184W	C12989
C13624	YBL098W	C13629
C13624	YBL098W	C13631
C13624	YGR060W	C13629
C13624	YGR060W	C13631
C13624	YHR007C	C13629
C13624	YHR007C	C13631
C13629	YBR145W	C13632
C13629	YBR149W	C13632
C13629	YBR153W	C13632
C13629	YBR265W	C13632
C13629	YCL018W	C13632
C13629	YCL030C	C13632
C13629	YDL066W	C13632
C13629	YDL078C	C13632
C13629	YDL168W	C13632
C13629	YDL174C	C13632
C13629	YDL246C	C13632
C13629	YDR127W	C13632
C13629	YER081W	C13632
C13629	YGL256W	C13632
C13629	YGR256W	C13632
C13629	YHR063C	C13632
C13629	YHR104W	C13632
C13629	YHR183W	C13632
C13629	YHR216W	C13632
C13629	YIL074C	C13632
C13629	YIL155C	C13632
C13629	YJR139C	C13632
C13629	YJR159W	C13632
C13629	YKL085W	C13632
C13629	YLR070C	C13632
C13629	YLR100W	C13632
C13629	YLR174W	C13632
C13629	YLR355C	C13632
C13629	YLR450W	C13632
C13629	YML054C	C13632
C13629	YML086C	C13632
C13629	YMR083W	C13632
C13629	YMR303C	C13632
C13629	YNL009W	C13632
C13629	YNL037C	C13632
C13629	YNL241C	C13632
C13629	YOL059W	C13632
C13629	YOL086C	C13632
C13629	YOL126C	C13632
C13629	YOR136W	C13632
C13631	YBL098W	C13634
C13631	YGR060W	C13634
C13631	YHR007C	C13634
C13631	YML086C	C13633
C13637	YBL098W	C13638
C13637	YGR060W	C13638
C13637	YHR007C	C13638
C13747	YDR402C	C16356
C13747	YDR402C	C16358
C14039	YDR402C	C14857
C14039	YDR402C	C14858
C14039	YDR402C	C14859
C14082	YBL098W	C14089
C14082	YGR060W	C14089
C14089	YBR145W	C14090
C14089	YDL168W	C14090
C14089	YGL256W	C14090
C14089	YMR083W	C14090
C14089	YMR303C	C14090
C14089	YOL086C	C14090
C14090	YBR006W	C14091
C14090	YBR115C	C14091
C14090	YDR158W	C14091
C14090	YER069W	C14091
C14090	YER073W	C14091
C14090	YGL154C	C14091
C14090	YGR192C	C14091
C14090	YJL052W	C14091
C14090	YMR169C	C14091
C14090	YMR170C	C14091
C14090	YOR323C	C14091
C14090	YOR374W	C14091
C14090	YOR388C	C14091
C14090	YPL061W	C14091
C14098	YDR487C	C14115
C14098	YOR386W	C14115
C14099	YBR006W	C14101
C14099	YBR115C	C14101
C14099	YDR158W	C14101
C14099	YER069W	C14101
C14099	YER073W	C14101
C14099	YGL154C	C14101
C14099	YGR192C	C14101
C14099	YJL052W	C14101
C14099	YJR009C	C14101
C14099	YMR169C	C14101
C14099	YMR170C	C14101
C14099	YOR323C	C14101
C14099	YOR374W	C14101
C14099	YOR388C	C14101
C14099	YPL061W	C14101
C14116	YIL049W	C14117
C14147	YBL033C	C14148
C14147	YDL238C	C14148
C14147	YGR204W	C14148
C14147	YGR267C	C14148
C14147	YHR144C	C14148
C14147	YLR028C	C14148
C14147	YLR245C	C14148
C14147	YML035C	C14148
C14147	YMR120C	C14148
C14147	YNL141W	C14148
C14147	YPR062W	C14148
C14148	YBL033C	C14149
C14148	YBR084W	C14149
C14148	YDL238C	C14149
C14148	YGR204W	C14149
C14148	YGR267C	C14149
C14148	YHR144C	C14149
C14148	YLR028C	C14149
C14148	YLR245C	C14149
C14148	YML035C	C14149
C14148	YMR120C	C14149
C14148	YPR062W	C14149
C14149	YBL033C	C14150
C14149	YBR084W	C14150
C14149	YDL238C	C14150
C14149	YGR204W	C14150
C14149	YGR267C	C14150
C14149	YHR144C	C14150
C14149	YLR028C	C14150
C14149	YLR245C	C14150
C14149	YML035C	C14150
C14149	YMR120C	C14150
C14149	YNL141W	C14150
C14149	YPR062W	C14150
C14556	YDR402C	C14854
C14781	YDR402C	C14782
C14810	YNL045W	C14811
C14813	YDR402C	C14814
C14825	YNL045W	C14828
C14826	YNL045W	C14829
C14852	YDR402C	C14853
C14899	YBL057C	C16186
C14899	YDL086W	C16186
C14899	YDR058C	C16186
C14899	YHR163W	C16186
C14899	YHR189W	C16186
C14899	YMR008C	C16186
C14899	YCR073W-A	C16186
C15586	YLR209C	C15587
C15606	YEL038W	C15650
C15650	YEL038W	C15651
C15700	YBR006W	C15767
C15700	YBR115C	C15767
C15700	YDR158W	C15767
C15700	YER073W	C15767
C15700	YJL052W	C15767
C15700	YJR009C	C15767
C15700	YMR169C	C15767
C15700	YMR170C	C15767
C15700	YOR323C	C15767
C15700	YOR374W	C15767
C15700	YOR388C	C15767
C15700	YPL061W	C15767
C15769	YBL098W	C15770
C15769	YDR402C	C15770
C15769	YGL055W	C15770
C15769	YGR060W	C15770
C15769	YGR175C	C15770
C15769	YGR234W	C15770
C15769	YHR007C	C15770
C15769	YJR070C	C15770
C15785	YIL049W	C15786
C15786	YBL098W	C15797
C15786	YHR007C	C15797
C15787	YBL098W	C15798
C15787	YGR060W	C15798
C15787	YHR007C	C15798
C15789	YBL098W	C15790
C15789	YHR007C	C15790
C15790	YBL098W	C15791
C15790	YDR402C	C15791
C15790	YGL055W	C15791
C15790	YGR060W	C15791
C15790	YGR175C	C15791
C15790	YGR234W	C15791
C15790	YHR007C	C15791
C15790	YJR070C	C15791
C15791	YBL098W	C15792
C15791	YBL098W	C15799
C15791	YDR402C	C15792
C15791	YDR402C	C15799
C15791	YGL055W	C15792
C15791	YGL055W	C15799
C15791	YGR060W	C15792
C15791	YGR060W	C15799
C15791	YGR175C	C15799
C15791	YGR234W	C15792
C15791	YGR234W	C15799
C15791	YHR007C	C15792
C15791	YHR007C	C15799
C15791	YJR070C	C15792
C15791	YJR070C	C15799
C15792	YBL098W	C15793
C15792	YBL098W	C15800
C15792	YDR402C	C15793
C15792	YDR402C	C15800
C15792	YGL055W	C15793
C15792	YGL055W	C15800
C15792	YGR060W	C15793
C15792	YGR060W	C15800
C15792	YGR175C	C15793
C15792	YGR175C	C15800
C15792	YGR234W	C15793
C15792	YGR234W	C15800
C15792	YHR007C	C15793
C15792	YHR007C	C15800
C15792	YJR070C	C15793
C15792	YJR070C	C15800
C15793	YBL098W	C15801
C15793	YDR402C	C15801
C15793	YGL055W	C15801
C15793	YGR060W	C15801
C15793	YGR175C	C15801
C15793	YGR234W	C15801
C15793	YHR007C	C15801
C15793	YJR070C	C15801
C15794	YBL098W	C15803
C15794	YDR402C	C15803
C15794	YGR060W	C15803
C15794	YGR175C	C15803
C15794	YGR234W	C15803
C15794	YHR007C	C15803
C15794	YJR070C	C15803
C15797	YBL098W	C15800
C15797	YDR402C	C15800
C15797	YGL055W	C15800
C15797	YGR060W	C15800
C15797	YGR234W	C15800
C15797	YHR007C	C15800
C15797	YJR070C	C15800
C15798	YBL098W	C15799
C15798	YDR402C	C15799
C15798	YGL055W	C15799
C15798	YGR060W	C15799
C15798	YGR175C	C15799
C15798	YGR234W	C15799
C15798	YHR007C	C15799
C15799	YBL098W	C15800
C15799	YDR402C	C15800
C15799	YGR060W	C15800
C15799	YGR175C	C15800
C15799	YGR234W	C15800
C15799	YHR007C	C15800
C15799	YJR070C	C15800
C15800	YDR402C	C15801
C15800	YGL055W	C15801
C15800	YGR060W	C15801
C15800	YGR175C	C15801
C15800	YGR234W	C15801
C15800	YHR007C	C15801
C15800	YJR070C	C15801
C15801	YBL098W	C16251
C15801	YDR402C	C16251
C15801	YGL055W	C16251
C15801	YGR060W	C16251
C15801	YGR175C	C16251
C15801	YHR007C	C16251
C15801	YJR070C	C16251
C15802	YBL098W	C15803
C15802	YDR402C	C15803
C15802	YGL055W	C15803
C15802	YGR060W	C15803
C15802	YGR234W	C15803
C15802	YHR007C	C15803
C15802	YJR070C	C15803
C15870	YBR133C	C15886
C15870	YBR236C	C15886
C15870	YDL033C	C15886
C15870	YDL200C	C15886
C15870	YDL201W	C15886
C15870	YDR410C	C15886
C15870	YDR440W	C15886
C15870	YER091C	C15886
C15870	YGR157W	C15886
C15870	YGR175C	C15874
C15870	YHR119W	C15886
C15870	YJL125C	C15886
C15870	YJL168C	C15886
C15870	YJR073C	C15886
C15870	YKR069W	C15886
C15870	YML008C	C15886
C15870	YOL096C	C15886
C15870	YOR074C	C15886
C15874	YBR236C	C15877
C15874	YDL033C	C15877
C15874	YDL201W	C15877
C15874	YDR410C	C15877
C15874	YDR440W	C15877
C15874	YER091C	C15877
C15874	YGR157W	C15877
C15874	YHR119W	C15877
C15874	YJL168C	C15877
C15874	YJR073C	C15877
C15874	YKR069W	C15877
C15874	YLR172C	C15877
C15874	YML008C	C15877
C15874	YOL096C	C15877
C15874	YOR074C	C15877
C15882	YBR133C	C15883
C15882	YBR236C	C15883
C15882	YDL200C	C15883
C15882	YDL201W	C15883
C15882	YDR120C	C15883
C15882	YDR410C	C15883
C15882	YDR440W	C15883
C15882	YER091C	C15883
C15882	YGR157W	C15883
C15882	YHR119W	C15883
C15882	YJL125C	C15883
C15882	YJL168C	C15883
C15882	YJR073C	C15883
C15882	YKR069W	C15883
C15882	YLR172C	C15883
C15882	YML008C	C15883
C15882	YOL096C	C15883
C15882	YOR074C	C15883
C15892	YJR070C	C15898
C15898	YBR133C	C15900
C15898	YBR236C	C15900
C15898	YDL033C	C15900
C15898	YDL200C	C15900
C15898	YDL201W	C15900
C15898	YDR410C	C15900
C15898	YDR440W	C15900
C15898	YER091C	C15900
C15898	YGR157W	C15900
C15898	YHR119W	C15900
C15898	YJL125C	C15900
C15898	YJL168C	C15900
C15898	YJR073C	C15900
C15898	YKR069W	C15900
C15898	YLR172C	C15900
C15898	YML008C	C15900
C15898	YOL096C	C15900
C15898	YOR074C	C15900
C15986	YLR231C	C15987
C16144	YGR175C	C16145
C16144	YJR070C	C16145
C16153	YDR111C	C16155
C16153	YGL202W	C16155
C16153	YGR019W	C16155
C16153	YHR137W	C16155
C16153	YHR208W	C16155
C16153	YIL116W	C16155
C16153	YJR148W	C16155
C16153	YKL104C	C16155
C16153	YKL106W	C16155
C16153	YLR027C	C16155
C16153	YLR089C	C16155
C16153	YLR438W	C16155
C16153	YNR033W	C16155
C16153	YNR058W	C16155
C16153	YOL140W	C16155
C16153	YOR184W	C16155
C16156	YBR208C	C16157
C16156	YDR242W	C16157
C16156	YDR321W	C16157
C16156	YGL037C	C16157
C16156	YGL194C	C16157
C16156	YLR155C	C16157
C16156	YLR157C	C16157
C16156	YLR160C	C16157
C16156	YLR307W	C16157
C16156	YLR308W	C16157
C16156	YNL021W	C16157
C16156	YNL330C	C16157
C16156	YPL096W	C16157
C16156	YPL116W	C16157
C16156	YPR068C	C16157
C16204	YJR025C	C16209
C16204	YMR009W	C16209
C16262	YBR026C	C16263
C16262	YBR166C	C16263
C16262	YDR044W	C16263
C16262	YDR178W	C16263
C16262	YER014W	C16263
C16262	YGL012W	C16263
C16262	YGL205W	C16263
C16262	YIL049W	C16263
C16262	YKL141W	C16263
C16262	YKL148C	C16263
C16262	YLL041C	C16263
C16262	YLR164W	C16263
C16262	YMR118C	C16263
C16262	YNL202W	C16263
C16262	YNL280C	C16263
C16267	YAL054C	C16268
C16267	YER015W	C16268
C16267	YGR244C	C16268
C16267	YIL009W	C16268
C16267	YMR246W	C16268
C16267	YOR142W	C16268
C16267	YOR317W	C16268
C16281	YBL098W	C16283
C16281	YGR060W	C16283
C16281	YHR007C	C16283
C16309	YPL117C	C16311
C16391	Q0045	C16392
C16391	Q0045	C16393
C16391	Q0065	C16392
C16391	Q0065	C16393
C16391	Q0070	C16392
C16391	Q0070	C16393
C16391	Q0105	C16392
C16391	Q0105	C16393
C16391	Q0110	C16392
C16391	Q0115	C16392
C16391	Q0115	C16393
C16391	Q0120	C16392
C16391	Q0120	C16393
C16391	Q0250	C16392
C16391	Q0250	C16393
C16391	Q0275	C16392
C16391	Q0275	C16393
C16391	YAL062W	C16392
C16391	YBL045C	C16392
C16391	YBL045C	C16393
C16391	YBL064C	C16392
C16391	YBL064C	C16393
C16391	YBL098W	C16392
C16391	YBL098W	C16393
C16391	YBR006W	C16392
C16391	YBR006W	C16393
C16391	YBR026C	C16392
C16391	YBR026C	C16393
C16391	YBR035C	C16392
C16391	YBR035C	C16393
C16391	YBR046C	C16392
C16391	YBR046C	C16393
C16391	YBR084W	C16392
C16391	YBR115C	C16392
C16391	YBR115C	C16393
C16391	YBR145W	C16392
C16391	YBR145W	C16393
C16391	YBR149W	C16392
C16391	YBR149W	C16393
C16391	YBR153W	C16392
C16391	YBR153W	C16393
C16391	YBR166C	C16392
C16391	YBR166C	C16393
C16391	YBR213W	C16392
C16391	YBR213W	C16393
C16391	YBR221C	C16392
C16391	YBR221C	C16393
C16391	YBR244W	C16392
C16391	YBR244W	C16393
C16391	YBR265W	C16392
C16391	YBR265W	C16393
C16391	YCL018W	C16392
C16391	YCL018W	C16393
C16391	YCL030C	C16392
C16391	YCL030C	C16393
C16391	YDL022W	C16392
C16391	YDL022W	C16393
C16391	YDL066W	C16392
C16391	YDL066W	C16393
C16391	YDL067C	C16392
C16391	YDL067C	C16393
C16391	YDL078C	C16392
C16391	YDL078C	C16393
C16391	YDL085W	C16392
C16391	YDL168W	C16392
C16391	YDL168W	C16393
C16391	YDL171C	C16393
C16391	YDL174C	C16392
C16391	YDL174C	C16393
C16391	YDL215C	C16392
C16391	YDL215C	C16393
C16391	YDL246C	C16392
C16391	YDL246C	C16393
C16391	YDR044W	C16392
C16391	YDR127W	C16393
C16391	YDR158W	C16392
C16391	YDR158W	C16393
C16391	YDR178W	C16392
C16391	YDR178W	C16393
C16391	YDR256C	C16392
C16391	YDR256C	C16393
C16391	YDR347W	C16392
C16391	YDR347W	C16393
C16391	YDR353W	C16392
C16391	YDR353W	C16393
C16391	YDR376W	C16392
C16391	YDR376W	C16393
C16391	YDR402C	C16392
C16391	YDR402C	C16393
C16391	YDR453C	C16392
C16391	YDR453C	C16393
C16391	YDR529C	C16393
C16391	YEL024W	C16392
C16391	YEL024W	C16393
C16391	YER014W	C16392
C16391	YER014W	C16393
C16391	YER023W	C16392
C16391	YER023W	C16393
C16391	YER042W	C16392
C16391	YER042W	C16393
C16391	YER069W	C16392
C16391	YER069W	C16393
C16391	YER070W	C16392
C16391	YER070W	C16393
C16391	YER073W	C16392
C16391	YER073W	C16393
C16391	YER081W	C16392
C16391	YER081W	C16393
C16391	YER178W	C16392
C16391	YFL018C	C16392
C16391	YFL018C	C16393
C16391	YFR030W	C16392
C16391	YFR030W	C16393
C16391	YFR033C	C16392
C16391	YFR033C	C16393
C16391	YGL001C	C16393
C16391	YGL012W	C16392
C16391	YGL012W	C16393
C16391	YGL055W	C16392
C16391	YGL125W	C16392
C16391	YGL125W	C16393
C16391	YGL154C	C16392
C16391	YGL187C	C16392
C16391	YGL187C	C16393
C16391	YGL191W	C16392
C16391	YGL191W	C16393
C16391	YGL205W	C16392
C16391	YGL205W	C16393
C16391	YGL256W	C16393
C16391	YGR060W	C16392
C16391	YGR060W	C16393
C16391	YGR088W	C16392
C16391	YGR088W	C16393
C16391	YGR175C	C16392
C16391	YGR180C	C16392
C16391	YGR180C	C16393
C16391	YGR183C	C16392
C16391	YGR183C	C16393
C16391	YGR192C	C16392
C16391	YGR192C	C16393
C16391	YGR204W	C16392
C16391	YGR234W	C16393
C16391	YGR256W	C16392
C16391	YHR007C	C16392
C16391	YHR007C	C16393
C16391	YHR008C	C16392
C16391	YHR008C	C16393
C16391	YHR037W	C16392
C16391	YHR037W	C16393
C16391	YHR042W	C16392
C16391	YHR042W	C16393
C16391	YHR051W	C16392
C16391	YHR051W	C16393
C16391	YHR063C	C16392
C16391	YHR063C	C16393
C16391	YHR104W	C16392
C16391	YHR104W	C16393
C16391	YHR106W	C16392
C16391	YHR106W	C16393
C16391	YHR179W	C16392
C16391	YHR179W	C16393
C16391	YHR183W	C16392
C16391	YHR216W	C16392
C16391	YHR216W	C16393
C16391	YIL010W	C16392
C16391	YIL010W	C16393
C16391	YIL043C	C16392
C16391	YIL043C	C16393
C16391	YIL049W	C16392
C16391	YIL049W	C16393
C16391	YIL066C	C16392
C16391	YIL066C	C16393
C16391	YIL074C	C16393
C16391	YIL094C	C16392
C16391	YIL094C	C16393
C16391	YIL111W	C16392
C16391	YIL111W	C16393
C16391	YIL124W	C16392
C16391	YIL124W	C16393
C16391	YIL125W	C16393
C16391	YIL155C	C16393
C16391	YIR034C	C16392
C16391	YIR034C	C16393
C16391	YIR037W	C16392
C16391	YIR037W	C16393
C16391	YJL026W	C16392
C16391	YJL026W	C16393
C16391	YJL045W	C16392
C16391	YJL045W	C16393
C16391	YJL052W	C16392
C16391	YJL052W	C16393
C16391	YJL166W	C16392
C16391	YJL166W	C16393
C16391	YJR009C	C16392
C16391	YJR009C	C16393
C16391	YJR025C	C16392
C16391	YJR025C	C16393
C16391	YJR070C	C16392
C16391	YJR070C	C16393
C16391	YJR078W	C16392
C16391	YJR078W	C16393
C16391	YJR101W	C16392
C16391	YJR101W	C16393
C16391	YJR104C	C16392
C16391	YJR104C	C16393
C16391	YJR139C	C16392
C16391	YJR139C	C16393
C16391	YJR159W	C16392
C16391	YJR159W	C16393
C16391	YKL026C	C16392
C16391	YKL026C	C16393
C16391	YKL029C	C16392
C16391	YKL029C	C16393
C16391	YKL085W	C16392
C16391	YKL085W	C16393
C16391	YKL086W	C16392
C16391	YKL086W	C16393
C16391	YKL141W	C16392
C16391	YKL141W	C16393
C16391	YKL148C	C16392
C16391	YKL148C	C16393
C16391	YKL150W	C16392
C16391	YKL150W	C16393
C16391	YKL192C	C16393
C16391	YKL216W	C16392
C16391	YKL216W	C16393
C16391	YKR066C	C16392
C16391	YKR066C	C16393
C16391	YKR080W	C16392
C16391	YKR080W	C16393
C16391	YLL041C	C16392
C16391	YLL041C	C16393
C16391	YLL051C	C16392
C16391	YLL051C	C16393
C16391	YLR038C	C16392
C16391	YLR038C	C16393
C16391	YLR070C	C16392
C16391	YLR100W	C16392
C16391	YLR100W	C16393
C16391	YLR109W	C16392
C16391	YLR109W	C16393
C16391	YLR142W	C16392
C16391	YLR142W	C16393
C16391	YLR164W	C16393
C16391	YLR174W	C16392
C16391	YLR174W	C16393
C16391	YLR355C	C16392
C16391	YLR355C	C16393
C16391	YLR395C	C16392
C16391	YLR395C	C16393
C16391	YLR432W	C16392
C16391	YLR432W	C16393
C16391	YLR450W	C16392
C16391	YLR450W	C16393
C16391	YML028W	C16393
C16391	YML054C	C16392
C16391	YML056C	C16392
C16391	YML056C	C16393
C16391	YML075C	C16392
C16391	YML075C	C16393
C16391	YML120C	C16392
C16391	YML120C	C16393
C16391	YMR009W	C16392
C16391	YMR009W	C16393
C16391	YMR083W	C16392
C16391	YMR083W	C16393
C16391	YMR118C	C16392
C16391	YMR118C	C16393
C16391	YMR145C	C16392
C16391	YMR145C	C16393
C16391	YMR169C	C16392
C16391	YMR169C	C16393
C16391	YMR170C	C16392
C16391	YMR189W	C16392
C16391	YMR189W	C16393
C16391	YMR256C	C16392
C16391	YMR256C	C16393
C16391	YMR303C	C16392
C16391	YMR303C	C16393
C16391	YNL009W	C16392
C16391	YNL037C	C16392
C16391	YNL037C	C16393
C16391	YNL052W	C16392
C16391	YNL052W	C16393
C16391	YNL202W	C16392
C16391	YNL202W	C16393
C16391	YNL241C	C16392
C16391	YNL241C	C16393
C16391	YNL280C	C16392
C16391	YNL280C	C16393
C16391	YNR050C	C16393
C16391	YOL059W	C16392
C16391	YOL059W	C16393
C16391	YOL086C	C16392
C16391	YOL086C	C16393
C16391	YOL126C	C16392
C16391	YOL126C	C16393
C16391	YOL152W	C16392
C16391	YOL152W	C16393
C16391	YOR065W	C16392
C16391	YOR065W	C16393
C16391	YOR136W	C16392
C16391	YOR136W	C16393
C16391	YOR236W	C16392
C16391	YOR236W	C16393
C16391	YOR323C	C16392
C16391	YOR356W	C16392
C16391	YOR356W	C16393
C16391	YOR374W	C16392
C16391	YOR374W	C16393
C16391	YOR375C	C16392
C16391	YOR375C	C16393
C16391	YOR381W	C16392
C16391	YOR381W	C16393
C16391	YOR384W	C16392
C16391	YOR384W	C16393
C16391	YOR388C	C16392
C16391	YOR388C	C16393
C16391	YPL017C	C16392
C16391	YPL017C	C16393
C16391	YPL061W	C16392
C16391	YPL061W	C16393
C16391	YPL091W	C16393
C16391	YPL171C	C16392
C16391	YPL171C	C16393
C16391	YPR127W	C16392
C16391	YPR127W	C16393
C16391	YPR167C	C16393
C16391	YPR191W	C16392
C16391	YPR191W	C16393
C16391	YHR001W-A	C16392
C16391	YHR001W-A	C16393
C16416	YBR133C	C16417
C16416	YBR236C	C16417
C16416	YDL033C	C16417
C16416	YDL200C	C16417
C16416	YDL201W	C16417
C16416	YDR120C	C16417
C16416	YDR410C	C16417
C16416	YDR440W	C16417
C16416	YGR157W	C16417
C16416	YHR119W	C16417
C16416	YJL125C	C16417
C16416	YJL168C	C16417
C16416	YJR073C	C16417
C16416	YKR069W	C16417
C16416	YLR172C	C16417
C16416	YML008C	C16417
C16416	YOL096C	C16417
C16416	YOR074C	C16417
C16440	YBL033C	C16489
C16440	YBR084W	C16489
C16440	YBR208C	C16489
C16440	YDL238C	C16489
C16440	YDR242W	C16489
C16440	YDR321W	C16489
C16440	YGL194C	C16489
C16440	YGR204W	C16489
C16440	YGR267C	C16489
C16440	YHR144C	C16489
C16440	YIR027C	C16489
C16440	YIR032C	C16489
C16440	YLR028C	C16489
C16440	YLR155C	C16489
C16440	YLR157C	C16489
C16440	YLR158C	C16489
C16440	YLR160C	C16489
C16440	YLR245C	C16489
C16440	YLR308W	C16489
C16440	YLR420W	C16489
C16440	YML035C	C16489
C16440	YMR120C	C16489
C16440	YMR281W	C16489
C16440	YNL021W	C16489
C16440	YNL141W	C16489
C16440	YNL330C	C16489
C16440	YPL096W	C16489
C16440	YPL111W	C16489
C16440	YPL116W	C16489
C16440	YPR062W	C16489
C16440	YPR068C	C16489
C16462	YAL054C	C16464
C16462	YER015W	C16464
C16462	YGR244C	C16464
C16462	YIL009W	C16464
C16462	YLR153C	C16464
C16462	YOR142W	C16464
C16462	YOR317W	C16464
C16488	YAL038W	C16489
C16488	YBR020W	C16489
C16488	YCL040W	C16489
C16488	YCR036W	C16489
C16488	YDR009W	C16489
C16488	YDR127W	C16489
C16488	YDR173C	C16489
C16488	YDR196C	C16489
C16488	YDR208W	C16489
C16488	YDR236C	C16489
C16488	YDR248C	C16489
C16488	YDR531W	C16489
C16488	YFL053W	C16489
C16488	YFR019W	C16489
C16488	YFR053C	C16489
C16488	YGL253W	C16489
C16488	YGR194C	C16489
C16488	YGR240C	C16489
C16488	YHL032C	C16489
C16488	YHR025W	C16489
C16488	YIL107C	C16489
C16488	YJL155C	C16489
C16488	YKL001C	C16489
C16488	YLR133W	C16489
C16488	YLR260W	C16489
C16488	YLR305C	C16489
C16488	YML070W	C16489
C16488	YMR013C	C16489
C16488	YMR205C	C16489
C16488	YMR208W	C16489
C16488	YNL267W	C16489
C16488	YNR012W	C16489
C16488	YNR027W	C16489
C16488	YOL102C	C16489
C16488	YOL136C	C16489
C16488	YOR171C	C16489
C16488	YOR347C	C16489

____________________________

II. Non-networking triads (total 656640)
Subs-
trate	Enzyme	Product
___________________________
C00002	Q0045	C00385
C00002	Q0065	C14148
C00002	Q0070	C03150
C00002	Q0105	C00334
C00002	Q0110	C04076
C00002	Q0110	C08276
C00002	Q0120	C07727
C00002	Q0130	C00181
C00002	YAL012W	C04453
C00002	YAL026C	C04133
C00002	YAL038W	C05515
C00002	YAL038W	C06712
C00002	YAR015W	C09243
C00002	YAR019C	C05818
C00002	YBL045C	C00506
C00002	YBL052C	C05659
C00002	YBL068W	C16476
C00002	YBL098W	C03752
C00002	YBL099W	C02727
C00002	YBL105C	C05235
C00002	YBR001C	C00864
C00002	YBR001C	C02463
C00002	YBR001C	C03373
C00002	YBR001C	C05335
C00002	YBR003W	C00075
C00002	YBR003W	C00219
C00002	YBR011C	C15797
C00002	YBR023C	C03351
C00002	YBR023C	C05576
C00002	YBR029C	C15882
C00002	YBR035C	C00292
C00002	YBR038W	C00186
C00002	YBR046C	C00100
C00002	YBR046C	C00559
C00002	YBR046C	C14825
C00002	YBR058C	C00689
C00002	YBR084W	C00412
C00002	YBR093C	C00106
C00002	YBR093C	C10462
C00002	YBR097W	C00062
C00002	YBR097W	C02225
C00002	YBR097W	C02376
C00002	YBR110W	C00005
C00002	YBR110W	C00645
C00002	YBR118W	C00275
C00002	YBR121C	C00469
C00002	YBR121C	C09811
C00002	YBR125C	C03360
C00002	YBR125C	C03752
C00002	YBR126C	C05515
C00002	YBR133C	C00061
C00002	YBR149W	C00575
C00002	YBR153W	C03595
C00002	YBR196C	C03453
C00002	YBR208C	C00247
C00002	YBR213W	C00216
C00002	YBR229C	C07728
C00002	YBR236C	C07732
C00002	YBR236C	C11472
C00002	YBR263W	C16417
C00002	YBR265W	C00352
C00002	YBR274W	C00031
C00002	YBR295W	C07734
C00002	YBR299W	C10462
C00002	YCL009C	C00083
C00002	YCL017C	C02718
C00002	YCL050C	C05936
C00002	YCR005C	C04272
C00002	YCR005C	C07091
C00002	YCR014C	C06504
C00002	YCR036W	C05548
C00002	YCR053W	C00399
C00002	YCR053W	C05519
C00002	YCR069W	C02249
C00002	YCR073C	C00818
C00002	YDL024C	C05356
C00002	YDL033C	C09812
C00002	YDL045C	C02693
C00002	YDL045C	C02940
C00002	YDL055C	C00673
C00002	YDL055C	C06633
C00002	YDL074C	C06189
C00002	YDL078C	C01143
C00002	YDL078C	C04076
C00002	YDL079C	C00231
C00002	YDL079C	C03035
C00002	YDL080C	C09844
C00002	YDL090C	C00354
C00002	YDL095W	C00954
C00002	YDL100C	C00183
C00002	YDL100C	C08725
C00002	YDL101C	C15925
C00002	YDL141W	C00332
C00002	YDL150W	C01920
C00002	YDL150W	C06561
C00002	YDL164C	C00207
C00002	YDL164C	C00445
C00002	YDL168W	C01051
C00002	YDL168W	C15793
C00002	YDL174C	C01575
C00002	YDL174C	C05766
C00002	YDL188C	C00490
C00002	YDL188C	C00583
C00002	YDL188C	C05413
C00002	YDL188C	C05662
C00002	YDL205C	C02222
C00002	YDL205C	C05778
C00002	YDL215C	C05432
C00002	YDL230W	C00621
C00002	YDL230W	C05811
C00002	YDR007W	C16393
C00002	YDR009W	C06640
C00002	YDR035W	C15787
C00002	YDR037W	C16204
C00002	YDR044W	C12838
C00002	YDR059C	C03492
C00002	YDR074W	C14852
C00002	YDR075W	C04121
C00002	YDR111C	C05274
C00002	YDR147W	C03918
C00002	YDR155C	C03672
C00002	YDR177W	C06678
C00002	YDR226W	C01041
C00002	YDR226W	C02199
C00002	YDR226W	C16209
C00002	YDR234W	C06111
C00002	YDR248C	C04489
C00002	YDR248C	C11911
C00002	YDR256C	C00018
C00002	YDR272W	C01059
C00002	YDR283C	C06022
C00002	YDR283C	C11938
C00002	YDR294C	C00469
C00002	YDR321W	C06582
C00002	YDR341C	C06712
C00002	YDR377W	C02029
C00002	YDR377W	C14143
C00002	YDR419W	C05619
C00002	YDR440W	C06098
C00002	YDR440W	C14098
C00002	YDR453C	C10462
C00002	YDR453C	C15650
C00002	YDR519W	C00295
C00002	YDR519W	C01530
C00002	YDR530C	C00136
C00002	YEL011W	C11519
C00002	YEL027W	C11348
C00002	YEL046C	C06199
C00002	YEL058W	C07091
C00002	YER005W	C03460
C00002	YER005W	C10945
C00002	YER015W	C16315
C00002	YER023W	C08537
C00002	YER026C	C07729
C00002	YER042W	C00407
C00002	YER043C	C05643
C00002	YER043C	C07086
C00002	YER052C	C00301
C00002	YER068W	C00590
C00002	YER081W	C16464
C00002	YER087W	C05952
C00002	YER089C	C11785
C00002	YER090W	C05668
C00002	YER125W	C06677
C00002	YER129W	C00447
C00002	YER178W	C04479
C00002	YER178W	C06046
C00002	YFL018C	C14813
C00002	YFL045C	C06055
C00002	YFL053W	C00123
C00002	YFL053W	C01530
C00002	YFR010W	C06719
C00002	YFR015C	C01035
C00002	YFR019W	C00365
C00002	YFR019W	C03344
C00002	YFR019W	C04468
C00002	YFR019W	C05111
C00002	YFR025C	C00491
C00002	YFR055W	C01345
C00002	YGL001C	C04217
C00002	YGL026C	C06314
C00002	YGL038C	C02734
C00002	YGL038C	C05123
C00002	YGL040C	C00104
C00002	YGL047W	C05444
C00002	YGL062W	C00294
C00002	YGL062W	C00354
C00002	YGL148W	C02165
C00002	YGL148W	C14149
C00002	YGL180W	C06593
C00002	YGL194C	C00154
C00002	YGL245W	C05198
C00002	YGL253W	C01118
C00002	YGL253W	C02631
C00002	YGL256W	C00346
C00002	YGR007W	C00100
C00002	YGR036C	C01659
C00002	YGR061C	C00571
C00002	YGR088W	C01005
C00002	YGR094W	C04216
C00002	YGR147C	C02378
C00002	YGR155W	C00526
C00002	YGR157W	C00665
C00002	YGR171C	C07585
C00002	YGR175C	C00705
C00002	YGR183C	C04442
C00002	YGR184C	C00156
C00002	YGR185C	C13624
C00002	YGR192C	C05539
C00002	YGR194C	C09848
C00002	YGR199W	C00006
C00002	YGR199W	C00379
C00002	YGR202C	C00371
C00002	YGR234W	C00020
C00002	YGR234W	C00406
C00002	YGR262C	C00158
C00002	YHL003C	C14849
C00002	YHL007C	C01516
C00002	YHL010C	C00504
C00002	YHL032C	C01268
C00002	YHR026W	C00068
C00002	YHR026W	C02235
C00002	YHR030C	C00627
C00002	YHR043C	C01902
C00002	YHR043C	C04353
C00002	YHR046C	C05437
C00002	YHR051W	C08276
C00002	YHR074W	C14039
C00002	YHR091C	C04501
C00002	YHR104W	C14101
C00002	YHR106W	C00380
C00002	YHR106W	C05447
C00002	YHR119W	C14813
C00002	YHR123W	C04002
C00002	YHR128W	C00412
C00002	YHR144C	C05139
C00002	YHR163W	C04692
C00002	YHR174W	C00061
C00002	YHR179W	C06729
C00002	YIL030C	C00249
C00002	YIL035C	C05634
C00002	YIL066C	C00378
C00002	YIL074C	C05269
C00002	YIL094C	C00307
C00002	YIL111W	C11939
C00002	YIL113W	C00250
C00002	YIL124W	C02759
C00002	YIL156W	C00279
C00002	YIR019C	C14089
C00002	YIR019C	C14825
C00002	YIR032C	C06637
C00002	YIR034C	C01251
C00002	YJL005W	C06104
C00002	YJL045W	C16489
C00002	YJL087C	C04257
C00002	YJL101C	C14849
C00002	YJL106W	C14091
C00002	YJL121C	C00555
C00002	YJL130C	C00103
C00002	YJL130C	C07447
C00002	YJL153C	C15793
C00002	YJL164C	C00463
C00002	YJL200C	C05269
C00002	YJL216C	C00197
C00002	YJR010W	C00329
C00002	YJR010W	C05859
C00002	YJR016C	C00099
C00002	YJR016C	C01081
C00002	YJR017C	C02059
C00002	YJR019C	C02933
C00002	YJR024C	C16186
C00002	YJR024C	C16268
C00002	YJR057W	C00655
C00002	YJR057W	C05802
C00002	YJR063W	C00188
C00002	YJR063W	C08650
C00002	YJR070C	C07729
C00002	YJR073C	C00470
C00002	YJR104C	C05580
C00002	YJR105W	C07646
C00002	YJR121W	C03657
C00002	YJR143C	C07086
C00002	YJR159W	C02718
C00002	YKL001C	C00665
C00002	YKL001C	C10858
C00002	YKL026C	C01304
C00002	YKL026C	C08540
C00002	YKL026C	C14101
C00002	YKL060C	C00725
C00002	YKL060C	C11348
C00002	YKL104C	C01582
C00002	YKL106W	C15587
C00002	YKL132C	C02222
C00002	YKL141W	C00141
C00002	YKL141W	C00292
C00002	YKL152C	C00836
C00002	YKL152C	C02532
C00002	YKL152C	C04494
C00002	YKL184W	C00670
C00002	YKL192C	C02411
C00002	YKL211C	C05259
C00002	YKR002W	C00828
C00002	YKR066C	C01499
C00002	YKR069W	C04121
C00002	YKR098C	C16209
C00002	YLL041C	C00231
C00002	YLL051C	C00197
C00002	YLL051C	C06599
C00002	YLR017W	C05379
C00002	YLR017W	C05802
C00002	YLR027C	C00100
C00002	YLR027C	C05527
C00002	YLR069C	C00163
C00002	YLR069C	C11393
C00002	YLR070C	C03203
C00002	YLR100W	C11130
C00002	YLR113W	C00532
C00002	YLR142W	C11509
C00002	YLR142W	C16201
C00002	YLR146C	C05313
C00002	YLR157C	C04079
C00002	YLR157C	C14782
C00002	YLR189C	C01180
C00002	YLR209C	C00314
C00002	YLR239C	C00077
C00002	YLR240W	C04537
C00002	YLR245C	C02759
C00002	YLR258W	C01788
C00002	YLR258W	C04076
C00002	YLR258W	C05802
C00002	YLR260W	C00025
C00002	YLR286C	C16391
C00002	YLR295C	C00491
C00002	YLR295C	C01595
C00002	YLR303W	C07644
C00002	YLR305C	C01168
C00002	YLR306W	C01024
C00002	YLR306W	C05290
C00002	YLR318W	C05665
C00002	YLR328W	C05604
C00002	YLR328W	C11428
C00002	YLR342W	C00333
C00002	YLR354C	C00590
C00002	YLR355C	C14814
C00002	YLR382C	C07495
C00002	YLR395C	C00153
C00002	YLR438W	C03069
C00002	YML004C	C02372
C00002	YML004C	C14857
C00002	YML008C	C02166
C00002	YML016C	C00090
C00002	YML035C	C14866
C00002	YML056C	C00129
C00002	YML057W	C06105
C00002	YML070W	C00530
C00002	YML078W	C05802
C00002	YML086C	C11062
C00002	YML086C	C16268
C00002	YML100W	C06202
C00002	YMR006C	C08825
C00002	YMR006C	C12173
C00002	YMR008C	C16298
C00002	YMR013C	C01801
C00002	YMR062C	C02331
C00002	YMR127C	C07645
C00002	YMR127C	C16496
C00002	YMR139W	C01103
C00002	YMR169C	C02218
C00002	YMR169C	C16309
C00002	YMR170C	C05198
C00002	YMR180C	C04425
C00002	YMR205C	C03453
C00002	YMR216C	C02331
C00002	YMR217W	C07213
C00002	YMR220W	C03087
C00002	YMR223W	C09812
C00002	YMR238W	C16417
C00002	YMR246W	C00331
C00002	YMR246W	C11940
C00002	YMR256C	C14770
C00002	YMR261C	C11348
C00002	YMR271C	C14828
C00002	YMR281W	C02946
C00002	YMR293C	C11433
C00002	YMR296C	C15586
C00002	YMR300C	C00631
C00002	YMR303C	C07096
C00002	YMR304W	C00158
C00002	YMR304W	C00831
C00002	YMR323W	C14826
C00002	YNL021W	C00652
C00002	YNL037C	C03722
C00002	YNL045W	C04691
C00002	YNL071W	C05827
C00002	YNL154C	C05811
C00002	YNL163C	C05946
C00002	YNL169C	C05811
C00002	YNL247W	C07213
C00002	YNL247W	C13633
C00002	YNL280C	C15969
C00002	YNL292W	C05108
C00002	YNL292W	C14840
C00002	YNR012W	C00091
C00002	YNR012W	C02273
C00002	YNR016C	C05642
C00002	YNR027W	C03824
C00002	YNR027W	C06369
C00002	YNR028W	C12138
C00002	YNR032W	C00362
C00002	YNR033W	C15800
C00002	YNR043W	C03794
C00002	YNR043W	C14082
C00002	YNR057C	C03012
C00002	YNR058W	C00415
C00002	YNR058W	C00673
C00002	YOL011W	C00158
C00002	YOL011W	C05581
C00002	YOL033W	C16465
C00002	YOL058W	C00257
C00002	YOL058W	C02170
C00002	YOL058W	C06111
C00002	YOL096C	C15672
C00002	YOL097C	C14839
C00002	YOL115W	C00624
C00002	YOL126C	C03263
C00002	YOL157C	C04353
C00002	YOL157C	C05604
C00002	YOR061W	C06715
C00002	YOR065W	C15770
C00002	YOR095C	C05302
C00002	YOR109W	C00380
C00002	YOR124C	C06606
C00002	YOR143C	C01120
C00002	YOR143C	C01161
C00002	YOR168W	C07215
C00002	YOR196C	C00330
C00002	YOR196C	C03240
C00002	YOR196C	C11062
C00002	YOR209C	C01079
C00002	YOR231W	C01788
C00002	YOR231W	C04431
C00002	YOR231W	C07108
C00002	YOR236W	C06056
C00002	YOR241W	C00385
C00002	YOR278W	C03657
C00002	YOR278W	C04823
C00002	YOR278W	C16406
C00002	YOR288C	C02222
C00002	YOR321W	C00166
C00002	YOR321W	C05460
C00002	YOR330C	C01902
C00002	YOR330C	C04324
C00002	YOR330C	C16272
C00002	YOR339C	C05576
C00002	YOR360C	C00330
C00002	YOR360C	C00672
C00002	YOR360C	C07495
C00002	YOR375C	C00032
C00002	YOR386W	C11422
C00002	YPL040C	C05516
C00002	YPL064C	C00748
C00002	YPL069C	C00016
C00002	YPL069C	C11428
C00002	YPL078C	C11148
C00002	YPL104W	C06316
C00002	YPL167C	C05235
C00002	YPL171C	C00178
C00002	YPL175W	C04121
C00002	YPL175W	C04525
C00002	YPL204W	C13632
C00002	YPL212C	C00120
C00002	YPL212C	C06032
C00002	YPL214C	C14089
C00002	YPL227C	C00111
C00002	YPL231W	C12312
C00002	YPL234C	C12205
C00002	YPL271W	C00512
C00002	YPL271W	C14180
C00002	YPL271W	C15799
C00002	YPR001W	C01920
C00002	YPR020W	C06637
C00002	YPR026W	C15877
C00002	YPR047W	C02469
C00002	YPR047W	C06201
C00002	YPR073C	C00633
C00002	YPR113W	C00132
C00002	YPR113W	C06329
C00002	YPR127W	C00673
C00002	YPR127W	C16356
C00002	YPR145W	C07394
C00002	YPR160W	C01454
C00002	YPR160W	C01504
C00002	YPR161C	C00143
C00002	YPR175W	C00526
C00002	YPR176C	C00187
C00002	YPR183W	C06057
C00002	YPR183W	C06203
C00002	YPR190C	C01596
C00002	YPR191W	C02934
C00002	YPR191W	C05404
C00002	YHR001W-A	C05297
C00002	YHR039C-A	C00032
C00003	Q0105	C05627
C00003	Q0115	C01115
C00003	Q0115	C01165
C00003	Q0275	C00519
C00003	YAL023C	C06633
C00003	YAL062W	C01606
C00003	YAL062W	C14149
C00003	YAR015W	C05198
C00003	YAR018C	C01504
C00003	YAR035W	C05337
C00003	YAR035W	C05802
C00003	YAR071W	C03582
C00003	YBL015W	C00882
C00003	YBL016W	C00652
C00003	YBL016W	C06730
C00003	YBL016W	C15874
C00003	YBL056W	C04324
C00003	YBL057C	C00725
C00003	YBL064C	C00110
C00003	YBL068W	C05382
C00003	YBL076C	C00322
C00003	YBL080C	C15877
C00003	YBL082C	C00085
C00003	YBL105C	C06057
C00003	YBR006W	C00510
C00003	YBR035C	C00061
C00003	YBR035C	C00712
C00003	YBR039W	C00131
C00003	YBR058C	C05778
C00003	YBR082C	C01172
C00003	YBR092C	C15881
C00003	YBR093C	C00221
C00003	YBR110W	C00804
C00003	YBR117C	C00921
C00003	YBR125C	C14787
C00003	YBR126C	C01228
C00003	YBR127C	C04006
C00003	YBR153W	C03203
C00003	YBR153W	C06105
C00003	YBR166C	C00346
C00003	YBR229C	C00051
C00003	YBR229C	C01832
C00003	YBR243C	C05296
C00003	YBR249C	C05966
C00003	YBR256C	C00555
C00003	YBR256C	C00571
C00003	YBR299W	C04376
C00003	YCL004W	C06757
C00003	YCL004W	C09844
C00003	YCR012W	C02097
C00003	YCR036W	C00352
C00003	YCR053W	C15797
C00003	YDL004W	C00167
C00003	YDL004W	C14812
C00003	YDL006W	C09665
C00003	YDL017W	C00144
C00003	YDL037C	C01100
C00003	YDL055C	C04896
C00003	YDL064W	C00532
C00003	YDL066W	C00127
C00003	YDL079C	C04442
C00003	YDL080C	C16443
C00003	YDL085W	C01944
C00003	YDL100C	C01259
C00003	YDL131W	C00361
C00003	YDL140C	C13624
C00003	YDL140C	C15556
C00003	YDL159W	C01189
C00003	YDL159W	C06536
C00003	YDL168W	C05841
C00003	YDL168W	C13631
C00003	YDL174C	C01345
C00003	YDL182W	C00089
C00003	YDL185W	C00042
C00003	YDL185W	C02235
C00003	YDL185W	C07447
C00003	YDL185W	C08544
C00003	YDL188C	C09704
C00003	YDL190C	C01037
C00003	YDL200C	C06648
C00003	YDL205C	C05297
C00003	YDL205C	C05445
C00003	YDL205C	C06105
C00003	YDL238C	C05818
C00003	YDL246C	C05297
C00003	YDR035W	C00738
C00003	YDR037W	C01659
C00003	YDR037W	C02110
C00003	YDR037W	C07720
C00003	YDR039C	C00526
C00003	YDR045C	C15797
C00003	YDR054C	C14778
C00003	YDR058C	C07213
C00003	YDR059C	C00672
C00003	YDR059C	C16470
C00003	YDR062W	C04615
C00003	YDR069C	C04037
C00003	YDR092W	C01516
C00003	YDR111C	C00417
C00003	YDR121W	C04575
C00003	YDR158W	C00327
C00003	YDR158W	C02097
C00003	YDR158W	C03056
C00003	YDR196C	C00455
C00003	YDR248C	C12647
C00003	YDR270W	C04575
C00003	YDR272W	C00147
C00003	YDR283C	C01499
C00003	YDR283C	C03232
C00003	YDR298C	C05791
C00003	YDR304C	C03240
C00003	YDR307W	C11356
C00003	YDR347W	C06715
C00003	YDR354W	C02630
C00003	YDR376W	C00899
C00003	YDR377W	C01825
C00003	YDR377W	C04732
C00003	YDR385W	C15789
C00003	YDR408C	C00409
C00003	YDR408C	C15888
C00003	YDR410C	C00077
C00003	YDR410C	C03979
C00003	YDR436W	C00015
C00003	YDR436W	C14117
C00003	YDR441C	C00032
C00003	YDR452W	C00037
C00003	YDR457W	C10945
C00003	YDR477W	C04076
C00003	YDR487C	C03221
C00003	YDR529C	C05445
C00003	YDR529C	C12095
C00003	YDR531W	C00399
C00003	YEL012W	C14849
C00003	YEL021W	C11785
C00003	YEL024W	C12312
C00003	YEL042W	C00082
C00003	YEL042W	C05445
C00003	YEL051W	C04640
C00003	YEL055C	C11519
C00003	YER014W	C13425
C00003	YER015W	C14859
C00003	YER043C	C07728
C00003	YER043C	C10138
C00003	YER055C	C16235
C00003	YER061C	C06674
C00003	YER061C	C11923
C00003	YER062C	C02249
C00003	YER068W	C05643
C00003	YER086W	C11036
C00003	YER087W	C05577
C00003	YER099C	C03428
C00003	YER100W	C06604
C00003	YER125W	C00665
C00003	YER125W	C04554
C00003	YER125W	C05123
C00003	YER129W	C00329
C00003	YER144C	C06670
C00003	YER151C	C00617
C00003	YER166W	C06641
C00003	YER168C	C00259
C00003	YER178W	C00121
C00003	YER183C	C05859
C00003	YFL017C	C01304
C00003	YFL017C	C15867
C00003	YFL018C	C03979
C00003	YFL045C	C15770
C00003	YFL053W	C02637
C00003	YFR025C	C01101
C00003	YFR025C	C02220
C00003	YFR030W	C02835
C00003	YFR033C	C01516
C00003	YGL006W	C00712
C00003	YGL008C	C05294
C00003	YGL009C	C00253
C00003	YGL012W	C00378
C00003	YGL012W	C01168
C00003	YGL022W	C03012
C00003	YGL026C	C14116
C00003	YGL027C	C00251
C00003	YGL040C	C06604
C00003	YGL055W	C00166
C00003	YGL055W	C06675
C00003	YGL058W	C14811
C00003	YGL063W	C09822
C00003	YGL141W	C16201
C00003	YGL141W	C16238
C00003	YGL154C	C04188
C00003	YGL167C	C08590
C00003	YGL180W	C11383
C00003	YGL184C	C00363
C00003	YGL184C	C07216
C00003	YGL187C	C05686
C00003	YGL191W	C01251
C00003	YGL194C	C00565
C00003	YGL202W	C00407
C00003	YGL245W	C07733
C00003	YGR010W	C16238
C00003	YGR012W	C06801
C00003	YGR019W	C15556
C00003	YGR032W	C00249
C00003	YGR032W	C04144
C00003	YGR036C	C04807
C00003	YGR060W	C00668
C00003	YGR060W	C06548
C00003	YGR087C	C16448
C00003	YGR147C	C03069
C00003	YGR155W	C06648
C00003	YGR171C	C00526
C00003	YGR171C	C03087
C00003	YGR175C	C05809
C00003	YGR175C	C07720
C00003	YGR180C	C07728
C00003	YGR192C	C00577
C00003	YGR192C	C04501
C00003	YGR194C	C14778
C00003	YGR208W	C04353
C00003	YGR240C	C09813
C00003	YGR248W	C00750
C00003	YGR252W	C15798
C00003	YGR254W	C16448
C00003	YGR264C	C04272
C00003	YGR267C	C00583
C00003	YHL010C	C15787
C00003	YHL011C	C05519
C00003	YHR019C	C11472
C00003	YHR025W	C06202
C00003	YHR037W	C02170
C00003	YHR037W	C05952
C00003	YHR043C	C16204
C00003	YHR046C	C00035
C00003	YHR046C	C00093
C00003	YHR046C	C04272
C00003	YHR057C	C14823
C00003	YHR063C	C00134
C00003	YHR063C	C04297
C00003	YHR074W	C00108
C00003	YHR074W	C01762
C00003	YHR074W	C14810
C00003	YHR106W	C03589
C00003	YHR128W	C03078
C00003	YHR128W	C04677
C00003	YHR163W	C00163
C00003	YHR163W	C07086
C00003	YHR179W	C01551
C00003	YHR183W	C00188
C00003	YHR201C	C04409
C00003	YHR208W	C03078
C00003	YHR216W	C11355
C00003	YHR216W	C12414
C00003	YIL005W	C11472
C00003	YIL020C	C16300
C00003	YIL035C	C12838
C00003	YIL048W	C00568
C00003	YIL048W	C11432
C00003	YIL049W	C15898
C00003	YIL066C	C03263
C00003	YIL078W	C02670
C00003	YIL099W	C01181
C00003	YIL099W	C01416
C00003	YIL113W	C02835
C00003	YIL116W	C10443
C00003	YIL125W	C16393
C00003	YIL125W	C16476
C00003	YIL147C	C00483
C00003	YIL147C	C02097
C00003	YIL156W	C00590
C00003	YIL172C	C14098
C00003	YIR019C	C00603
C00003	YIR029W	C12623
C00003	YIR037W	C00829
C00003	YJL005W	C14852
C00003	YJL031C	C00232
C00003	YJL046W	C05379
C00003	YJL088W	C00037
C00003	YJL102W	C00120
C00003	YJL102W	C00986
C00003	YJL130C	C01228
C00003	YJL153C	C01170
C00003	YJL200C	C16300
C00003	YJL221C	C01929
C00003	YJR009C	C01104
C00003	YJR010W	C00004
C00003	YJR010W	C01172
C00003	YJR016C	C02097
C00003	YJR019C	C00263
C00003	YJR025C	C06604
C00003	YJR057W	C04738
C00003	YJR078W	C06189
C00003	YJR101W	C00114
C00003	YJR103W	C04692
C00003	YJR103W	C06630
C00003	YJR105W	C15857
C00003	YJR121W	C00468
C00003	YJR143C	C00131
C00003	YJR143C	C11555
C00003	YKL008C	C04353
C00003	YKL016C	C05582
C00003	YKL024C	C00212
C00003	YKL104C	C00390
C00003	YKL106W	C05433
C00003	YKL106W	C08604
C00003	YKL150W	C00251
C00003	YKL152C	C08276
C00003	YKL166C	C03082
C00003	YKL166C	C14899
C00003	YKL181W	C00725
C00003	YKL182W	C06189
C00003	YKL182W	C06199
C00003	YKL184W	C02249
C00003	YKL210W	C00811
C00003	YKR080W	C03824
C00003	YKR084C	C05695
C00003	YKR084C	C08604
C00003	YLL036C	C11088
C00003	YLL041C	C15987
C00003	YLL051C	C11939
C00003	YLR017W	C05294
C00003	YLR017W	C16392
C00003	YLR027C	C05141
C00003	YLR038C	C15789
C00003	YLR070C	C12414
C00003	YLR089C	C05668
C00003	YLR100W	C00831
C00003	YLR109W	C05418
C00003	YLR133W	C16157
C00003	YLR155C	C01302
C00003	YLR157C	C00689
C00003	YLR160C	C12647
C00003	YLR164W	C00275
C00003	YLR164W	C16281
C00003	YLR172C	C09823
C00003	YLR174W	C00242
C00003	YLR234W	C14852
C00003	YLR240W	C01165
C00003	YLR258W	C01171
C00003	YLR260W	C00780
C00003	YLR295C	C16306
C00003	YLR299W	C00064
C00003	YLR306W	C00345
C00003	YLR307W	C00255
C00003	YLR307W	C01100
C00003	YLR438W	C00617
C00003	YLR447C	C07113
C00003	YML008C	C11785
C00003	YML016C	C14116
C00003	YML022W	C16155
C00003	YML042W	C04216
C00003	YML042W	C16153
C00003	YML056C	C00738
C00003	YML068W	C01598
C00003	YML070W	C01516
C00003	YML070W	C06711
C00003	YML075C	C15785
C00003	YML106W	C00352
C00003	YML120C	C04115
C00003	YMR001C	C05810
C00003	YMR013C	C03063
C00003	YMR036C	C12312
C00003	YMR036C	C12383
C00003	YMR062C	C00010
C00003	YMR104C	C00015
C00003	YMR105C	C00475
C00003	YMR120C	C06055
C00003	YMR120C	C06314
C00003	YMR127C	C02166
C00003	YMR156C	C00062
C00003	YMR169C	C05418
C00003	YMR169C	C06010
C00003	YMR170C	C01243
C00003	YMR208W	C06757
C00003	YMR223W	C05691
C00003	YMR246W	C13637
C00003	YMR250W	C00073
C00003	YMR271C	C09621
C00003	YMR277W	C04706
C00003	YMR281W	C00689
C00003	YMR281W	C16156
C00003	YMR293C	C00636
C00003	YMR293C	C05581
C00003	YMR304W	C02933
C00003	YNL037C	C06055
C00003	YNL052W	C01177
C00003	YNL052W	C05947
C00003	YNL071W	C16298
C00003	YNL073W	C00078
C00003	YNL073W	C02375
C00003	YNL106C	C00951
C00003	YNL113W	C01412
C00003	YNL117W	C04352
C00003	YNL151C	C03506
C00003	YNL154C	C01170
C00003	YNL154C	C15874
C00003	YNL163C	C16462
C00003	YNL169C	C15882
C00003	YNL186W	C00116
C00003	YNL192W	C03794
C00003	YNL220W	C12138
C00003	YNL247W	C03028
C00003	YNL256W	C04330
C00003	YNL292W	C06426
C00003	YNL316C	C03291
C00003	YNL330C	C05382
C00003	YNR012W	C00449
C00003	YNR016C	C00144
C00003	YNR019W	C01516
C00003	YNR019W	C06174
C00003	YNR028W	C02124
C00003	YNR030W	C01233
C00003	YNR034W	C02029
C00003	YNR057C	C05300
C00003	YNR058W	C03657
C00003	YOL006C	C00141
C00003	YOL006C	C00954
C00003	YOL055C	C14859
C00003	YOL061W	C00204
C00003	YOL061W	C01416
C00003	YOL061W	C03406
C00003	YOL061W	C06124
C00003	YOL065C	C16286
C00003	YOL096C	C11519
C00003	YOL096C	C16251
C00003	YOL097C	C09812
C00003	YOL126C	C15769
C00003	YOL140W	C00109
C00003	YOR005C	C00136
C00003	YOR040W	C00216
C00003	YOR061W	C15800
C00003	YOR095C	C05598
C00003	YOR124C	C04751
C00003	YOR143C	C07646
C00003	YOR176W	C00337
C00003	YOR187W	C02110
C00003	YOR190W	C04133
C00003	YOR196C	C05198
C00003	YOR202W	C00361
C00003	YOR202W	C00363
C00003	YOR202W	C00942
C00003	YOR207C	C00294
C00003	YOR208W	C06002
C00003	YOR209C	C08276
C00003	YOR231W	C15992
C00003	YOR236W	C08825
C00003	YOR270C	C16283
C00003	YOR303W	C12837
C00003	YOR317W	C06790
C00003	YOR330C	C00631
C00003	YOR335C	C07112
C00003	YOR335C	C07585
C00003	YOR386W	C16156
C00003	YOR393W	C01575
C00003	YPL028W	C01272
C00003	YPL069C	C02336
C00003	YPL096W	C00570
C00003	YPL097W	C04037
C00003	YPL104W	C16246
C00003	YPL116W	C14082
C00003	YPL152W	C05946
C00003	YPL160W	C02247
C00003	YPL203W	C00468
C00003	YPL203W	C02400
C00003	YPL212C	C00409
C00003	YPL212C	C16145
C00003	YPL214C	C06142
C00003	YPL231W	C15867
C00003	YPL234C	C03313
C00003	YPL234C	C06397
C00003	YPL262W	C02247
C00003	YPL271W	C14101
C00003	YPR001W	C00546
C00003	YPR001W	C05135
C00003	YPR006C	C12647
C00003	YPR020W	C15803
C00003	YPR026W	C02249
C00003	YPR047W	C06640
C00003	YPR068C	C01005
C00003	YPR074C	C11508
C00003	YPR074C	C14180
C00003	YPR081C	C00074
C00003	YPR113W	C05414
C00003	YPR127W	C07729
C00003	YPR145W	C00864
C00003	YPR175W	C07215
C00003	YPR180W	C00097
C00003	YPR184W	C05925
C00003	YPR184W	C12414
C00003	YPR190C	C01192
C00003	YCR073W-A	C00292
C00003	YHR039C-A	C05414
C00004	Q0080	C02888
C00004	Q0080	C05802
C00004	Q0105	C05294
C00004	Q0110	C16499
C00004	Q0130	C02442
C00004	Q0130	C04079
C00004	Q0250	C15969
C00004	Q0275	C08539
C00004	YAL054C	C15874
C00004	YAR015W	C06727
C00004	YAR019C	C01300
C00004	YAR071W	C15799
C00004	YBL013W	C04494
C00004	YBL033C	C00750
C00004	YBL045C	C04831
C00004	YBL080C	C00894
C00004	YBR011C	C00794
C00004	YBR020W	C12137
C00004	YBR020W	C15770
C00004	YBR023C	C01103
C00004	YBR093C	C14811
C00004	YBR110W	C00885
C00004	YBR115C	C02965
C00004	YBR125C	C00334
C00004	YBR127C	C06712
C00004	YBR149W	C01508
C00004	YBR149W	C01694
C00004	YBR160W	C00957
C00004	YBR208C	C00159
C00004	YBR213W	C08650
C00004	YBR236C	C00531
C00004	YBR236C	C15586
C00004	YBR243C	C02090
C00004	YBR243C	C05640
C00004	YBR249C	C00506
C00004	YBR263W	C08060
C00004	YBR274W	C00535
C00004	YBR274W	C04146
C00004	YBR295W	C00051
C00004	YBR295W	C02235
C00004	YBR299W	C02400
C00004	YBR299W	C07113
C00004	YCL004W	C00531
C00004	YCL009C	C02110
C00004	YCL017C	C06022
C00004	YCL050C	C07084
C00004	YCL050C	C12312
C00004	YCL064C	C00870
C00004	YCR012W	C06316
C00004	YCR014C	C00256
C00004	YCR024C	C03063
C00004	YCR036W	C14091
C00004	YCR048W	C15700
C00004	YCR069W	C05290
C00004	YCR069W	C09823
C00004	YCR073C	C00357
C00004	YDL017W	C06007
C00004	YDL017W	C07394
C00004	YDL024C	C12987
C00004	YDL040C	C16186
C00004	YDL052C	C03460
C00004	YDL066W	C06604
C00004	YDL079C	C01051
C00004	YDL079C	C01243
C00004	YDL080C	C12647
C00004	YDL085W	C00294
C00004	YDL093W	C06730
C00004	YDL102W	C11429
C00004	YDL103C	C05413
C00004	YDL131W	C02411
C00004	YDL141W	C00018
C00004	YDL141W	C06006
C00004	YDL188C	C06462
C00004	YDL190C	C16406
C00004	YDL200C	C14781
C00004	YDL215C	C07727
C00004	YDL230W	C07097
C00004	YDL236W	C00189
C00004	YDL246C	C01079
C00004	YDR009W	C05791
C00004	YDR023W	C05686
C00004	YDR044W	C06638
C00004	YDR054C	C04435
C00004	YDR059C	C00323
C00004	YDR062W	C00051
C00004	YDR062W	C05338
C00004	YDR074W	C00188
C00004	YDR074W	C07535
C00004	YDR093W	C00590
C00004	YDR093W	C04652
C00004	YDR127W	C02110
C00004	YDR127W	C02350
C00004	YDR147W	C05700
C00004	YDR148C	C02630
C00004	YDR156W	C00033
C00004	YDR177W	C00124
C00004	YDR196C	C02235
C00004	YDR236C	C00966
C00004	YDR248C	C01268
C00004	YDR248C	C01659
C00004	YDR261C	C07481
C00004	YDR270W	C02232
C00004	YDR283C	C01077
C00004	YDR287W	C06593
C00004	YDR298C	C00116
C00004	YDR300C	C14115
C00004	YDR341C	C00565
C00004	YDR347W	C11457
C00004	YDR354W	C01083
C00004	YDR376W	C00301
C00004	YDR376W	C03170
C00004	YDR377W	C09704
C00004	YDR385W	C00491
C00004	YDR390C	C04760
C00004	YDR390C	C14769
C00004	YDR436W	C13631
C00004	YDR440W	C15888
C00004	YDR441C	C00417
C00004	YDR452W	C05269
C00004	YDR454C	C07727
C00004	YDR518W	C00460
C00004	YDR519W	C14839
C00004	YDR523C	C00212
C00004	YEL021W	C01269
C00004	YEL055C	C07096
C00004	YER003C	C14098
C00004	YER005W	C01983
C00004	YER005W	C11355
C00004	YER023W	C00966
C00004	YER023W	C03765
C00004	YER062C	C02718
C00004	YER062C	C06715
C00004	YER070W	C00534
C00004	YER070W	C02165
C00004	YER070W	C06504
C00004	YER070W	C11472
C00004	YER075C	C01179
C00004	YER090W	C07097
C00004	YER098W	C02946
C00004	YER098W	C12096
C00004	YER099C	C05401
C00004	YER129W	C00331
C00004	YER133W	C04037
C00004	YER170W	C01115
C00004	YER178W	C05269
C00004	YER183C	C16309
C00004	YFL018C	C04805
C00004	YFL018C	C07083
C00004	YFL029C	C00004
C00004	YFL029C	C02050
C00004	YFL029C	C07496
C00004	YFL029C	C14782
C00004	YFL045C	C00493
C00004	YFL045C	C14778
C00004	YFR014C	C06749
C00004	YFR014C	C14839
C00004	YFR015C	C05239
C00004	YFR025C	C06675
C00004	YFR028C	C01103
C00004	YFR055W	C12987
C00004	YGL008C	C04297
C00004	YGL008C	C05849
C00004	YGL027C	C07216
C00004	YGL040C	C03263
C00004	YGL055W	C06637
C00004	YGL130W	C04494
C00004	YGL148W	C12137
C00004	YGL155W	C01269
C00004	YGL156W	C00445
C00004	YGL187C	C00441
C00004	YGL191W	C00491
C00004	YGL234W	C05921
C00004	YGR007W	C15992
C00004	YGR010W	C01152
C00004	YGR010W	C04732
C00004	YGR010W	C15672
C00004	YGR020C	C00522
C00004	YGR060W	C04831
C00004	YGR061C	C00079
C00004	YGR061C	C00637
C00004	YGR061C	C05404
C00004	YGR087C	C00222
C00004	YGR088W	C15556
C00004	YGR123C	C03451
C00004	YGR147C	C06633
C00004	YGR157W	C06581
C00004	YGR180C	C00144
C00004	YGR185C	C00130
C00004	YGR192C	C00881
C00004	YGR199W	C05528
C00004	YGR208W	C05335
C00004	YGR208W	C05619
C00004	YGR234W	C07102
C00004	YGR240C	C00490
C00004	YGR240C	C03785
C00004	YGR244C	C15969
C00004	YGR264C	C06102
C00004	YGR267C	C01100
C00004	YGR282C	C02375
C00004	YGR287C	C15925
C00004	YHL010C	C04454
C00004	YHL010C	C06578
C00004	YHR008C	C00112
C00004	YHR011W	C04453
C00004	YHR019C	C07836
C00004	YHR025W	C11785
C00004	YHR037W	C01596
C00004	YHR044C	C01582
C00004	YHR046C	C03203
C00004	YHR063C	C14851
C00004	YHR074W	C04006
C00004	YHR104W	C00829
C00004	YHR104W	C15527
C00004	YHR106W	C06635
C00004	YHR119W	C01134
C00004	YHR123W	C16470
C00004	YHR128W	C05695
C00004	YHR137W	C01245
C00004	YHR137W	C04225
C00004	YHR144C	C05130
C00004	YHR163W	C00132
C00004	YHR174W	C11911
C00004	YHR183W	C00631
C00004	YHR183W	C11088
C00004	YHR201C	C00447
C00004	YHR208W	C08544
C00004	YHR216W	C02370
C00004	YHR216W	C05814
C00004	YIL030C	C00180
C00004	YIL030C	C01118
C00004	YIL066C	C05414
C00004	YIL074C	C02199
C00004	YIL094C	C01724
C00004	YIL099W	C00267
C00004	YIL099W	C01152
C00004	YIL107C	C00617
C00004	YIL111W	C04640
C00004	YIL116W	C05634
C00004	YIL124W	C00155
C00004	YIL124W	C01197
C00004	YIL124W	C09813
C00004	YIL139C	C00921
C00004	YIL139C	C05291
C00004	YIL145C	C03758
C00004	YIL147C	C05689
C00004	YIL147C	C05695
C00004	YIL155C	C00010
C00004	YIL156W	C03460
C00004	YIR026C	C15527
C00004	YIR029W	C07086
C00004	YIR031C	C00623
C00004	YIR037W	C00247
C00004	YJL046W	C00647
C00004	YJL088W	C05580
C00004	YJL106W	C00582
C00004	YJL130C	C12312
C00004	YJL148W	C00979
C00004	YJL148W	C03479
C00004	YJL153C	C02670
C00004	YJL167W	C06599
C00004	YJL197W	C15767
C00004	YJR009C	C00258
C00004	YJR010W	C05814
C00004	YJR017C	C12640
C00004	YJR036C	C05925
C00004	YJR057W	C01246
C00004	YJR057W	C06641
C00004	YJR073C	C11924
C00004	YJR101W	C00341
C00004	YJR109C	C00477
C00004	YJR131W	C13633
C00004	YJR143C	C06329
C00004	YJR153W	C00522
C00004	YJR159W	C05698
C00004	YKL024C	C02814
C00004	YKL024C	C06099
C00004	YKL024C	C11429
C00004	YKL035W	C00077
C00004	YKL080W	C00437
C00004	YKL086W	C11355
C00004	YKL106W	C04484
C00004	YKL139W	C01143
C00004	YKL144C	C05141
C00004	YKL148C	C15767
C00004	YKL150W	C00147
C00004	YKL150W	C04297
C00004	YKL166C	C06504
C00004	YKL211C	C00092
C00004	YKL216W	C00294
C00004	YKR002W	C02814
C00004	YKR002W	C02888
C00004	YKR002W	C06123
C00004	YKR080W	C05298
C00004	YKR084C	C05198
C00004	YKR098C	C01987
C00004	YLL036C	C00074
C00004	YLL036C	C05411
C00004	YLR027C	C05813
C00004	YLR028C	C01504
C00004	YLR044C	C00122
C00004	YLR044C	C16145
C00004	YLR058C	C12096
C00004	YLR089C	C14148
C00004	YLR109W	C02442
C00004	YLR109W	C02571
C00004	YLR113W	C00118
C00004	YLR133W	C05519
C00004	YLR133W	C05527
C00004	YLR157C	C01083
C00004	YLR160C	C05401
C00004	YLR164W	C00178
C00004	YLR189C	C09723
C00004	YLR260W	C00446
C00004	YLR286C	C02235
C00004	YLR286C	C04051
C00004	YLR299W	C00163
C00004	YLR299W	C14450
C00004	YLR303W	C01551
C00004	YLR305C	C00116
C00004	YLR306W	C04874
C00004	YLR377C	C00668
C00004	YLR377C	C14812
C00004	YLR377C	C14813
C00004	YLR432W	C00671
C00004	YLR433C	C06335
C00004	YLR438W	C11355
C00004	YML004C	C02350
C00004	YML022W	C00530
C00004	YML022W	C14813
C00004	YML054C	C04330
C00004	YML056C	C00096
C00004	YML057W	C09672
C00004	YML070W	C05686
C00004	YML070W	C06111
C00004	YML070W	C12371
C00004	YML078W	C01251
C00004	YML100W	C16462
C00004	YML106W	C00036
C00004	YMR001C	C01185
C00004	YMR013C	C01172
C00004	YMR013C	C06731
C00004	YMR054W	C06729
C00004	YMR062C	C07495
C00004	YMR104C	C06604
C00004	YMR104C	C06899
C00004	YMR104C	C12621
C00004	YMR108W	C02765
C00004	YMR118C	C00053
C00004	YMR118C	C01107
C00004	YMR118C	C02798
C00004	YMR145C	C01189
C00004	YMR162C	C00603
C00004	YMR169C	C00020
C00004	YMR170C	C00062
C00004	YMR180C	C06674
C00004	YMR189W	C16272
C00004	YMR220W	C01041
C00004	YMR220W	C08650
C00004	YMR246W	C05653
C00004	YMR250W	C04442
C00004	YMR261C	C16470
C00004	YMR267W	C00534
C00004	YMR271C	C02378
C00004	YMR277W	C00492
C00004	YMR281W	C05849
C00004	YMR296C	C06201
C00004	YMR300C	C06731
C00004	YMR303C	C02247
C00004	YNL009W	C05130
C00004	YNL021W	C04677
C00004	YNL045W	C02759
C00004	YNL104C	C12640
C00004	YNL106C	C00105
C00004	YNL106C	C03242
C00004	YNL117W	C00148
C00004	YNL130C	C03373
C00004	YNL130C	C05642
C00004	YNL135C	C04479
C00004	YNL141W	C16461
C00004	YNL154C	C01059
C00004	YNL163C	C00882
C00004	YNL163C	C14091
C00004	YNL186W	C00371
C00004	YNL192W	C11509
C00004	YNL202W	C00275
C00004	YNL207W	C00593
C00004	YNL220W	C05619
C00004	YNL220W	C12096
C00004	YNL247W	C02165
C00004	YNL256W	C09823
C00004	YNL292W	C15867
C00004	YNR001C	C00364
C00004	YNR003C	C03981
C00004	YNR012W	C00081
C00004	YNR027W	C02274
C00004	YNR031C	C00003
C00004	YNR031C	C05427
C00004	YNR032W	C16443
C00004	YNR034W	C00091
C00004	YOL011W	C07103
C00004	YOL049W	C00096
C00004	YOL052C	C03175
C00004	YOL058W	C00003
C00004	YOL059W	C16246
C00004	YOL061W	C00750
C00004	YOL065C	C04751
C00004	YOL086C	C05421
C00004	YOL126C	C00025
C00004	YOL126C	C01909
C00004	YOL136C	C05701
C00004	YOL140W	C06224
C00004	YOR040W	C00101
C00004	YOR040W	C08552
C00004	YOR095C	C07446
C00004	YOR119C	C00254
C00004	YOR128C	C04692
C00004	YOR136W	C06729
C00004	YOR142W	C00144
C00004	YOR142W	C00415
C00004	YOR143C	C04332
C00004	YOR168W	C00257
C00004	YOR171C	C01236
C00004	YOR176W	C05860
C00004	YOR184W	C00468
C00004	YOR184W	C05111
C00004	YOR196C	C05421
C00004	YOR207C	C04732
C00004	YOR209C	C12204
C00004	YOR244W	C12215
C00004	YOR270C	C06604
C00004	YOR317W	C14089
C00004	YOR335C	C01419
C00004	YOR347C	C12204
C00004	YOR347C	C16461
C00004	YOR351C	C01902
C00004	YOR356W	C05235
C00004	YOR375C	C02739
C00004	YOR377W	C00048
C00004	YOR377W	C00593
C00004	YOR386W	C06538
C00004	YOR393W	C14825
C00004	YOR393W	C16251
C00004	YPL036W	C00535
C00004	YPL036W	C04121
C00004	YPL036W	C04352
C00004	YPL040C	C04435
C00004	YPL072W	C07108
C00004	YPL078C	C02059
C00004	YPL097W	C06123
C00004	YPL111W	C05999
C00004	YPL228W	C00117
C00004	YPL234C	C05686
C00004	YPR001W	C01037
C00004	YPR020W	C00067
C00004	YPR035W	C00526
C00004	YPR036W	C07838
C00004	YPR060C	C05125
C00004	YPR060C	C05297
C00004	YPR066W	C00053
C00004	YPR068C	C00353
C00004	YPR118W	C00266
C00004	YPR118W	C02835
C00004	YPR127W	C07715
C00004	YPR167C	C05581
C00004	YPR175W	C04217
C00004	YPR180W	C14082
C00004	YHR001W-A	C04479
C00004	YHR039C-A	C01454
C00004	YHR039C-A	C04435
C00004	YHR039C-A	C14768
C00005	Q0065	C05809
C00005	Q0120	C00233
C00005	Q0130	C00647
C00005	Q0250	C00818
C00005	Q0275	C02165
C00005	YAL023C	C00286
C00005	YAR015W	C05378
C00005	YAR018C	C03341
C00005	YAR018C	C03373
C00005	YAR019C	C12987
C00005	YAR019C	C16300
C00005	YBL013W	C02110
C00005	YBL033C	C13378
C00005	YBL039C	C05381
C00005	YBL039C	C06032
C00005	YBL067C	C05235
C00005	YBL067C	C05985
C00005	YBL080C	C00280
C00005	YBL099W	C05672
C00005	YBL105C	C07496
C00005	YBR001C	C03242
C00005	YBR001C	C16306
C00005	YBR018C	C02273
C00005	YBR023C	C02059
C00005	YBR023C	C09823
C00005	YBR026C	C05123
C00005	YBR039W	C00322
C00005	YBR039W	C01102
C00005	YBR070C	C13309
C00005	YBR084W	C01005
C00005	YBR097W	C00055
C00005	YBR115C	C05839
C00005	YBR117C	C01987
C00005	YBR117C	C02765
C00005	YBR117C	C13425
C00005	YBR121C	C06599
C00005	YBR126C	C00637
C00005	YBR126C	C05791
C00005	YBR126C	C07083
C00005	YBR149W	C00249
C00005	YBR166C	C03981
C00005	YBR176W	C14450
C00005	YBR176W	C15992
C00005	YBR196C	C00596
C00005	YBR208C	C05291
C00005	YBR218C	C05689
C00005	YBR221C	C00248
C00005	YBR229C	C01516
C00005	YBR229C	C01575
C00005	YBR229C	C05404
C00005	YBR252W	C00623
C00005	YBR256C	C05412
C00005	YBR263W	C11938
C00005	YBR265W	C06648
C00005	YBR265W	C06715
C00005	YBR274W	C06548
C00005	YCL009C	C00637
C00005	YCL017C	C16306
C00005	YCL043C	C06599
C00005	YCL050C	C02880
C00005	YCR014C	C00134
C00005	YCR024C	C00254
C00005	YCR024C	C15787
C00005	YCR036W	C06649
C00005	YCR036W	C07649
C00005	YCR048W	C00979
C00005	YCR073C	C00460
C00005	YDL006W	C00315
C00005	YDL006W	C01909
C00005	YDL006W	C05643
C00005	YDL033C	C00084
C00005	YDL047W	C00021
C00005	YDL047W	C00870
C00005	YDL052C	C00259
C00005	YDL066W	C00468
C00005	YDL067C	C05766
C00005	YDL078C	C09812
C00005	YDL079C	C01172
C00005	YDL086W	C00479
C00005	YDL100C	C06599
C00005	YDL108W	C01035
C00005	YDL131W	C07092
C00005	YDL134C	C05413
C00005	YDL140C	C05901
C00005	YDL141W	C07496
C00005	YDL168W	C00103
C00005	YDL171C	C01010
C00005	YDL174C	C01454
C00005	YDL190C	C12640
C00005	YDL201W	C00275
C00005	YDL230W	C00333
C00005	YDL236W	C05519
C00005	YDL238C	C00460
C00005	YDL238C	C00944
C00005	YDL246C	C00490
C00005	YDR007W	C14150
C00005	YDR023W	C03267
C00005	YDR035W	C04006
C00005	YDR037W	C06199
C00005	YDR039C	C05809
C00005	YDR045C	C04807
C00005	YDR059C	C07090
C00005	YDR059C	C15651
C00005	YDR069C	C01035
C00005	YDR092W	C06731
C00005	YDR093W	C00586
C00005	YDR093W	C06581
C00005	YDR127W	C12406
C00005	YDR158W	C11422
C00005	YDR158W	C11916
C00005	YDR158W	C13631
C00005	YDR177W	C00670
C00005	YDR178W	C00068
C00005	YDR196C	C01152
C00005	YDR196C	C03925
C00005	YDR232W	C00570
C00005	YDR232W	C06729
C00005	YDR234W	C06677
C00005	YDR236C	C11508
C00005	YDR242W	C06714
C00005	YDR242W	C07097
C00005	YDR268W	C05418
C00005	YDR268W	C07113
C00005	YDR283C	C05379
C00005	YDR298C	C01092
C00005	YDR300C	C05695
C00005	YDR347W	C03263
C00005	YDR347W	C04079
C00005	YDR347W	C05802
C00005	YDR377W	C00417
C00005	YDR419W	C06671
C00005	YDR441C	C05901
C00005	YDR453C	C00135
C00005	YDR453C	C00149
C00005	YDR457W	C00652
C00005	YDR477W	C11036
C00005	YDR481C	C05818
C00005	YDR487C	C02880
C00005	YDR519W	C02331
C00005	YDR519W	C05337
C00005	YDR523C	C00493
C00005	YDR529C	C01596
C00005	YDR531W	C10138
C00005	YEL011W	C14866
C00005	YEL021W	C00301
C00005	YEL038W	C00206
C00005	YEL055C	C00535
C00005	YEL058W	C13631
C00005	YER005W	C00188
C00005	YER005W	C00322
C00005	YER023W	C03189
C00005	YER026C	C05519
C00005	YER042W	C07114
C00005	YER052C	C00186
C00005	YER052C	C07103
C00005	YER065C	C06755
C00005	YER068W	C00203
C00005	YER069W	C16393
C00005	YER086W	C02247
C00005	YER098W	C01530
C00005	YER100W	C09684
C00005	YER133W	C12096
C00005	YER166W	C01416
C00005	YER178W	C02165
C00005	YER183C	C04324
C00005	YFL017C	C12371
C00005	YFL022C	C00100
C00005	YFL022C	C01192
C00005	YFR014C	C12987
C00005	YFR028C	C00119
C00005	YFR028C	C04043
C00005	YFR028C	C15877
C00005	YFR033C	C04823
C00005	YFR047C	C07727
C00005	YFR047C	C15881
C00005	YGL001C	C00008
C00005	YGL001C	C00279
C00005	YGL006W	C01697
C00005	YGL009C	C07728
C00005	YGL037C	C14117
C00005	YGL047W	C00331
C00005	YGL055W	C01762
C00005	YGL058W	C00986
C00005	YGL058W	C05824
C00005	YGL058W	C12673
C00005	YGL065C	C03979
C00005	YGL148W	C02166
C00005	YGL154C	C15650
C00005	YGL167C	C07535
C00005	YGL184C	C05430
C00005	YGL202W	C00131
C00005	YGL248W	C10700
C00005	YGL253W	C01697
C00005	YGL253W	C07644
C00005	YGL256W	C00054
C00005	YGR010W	C00294
C00005	YGR010W	C00385
C00005	YGR019W	C01246
C00005	YGR020C	C01192
C00005	YGR020C	C03069
C00005	YGR032W	C00381
C00005	YGR060W	C14099
C00005	YGR088W	C14148
C00005	YGR094W	C14810
C00005	YGR124W	C00330
C00005	YGR133W	C00082
C00005	YGR133W	C08544
C00005	YGR133W	C09848
C00005	YGR155W	C01267
C00005	YGR155W	C04002
C00005	YGR175C	C03912
C00005	YGR177C	C05270
C00005	YGR177C	C14829
C00005	YGR180C	C16251
C00005	YGR188C	C00647
C00005	YGR192C	C04435
C00005	YGR192C	C08526
C00005	YGR234W	C08526
C00005	YGR240C	C00418
C00005	YGR244C	C03453
C00005	YGR262C	C00144
C00005	YGR264C	C15791
C00005	YGR267C	C07535
C00005	YHL003C	C00885
C00005	YHL007C	C05411
C00005	YHL032C	C00063
C00005	YHL032C	C01217
C00005	YHL032C	C05778
C00005	YHR007C	C00417
C00005	YHR008C	C01081
C00005	YHR008C	C02666
C00005	YHR019C	C14101
C00005	YHR042W	C05276
C00005	YHR042W	C07216
C00005	YHR046C	C01100
C00005	YHR063C	C16238
C00005	YHR068W	C04468
C00005	YHR072W	C06640
C00005	YHR119W	C07836
C00005	YHR123W	C00491
C00005	YHR123W	C04575
C00005	YHR128W	C00645
C00005	YHR163W	C04732
C00005	YHR183W	C00596
C00005	YHR189W	C05951
C00005	YHR201C	C01412
C00005	YHR208W	C02059
C00005	YHR215W	C09812
C00005	YIL005W	C01013
C00005	YIL010W	C06638
C00005	YIL020C	C06678
C00005	YIL066C	C01284
C00005	YIL066C	C05828
C00005	YIL111W	C03221
C00005	YIL145C	C14149
C00005	YIL147C	C15870
C00005	YIL155C	C14786
C00005	YIR026C	C05662
C00005	YIR027C	C07098
C00005	YJL045W	C00109
C00005	YJL045W	C03582
C00005	YJL046W	C00136
C00005	YJL088W	C01507
C00005	YJL088W	C05643
C00005	YJL101C	C00092
C00005	YJL101C	C02350
C00005	YJL106W	C01909
C00005	YJL121C	C00079
C00005	YJL130C	C05695
C00005	YJL153C	C00275
C00005	YJL153C	C00332
C00005	YJL155C	C06715
C00005	YJL155C	C09812
C00005	YJL167W	C16470
C00005	YJR010W	C00579
C00005	YJR017C	C00016
C00005	YJR017C	C14825
C00005	YJR017C	C16155
C00005	YJR032W	C06599
C00005	YJR036C	C04525
C00005	YJR063W	C05999
C00005	YJR130C	C00409
C00005	YJR131W	C00652
C00005	YJR143C	C00448
C00005	YKL001C	C01094
C00005	YKL001C	C06174
C00005	YKL019W	C00650
C00005	YKL024C	C00380
C00005	YKL026C	C03028
C00005	YKL029C	C05273
C00005	YKL035W	C04006
C00005	YKL067W	C00048
C00005	YKL085W	C14770
C00005	YKL086W	C13309
C00005	YKL139W	C00357
C00005	YKL144C	C00116
C00005	YKL148C	C00042
C00005	YKL148C	C02137
C00005	YKL148C	C07535
C00005	YKL148C	C11412
C00005	YKL150W	C11519
C00005	YKL166C	C00458
C00005	YKL166C	C00491
C00005	YKL182W	C00016
C00005	YKL192C	C05412
C00005	YKR080W	C00256
C00005	YKR080W	C13309
C00005	YKR097W	C14782
C00005	YLL018C	C00068
C00005	YLL051C	C00024
C00005	YLR017W	C00233
C00005	YLR069C	C00191
C00005	YLR089C	C04500
C00005	YLR100W	C00576
C00005	YLR100W	C06727
C00005	YLR109W	C04692
C00005	YLR113W	C02378
C00005	YLR113W	C06593
C00005	YLR134W	C07271
C00005	YLR146C	C00166
C00005	YLR146C	C00986
C00005	YLR153C	C00328
C00005	YLR153C	C04353
C00005	YLR155C	C08540
C00005	YLR157C	C02291
C00005	YLR160C	C00208
C00005	YLR172C	C01259
C00005	YLR172C	C03838
C00005	YLR195C	C00251
C00005	YLR216C	C04895
C00005	YLR231C	C04411
C00005	YLR239C	C00048
C00005	YLR240W	C00247
C00005	YLR299W	C12371
C00005	YLR300W	C00235
C00005	YLR307W	C02165
C00005	YLR307W	C03428
C00005	YLR307W	C05604
C00005	YLR308W	C01063
C00005	YLR342W	C02110
C00005	YLR342W	C16448
C00005	YLR433C	C04692
C00005	YLR438W	C16246
C00005	YLR449W	C07495
C00005	YML008C	C14810
C00005	YML035C	C00460
C00005	YML035C	C00636
C00005	YML068W	C00620
C00005	YML068W	C06674
C00005	YML082W	C16201
C00005	YML120C	C01079
C00005	YMR013C	C02249
C00005	YMR036C	C04409
C00005	YMR054W	C04494
C00005	YMR104C	C03598
C00005	YMR105C	C06377
C00005	YMR105C	C09665
C00005	YMR105C	C12214
C00005	YMR118C	C05338
C00005	YMR156C	C00499
C00005	YMR156C	C05273
C00005	YMR205C	C04121
C00005	YMR208W	C05791
C00005	YMR216C	C16262
C00005	YMR250W	C00458
C00005	YMR267W	C02504
C00005	YMR267W	C05860
C00005	YMR281W	C16156
C00005	YMR300C	C14556
C00005	YMR303C	C01152
C00005	YMR304W	C05665
C00005	YNL037C	C05421
C00005	YNL053W	C05125
C00005	YNL102W	C00109
C00005	YNL102W	C00143
C00005	YNL113W	C00636
C00005	YNL113W	C06010
C00005	YNL130C	C05460
C00005	YNL141W	C01346
C00005	YNL141W	C06633
C00005	YNL154C	C02191
C00005	YNL169C	C05335
C00005	YNL192W	C05634
C00005	YNL220W	C03546
C00005	YNL248C	C00064
C00005	YNL248C	C07394
C00005	YNL267W	C00310
C00005	YNL330C	C00032
C00005	YNR019W	C06099
C00005	YNR019W	C13631
C00005	YNR027W	C00132
C00005	YNR028W	C16393
C00005	YNR030W	C13952
C00005	YNR034W	C05818
C00005	YNR034W	C05859
C00005	YNR050C	C00189
C00005	YNR050C	C05565
C00005	YNR057C	C06868
C00005	YOL013C	C02411
C00005	YOL016C	C00031
C00005	YOL049W	C05668
C00005	YOL052C	C03069
C00005	YOL055C	C12413
C00005	YOL065C	C00353
C00005	YOL065C	C16153
C00005	YOL097C	C00957
C00005	YOL102C	C06369
C00005	YOL136C	C01149
C00005	YOL136C	C14781
C00005	YOL136C	C16391
C00005	YOL140W	C11393
C00005	YOL157C	C01165
C00005	YOR065W	C00380
C00005	YOR065W	C05200
C00005	YOR116C	C04732
C00005	YOR119C	C01284
C00005	YOR119C	C12414
C00005	YOR119C	C13637
C00005	YOR124C	C00006
C00005	YOR133W	C00314
C00005	YOR143C	C00899
C00005	YOR143C	C06426
C00005	YOR151C	C05437
C00005	YOR187W	C03189
C00005	YOR196C	C07646
C00005	YOR207C	C01344
C00005	YOR208W	C02336
C00005	YOR209C	C04411
C00005	YOR231W	C04441
C00005	YOR244W	C07114
C00005	YOR251C	C01352
C00005	YOR251C	C11455
C00005	YOR270C	C10443
C00005	YOR274W	C00108
C00005	YOR288C	C07092
C00005	YOR303W	C00262
C00005	YOR317W	C01304
C00005	YOR317W	C04217
C00005	YOR323C	C00593
C00005	YOR323C	C02727
C00005	YOR347C	C06538
C00005	YOR360C	C00655
C00005	YOR374W	C05901
C00005	YOR375C	C00065
C00005	YOR375C	C05824
C00005	YOR377W	C11924
C00005	YOR381W	C04216
C00005	YOR381W	C06536
C00005	YOR393W	C00381
C00005	YPL017C	C00048
C00005	YPL028W	C02400
C00005	YPL031C	C00390
C00005	YPL031C	C15882
C00005	YPL036W	C06754
C00005	YPL064C	C15883
C00005	YPL078C	C00247
C00005	YPL086C	C08526
C00005	YPL097W	C01101
C00005	YPL104W	C00084
C00005	YPL152W	C04002
C00005	YPL152W	C16392
C00005	YPL167C	C11432
C00005	YPL171C	C01161
C00005	YPL203W	C00381
C00005	YPL203W	C15877
C00005	YPL212C	C01595
C00005	YPL214C	C06201
C00005	YPL214C	C08725
C00005	YPL228W	C02411
C00005	YPL228W	C08061
C00005	YPR002W	C00250
C00005	YPR002W	C14786
C00005	YPR010C	C01134
C00005	YPR033C	C04760
C00005	YPR035W	C01227
C00005	YPR036W	C14150
C00005	YPR066W	C10700
C00005	YPR080W	C01227
C00005	YPR080W	C01243
C00005	YPR081C	C08620
C00005	YPR110C	C00301
C00005	YPR110C	C00623
C00005	YPR113W	C00062
C00005	YPR113W	C12989
C00005	YPR161C	C09243
C00005	YPR180W	C16312
C00005	YPR183W	C03082
C00005	YPR184W	C00136
C00005	YPR190C	C05635
C00005	YHR039C-A	C00445
C00005	YHR039C-A	C02191
C00006	Q0045	C14768
C00006	Q0070	C08276
C00006	YAL026C	C06641
C00006	YAR019C	C05802
C00006	YAR019C	C06427
C00006	YBL015W	C00363
C00006	YBL015W	C08526
C00006	YBL056W	C06006
C00006	YBL057C	C05993
C00006	YBL057C	C16476
C00006	YBL068W	C02637
C00006	YBL098W	C06648
C00006	YBL099W	C14147
C00006	YBR003W	C06649
C00006	YBR019C	C12095
C00006	YBR020W	C00627
C00006	YBR029C	C02670
C00006	YBR039W	C00092
C00006	YBR046C	C00163
C00006	YBR046C	C16356
C00006	YBR082C	C00077
C00006	YBR082C	C02765
C00006	YBR084W	C02331
C00006	YBR092C	C06104
C00006	YBR097W	C05672
C00006	YBR111C	C00674
C00006	YBR121C	C16306
C00006	YBR125C	C03035
C00006	YBR125C	C05921
C00006	YBR125C	C11941
C00006	YBR126C	C06649
C00006	YBR133C	C16477
C00006	YBR149W	C00712
C00006	YBR153W	C00674
C00006	YBR153W	C15587
C00006	YBR160W	C02670
C00006	YBR160W	C12986
C00006	YBR166C	C00065
C00006	YBR166C	C10945
C00006	YBR208C	C00885
C00006	YBR213W	C00979
C00006	YBR221C	C16298
C00006	YBR243C	C06674
C00006	YBR244W	C07447
C00006	YBR249C	C11355
C00006	YBR263W	C14039
C00006	YBR265W	C01659
C00006	YBR265W	C05993
C00006	YBR276C	C15800
C00006	YCL030C	C01063
C00006	YCL043C	C01724
C00006	YCL043C	C05298
C00006	YCR005C	C00441
C00006	YCR005C	C06719
C00006	YCR005C	C08604
C00006	YCR005C	C10700
C00006	YCR014C	C01159
C00006	YCR024C	C00942
C00006	YCR048W	C03058
C00006	YCR048W	C06032
C00006	YCR053W	C00534
C00006	YCR053W	C01694
C00006	YCR069W	C04807
C00006	YDL004W	C01596
C00006	YDL006W	C05668
C00006	YDL021W	C00154
C00006	YDL021W	C14787
C00006	YDL022W	C00957
C00006	YDL022W	C03058
C00006	YDL037C	C06674
C00006	YDL045C	C00487
C00006	YDL052C	C00511
C00006	YDL052C	C01143
C00006	YDL055C	C05627
C00006	YDL066W	C15801
C00006	YDL067C	C00689
C00006	YDL067C	C03595
C00006	YDL085W	C00327
C00006	YDL086W	C14556
C00006	YDL090C	C00263
C00006	YDL090C	C14082
C00006	YDL095W	C14180
C00006	YDL100C	C05815
C00006	YDL102W	C00052
C00006	YDL102W	C11907
C00006	YDL122W	C02880
C00006	YDL131W	C03242
C00006	YDL134C	C11355
C00006	YDL134C	C12987
C00006	YDL140C	C00921
C00006	YDL140C	C12449
C00006	YDL150W	C06335
C00006	YDL150W	C06715
C00006	YDL168W	C14148
C00006	YDL182W	C00245
C00006	YDL201W	C06055
C00006	YDL201W	C07646
C00006	YDL201W	C08814
C00006	YDL230W	C00108
C00006	YDL236W	C04742
C00006	YDL246C	C05519
C00006	YDL246C	C06712
C00006	YDR001C	C01494
C00006	YDR001C	C02505
C00006	YDR019C	C01902
C00006	YDR019C	C04453
C00006	YDR044W	C03785
C00006	YDR044W	C16238
C00006	YDR045C	C05130
C00006	YDR050C	C00106
C00006	YDR054C	C00106
C00006	YDR054C	C02247
C00006	YDR059C	C02937
C00006	YDR075W	C00055
C00006	YDR120C	C15767
C00006	YDR121W	C03794
C00006	YDR121W	C06675
C00006	YDR155C	C00279
C00006	YDR178W	C06462
C00006	YDR178W	C07495
C00006	YDR178W	C12673
C00006	YDR226W	C00473
C00006	YDR234W	C01227
C00006	YDR234W	C06868
C00006	YDR256C	C06580
C00006	YDR272W	C02170
C00006	YDR304C	C05515
C00006	YDR307W	C03263
C00006	YDR341C	C02376
C00006	YDR347W	C04327
C00006	YDR347W	C04840
C00006	YDR353W	C00894
C00006	YDR354W	C00311
C00006	YDR376W	C05300
C00006	YDR419W	C02504
C00006	YDR440W	C00559
C00006	YDR452W	C04582
C00006	YDR518W	C00630
C00006	YDR519W	C00412
C00006	YDR523C	C11355
C00006	YDR530C	C00525
C00006	YEL011W	C00511
C00006	YEL012W	C06426
C00006	YEL042W	C15886
C00006	YEL046C	C00067
C00006	YER026C	C04089
C00006	YER052C	C04121
C00006	YER081W	C04640
C00006	YER081W	C05999
C00006	YER087W	C00532
C00006	YER089C	C00628
C00006	YER098W	C04752
C00006	YER098W	C16448
C00006	YER099C	C00307
C00006	YER099C	C05291
C00006	YER129W	C00346
C00006	YER129W	C05700
C00006	YER129W	C05993
C00006	YER170W	C03082
C00006	YFL018C	C05378
C00006	YFL018C	C07100
C00006	YFL022C	C00178
C00006	YFL022C	C01289
C00006	YFL022C	C06604
C00006	YFL033C	C05239
C00006	YFL036W	C00828
C00006	YFR010W	C05259
C00006	YFR015C	C00954
C00006	YFR019W	C04036
C00006	YFR025C	C02137
C00006	YFR047C	C06123
C00006	YFR047C	C08300
C00006	YGL017W	C01143
C00006	YGL026C	C00130
C00006	YGL038C	C16209
C00006	YGL047W	C04257
C00006	YGL058W	C11509
C00006	YGL167C	C02571
C00006	YGL187C	C05642
C00006	YGL234W	C00671
C00006	YGL248W	C06204
C00006	YGR007W	C00058
C00006	YGR019W	C12987
C00006	YGR032W	C16465
C00006	YGR040W	C13952
C00006	YGR043C	C01227
C00006	YGR061C	C00257
C00006	YGR124W	C00093
C00006	YGR124W	C02880
C00006	YGR124W	C06369
C00006	YGR147C	C14117
C00006	YGR155W	C14117
C00006	YGR171C	C00118
C00006	YGR183C	C00067
C00006	YGR183C	C00184
C00006	YGR184C	C00472
C00006	YGR188C	C00650
C00006	YGR192C	C01134
C00006	YGR194C	C00583
C00006	YGR194C	C16470
C00006	YGR199W	C16306
C00006	YGR248W	C01159
C00006	YGR254W	C05433
C00006	YGR256W	C06055
C00006	YGR256W	C16202
C00006	YGR264C	C14815
C00006	YGR267C	C02505
C00006	YGR286C	C00109
C00006	YGR286C	C15794
C00006	YGR287C	C14839
C00006	YGR287C	C14857
C00006	YHL003C	C01345
C00006	YHR008C	C01227
C00006	YHR018C	C04537
C00006	YHR019C	C06006
C00006	YHR020W	C01606
C00006	YHR020W	C03862
C00006	YHR020W	C13633
C00006	YHR037W	C00130
C00006	YHR037W	C09815
C00006	YHR046C	C00143
C00006	YHR046C	C02576
C00006	YHR063C	C00312
C00006	YHR063C	C15969
C00006	YHR074W	C05300
C00006	YHR091C	C06554
C00006	YHR091C	C07645
C00006	YHR104W	C00222
C00006	YHR104W	C05444
C00006	YHR104W	C11130
C00006	YHR106W	C16496
C00006	YHR123W	C00447
C00006	YHR128W	C12987
C00006	YHR144C	C07496
C00006	YHR189W	C09844
C00006	YHR190W	C02331
C00006	YHR190W	C02633
C00006	YHR190W	C05528
C00006	YHR201C	C01269
C00006	YHR215W	C00178
C00006	YHR215W	C05672
C00006	YIL005W	C01079
C00006	YIL020C	C00327
C00006	YIL020C	C03056
C00006	YIL043C	C00301
C00006	YIL043C	C03794
C00006	YIL048W	C07112
C00006	YIL049W	C04640
C00006	YIL074C	C01171
C00006	YIL099W	C00596
C00006	YIL107C	C00233
C00006	YIL111W	C01507
C00006	YIL147C	C04895
C00006	YIL155C	C02280
C00006	YIL160C	C05297
C00006	YIL172C	C01243
C00006	YIR031C	C02191
C00006	YIR031C	C05297
C00006	YIR037W	C00900
C00006	YJL005W	C09243
C00006	YJL031C	C05302
C00006	YJL031C	C15886
C00006	YJL046W	C06790
C00006	YJL121C	C05291
C00006	YJL130C	C00032
C00006	YJL187C	C06199
C00006	YJL197W	C00673
C00006	YJL216C	C05447
C00006	YJR010W	C00156
C00006	YJR016C	C00010
C00006	YJR017C	C04294
C00006	YJR019C	C01115
C00006	YJR019C	C08814
C00006	YJR025C	C01097
C00006	YJR025C	C01345
C00006	YJR025C	C06561
C00006	YJR036C	C00506
C00006	YJR036C	C01659
C00006	YJR036C	C05337
C00006	YJR070C	C06727
C00006	YJR073C	C04327
C00006	YJR101W	C03056
C00006	YJR104C	C01250
C00006	YJR104C	C12837
C00006	YJR148W	C00212
C00006	YJR148W	C01302
C00006	YJR148W	C13952
C00006	YKL010C	C01013
C00006	YKL035W	C01165
C00006	YKL067W	C05691
C00006	YKL085W	C00299
C00006	YKL126W	C05642
C00006	YKL132C	C00169
C00006	YKL141W	C02700
C00006	YKL152C	C00511
C00006	YKL181W	C00096
C00006	YKL181W	C04216
C00006	YKL181W	C15930
C00006	YKL184W	C00222
C00006	YKL184W	C11941
C00006	YKL192C	C03569
C00006	YKL210W	C05259
C00006	YKL210W	C16448
C00006	YKL216W	C02946
C00006	YKR066C	C00445
C00006	YKR069W	C00475
C00006	YKR069W	C16157
C00006	YKR097W	C00294
C00006	YKR097W	C01220
C00006	YKR098C	C00221
C00006	YKR098C	C14781
C00006	YLL001W	C16477
C00006	YLL041C	C07585
C00006	YLL041C	C12406
C00006	YLR058C	C00062
C00006	YLR100W	C01079
C00006	YLR113W	C04297
C00006	YLR113W	C14143
C00006	YLR113W	C15767
C00006	YLR133W	C02222
C00006	YLR133W	C05440
C00006	YLR134W	C11148
C00006	YLR153C	C01107
C00006	YLR155C	C06046
C00006	YLR155C	C06755
C00006	YLR172C	C08590
C00006	YLR180W	C01575
C00006	YLR209C	C13634
C00006	YLR216C	C00365
C00006	YLR231C	C04441
C00006	YLR234W	C00455
C00006	YLR245C	C03758
C00006	YLR245C	C06055
C00006	YLR286C	C11355
C00006	YLR295C	C00105
C00006	YLR295C	C00361
C00006	YLR295C	C12406
C00006	YLR303W	C00670
C00006	YLR303W	C04692
C00006	YLR306W	C06244
C00006	YLR307W	C16504
C00006	YLR308W	C05539
C00006	YLR308W	C14826
C00006	YLR318W	C01943
C00006	YLR342W	C06006
C00006	YLR359W	C02814
C00006	YLR377C	C12673
C00006	YLR432W	C01079
C00006	YML008C	C04494
C00006	YML008C	C05379
C00006	YML022W	C07729
C00006	YML042W	C00412
C00006	YML068W	C05270
C00006	YML074C	C00491
C00006	YML086C	C07646
C00006	YMR001C	C00096
C00006	YMR083W	C03056
C00006	YMR104C	C10858
C00006	YMR108W	C04297
C00006	YMR118C	C06600
C00006	YMR120C	C00388
C00006	YMR120C	C16186
C00006	YMR127C	C02375
C00006	YMR169C	C00090
C00006	YMR169C	C00669
C00006	YMR169C	C04144
C00006	YMR169C	C05274
C00006	YMR170C	C00134
C00006	YMR170C	C12647
C00006	YMR220W	C05619
C00006	YMR223W	C15791
C00006	YMR238W	C03492
C00006	YMR250W	C06762
C00006	YMR267W	C05235
C00006	YMR281W	C09844
C00006	YNL045W	C04217
C00006	YNL052W	C00341
C00006	YNL071W	C15987
C00006	YNL117W	C00043
C00006	YNL135C	C15700
C00006	YNL151C	C01582
C00006	YNL151C	C05337
C00006	YNL186W	C07838
C00006	YNL241C	C03063
C00006	YNL241C	C04895
C00006	YNL247W	C00100
C00006	YNL248C	C07112
C00006	YNL256W	C09629
C00006	YNL267W	C04115
C00006	YNL280C	C11088
C00006	YNL292W	C16417
C00006	YNL316C	C11355
C00006	YNL330C	C02170
C00006	YNR008W	C05901
C00006	YNR031C	C00333
C00006	YNR033W	C00828
C00006	YNR034W	C05516
C00006	YNR043W	C00458
C00006	YNR058W	C05401
C00006	YOL006C	C00184
C00006	YOL006C	C04409
C00006	YOL016C	C00361
C00006	YOL055C	C01259
C00006	YOL059W	C00181
C00006	YOL059W	C05831
C00006	YOL102C	C00593
C00006	YOL102C	C04006
C00006	YOL126C	C03058
C00006	YOL157C	C00143
C00006	YOL157C	C03170
C00006	YOR061W	C14786
C00006	YOR095C	C03063
C00006	YOR116C	C05921
C00006	YOR119C	C00178
C00006	YOR119C	C01260
C00006	YOR119C	C14823
C00006	YOR124C	C04691
C00006	YOR128C	C00689
C00006	YOR128C	C14180
C00006	YOR136W	C00445
C00006	YOR142W	C03506
C00006	YOR143C	C03722
C00006	YOR168W	C16496
C00006	YOR184W	C12987
C00006	YOR187W	C00379
C00006	YOR196C	C02411
C00006	YOR208W	C06111
C00006	YOR209C	C00525
C00006	YOR209C	C01020
C00006	YOR231W	C04916
C00006	YOR236W	C00499
C00006	YOR241W	C00593
C00006	YOR288C	C00388
C00006	YOR303W	C07888
C00006	YOR323C	C00828
C00006	YOR323C	C06670
C00006	YOR323C	C14854
C00006	YOR340C	C04390
C00006	YOR341W	C07644
C00006	YOR347C	C07715
C00006	YOR356W	C01259
C00006	YOR356W	C05108
C00006	YOR356W	C05519
C00006	YOR360C	C11555
C00006	YOR374W	C06554
C00006	YOR375C	C04525
C00006	YOR381W	C06104
C00006	YOR381W	C06426
C00006	YOR386W	C07495
C00006	YOR393W	C02718
C00006	YPL001W	C10700
C00006	YPL061W	C04895
C00006	YPL061W	C12647
C00006	YPL061W	C15798
C00006	YPL064C	C15606
C00006	YPL072W	C01416
C00006	YPL072W	C14857
C00006	YPL078C	C01384
C00006	YPL097W	C00378
C00006	YPL116W	C07715
C00006	YPL116W	C15867
C00006	YPL179W	C05946
C00006	YPL204W	C01344
C00006	YPL206C	C00090
C00006	YPL214C	C00885
C00006	YPL214C	C07101
C00006	YPL227C	C02220
C00006	YPL227C	C06244
C00006	YPL262W	C04916
C00006	YPL262W	C16476
C00006	YPR002W	C03242
C00006	YPR002W	C04640
C00006	YPR006C	C01170
C00006	YPR026W	C05273
C00006	YPR047W	C01181
C00006	YPR060C	C00184
C00006	YPR062W	C05108
C00006	YPR066W	C02097
C00006	YPR066W	C14143
C00006	YPR068C	C01220
C00006	YPR080W	C00447
C00006	YPR110C	C06578
C00006	YPR127W	C14839
C00006	YPR145W	C00705
C00006	YPR161C	C00942
C00006	YPR175W	C02350
C00006	YPR183W	C14852
C00006	YPR184W	C02411
C00006	YPR190C	C07112
C00006	YPR190C	C11455
C00006	YPR191W	C06899
C00006	YHR001W-A	C00097
C00008	Q0250	C00448
C00008	YAR015W	C03752
C00008	YAR015W	C05276
C00008	YAR018C	C00957
C00008	YAR018C	C01159
C00008	YAR019C	C14149
C00008	YAR035W	C01944
C00008	YBL015W	C00329
C00008	YBL016W	C11393
C00008	YBL033C	C00365
C00008	YBL052C	C05111
C00008	YBL064C	C00363
C00008	YBL080C	C16309
C00008	YBL082C	C11519
C00008	YBL098W	C01134
C00008	YBR001C	C00255
C00008	YBR001C	C14857
C00008	YBR003W	C00307
C00008	YBR011C	C07490
C00008	YBR018C	C03589
C00008	YBR029C	C03752
C00008	YBR029C	C12449
C00008	YBR038W	C10700
C00008	YBR039W	C00512
C00008	YBR046C	C00606
C00008	YBR070C	C00055
C00008	YBR070C	C03824
C00008	YBR084W	C02835
C00008	YBR084W	C13624
C00008	YBR093C	C11429
C00008	YBR111C	C06314
C00008	YBR121C	C05946
C00008	YBR133C	C00315
C00008	YBR133C	C05158
C00008	YBR149W	C00083
C00008	YBR160W	C00378
C00008	YBR218C	C09821
C00008	YBR218C	C15987
C00008	YBR229C	C01079
C00008	YBR229C	C05601
C00008	YBR236C	C07212
C00008	YBR244W	C01944
C00008	YBR249C	C13624
C00008	YBR256C	C15987
C00008	YBR263W	C00186
C00008	YBR263W	C00362
C00008	YBR263W	C12414
C00008	YBR263W	C14850
C00008	YBR274W	C00337
C00008	YBR274W	C14778
C00008	YCL009C	C00357
C00008	YCL040W	C00275
C00008	YCL040W	C03979
C00008	YCL043C	C12138
C00008	YCL050C	C02727
C00008	YCL064C	C08300
C00008	YCR005C	C00582
C00008	YCR005C	C09665
C00008	YCR014C	C01149
C00008	YCR066W	C06201
C00008	YCR066W	C11942
C00008	YCR069W	C07715
C00008	YDL006W	C10138
C00008	YDL022W	C14098
C00008	YDL024C	C16311
C00008	YDL040C	C00002
C00008	YDL040C	C02759
C00008	YDL045C	C12837
C00008	YDL055C	C04805
C00008	YDL067C	C14082
C00008	YDL079C	C04425
C00008	YDL079C	C05576
C00008	YDL085W	C00095
C00008	YDL086W	C05528
C00008	YDL095W	C02532
C00008	YDL103C	C06749
C00008	YDL134C	C02937
C00008	YDL140C	C00740
C00008	YDL174C	C02370
C00008	YDL174C	C05966
C00008	YDL185W	C15794
C00008	YDL188C	C11508
C00008	YDL190C	C03313
C00008	YDL190C	C14850
C00008	YDL200C	C00075
C00008	YDL205C	C15969
C00008	YDL230W	C02631
C00008	YDL236W	C01596
C00008	YDR001C	C02083
C00008	YDR001C	C02376
C00008	YDR007W	C15888
C00008	YDR019C	C16417
C00008	YDR023W	C00239
C00008	YDR023W	C00986
C00008	YDR037W	C05773
C00008	YDR044W	C14039
C00008	YDR047W	C08639
C00008	YDR050C	C06010
C00008	YDR054C	C01096
C00008	YDR054C	C08830
C00008	YDR058C	C02199
C00008	YDR062W	C00104
C00008	YDR069C	C09581
C00008	YDR155C	C00479
C00008	YDR156W	C00006
C00008	YDR173C	C05381
C00008	YDR173C	C12213
C00008	YDR178W	C00129
C00008	YDR196C	C14859
C00008	YDR208W	C03912
C00008	YDR234W	C04575
C00008	YDR242W	C01250
C00008	YDR242W	C04734
C00008	YDR248C	C06576
C00008	YDR270W	C02571
C00008	YDR272W	C00360
C00008	YDR283C	C00118
C00008	YDR287W	C00951
C00008	YDR287W	C12987
C00008	YDR294C	C00942
C00008	YDR298C	C06757
C00008	YDR304C	C04652
C00008	YDR353W	C01468
C00008	YDR353W	C03360
C00008	YDR385W	C00669
C00008	YDR402C	C00665
C00008	YDR408C	C00005
C00008	YDR408C	C03313
C00008	YDR410C	C10138
C00008	YDR419W	C00671
C00008	YDR452W	C02470
C00008	YDR452W	C04332
C00008	YDR457W	C00606
C00008	YDR477W	C02513
C00008	YDR481C	C00025
C00008	YDR530C	C15799
C00008	YEL011W	C00568
C00008	YEL011W	C04409
C00008	YEL011W	C06762
C00008	YEL055C	C04039
C00008	YER003C	C00144
C00008	YER014W	C01504
C00008	YER014W	C02165
C00008	YER062C	C00477
C00008	YER070W	C05402
C00008	YER070W	C06002
C00008	YER075C	C06201
C00008	YER081W	C14866
C00008	YER086W	C08825
C00008	YER089C	C16496
C00008	YER098W	C00487
C00008	YER098W	C02350
C00008	YER099C	C12837
C00008	YER129W	C14815
C00008	YER151C	C05356
C00008	YER151C	C11509
C00008	YER168C	C00279
C00008	YER178W	C14117
C00008	YER183C	C05947
C00008	YFL018C	C06990
C00008	YFL018C	C11355
C00008	YFL029C	C12449
C00008	YFL033C	C12988
C00008	YFL036W	C00112
C00008	YFR033C	C00255
C00008	YFR033C	C01767
C00008	YFR055W	C07108
C00008	YGL026C	C05135
C00008	YGL047W	C00052
C00008	YGL047W	C04677
C00008	YGL058W	C16201
C00008	YGL062W	C00864
C00008	YGL062W	C06711
C00008	YGL065C	C01582
C00008	YGL130W	C05313
C00008	YGL148W	C05993
C00008	YGL154C	C01694
C00008	YGL155W	C00381
C00008	YGL156W	C00006
C00008	YGL184C	C00153
C00008	YGL256W	C04751
C00008	YGR010W	C07095
C00008	YGR012W	C00129
C00008	YGR032W	C07101
C00008	YGR123C	C13624
C00008	YGR124W	C03058
C00008	YGR124W	C05412
C00008	YGR170W	C06314
C00008	YGR177C	C14099
C00008	YGR180C	C05296
C00008	YGR183C	C09629
C00008	YGR188C	C05239
C00008	YGR234W	C00002
C00008	YGR234W	C01024
C00008	YGR240C	C05515
C00008	YGR240C	C09815
C00008	YGR244C	C00805
C00008	YGR248W	C00184
C00008	YGR254W	C11939
C00008	YGR256W	C14786
C00008	YGR256W	C16315
C00008	YGR262C	C04294
C00008	YGR262C	C14859
C00008	YGR267C	C05841
C00008	YGR287C	C00255
C00008	YHL003C	C04734
C00008	YHL003C	C15797
C00008	YHL010C	C01179
C00008	YHL010C	C06462
C00008	YHL012W	C02666
C00008	YHR007C	C07728
C00008	YHR011W	C05653
C00008	YHR011W	C06731
C00008	YHR019C	C16209
C00008	YHR020W	C04501
C00008	YHR020W	C16500
C00008	YHR025W	C06142
C00008	YHR026W	C05814
C00008	YHR030C	C15867
C00008	YHR037W	C04573
C00008	YHR044C	C12837
C00008	YHR046C	C04302
C00008	YHR063C	C00407
C00008	YHR063C	C05379
C00008	YHR068W	C04916
C00008	YHR072W	C01847
C00008	YHR123W	C05598
C00008	YHR179W	C06111
C00008	YHR189W	C01909
C00008	YHR201C	C02759
C00008	YHR208W	C07098
C00008	YHR215W	C14150
C00008	YHR216W	C03785
C00008	YHR216W	C14082
C00008	YHR216W	C14117
C00008	YIL005W	C00049
C00008	YIL035C	C14859
C00008	YIL048W	C11508
C00008	YIL048W	C16303
C00008	YIL049W	C03794
C00008	YIL078W	C05338
C00008	YIL078W	C11943
C00008	YIL099W	C00197
C00008	YIL099W	C04442
C00008	YIL113W	C05689
C00008	YIL116W	C07108
C00008	YIL124W	C01228
C00008	YIL124W	C05411
C00008	YIL125W	C08060
C00008	YIL139C	C16186
C00008	YIL147C	C14091
C00008	YIR029W	C05401
C00008	YIR034C	C01059
C00008	YIR037W	C01037
C00008	YJL005W	C00251
C00008	YJL026W	C00253
C00008	YJL026W	C00455
C00008	YJL045W	C12384
C00008	YJL052W	C15556
C00008	YJL088W	C12214
C00008	YJL088W	C16312
C00008	YJL106W	C11509
C00008	YJL130C	C05123
C00008	YJL148W	C00738
C00008	YJL187C	C09243
C00008	YJL197W	C01508
C00008	YJL221C	C00083
C00008	YJL221C	C08725
C00008	YJR009C	C00437
C00008	YJR010W	C01284
C00008	YJR016C	C00668
C00008	YJR017C	C00931
C00008	YJR024C	C12173
C00008	YJR057W	C00831
C00008	YJR057W	C05768
C00008	YJR057W	C06641
C00008	YJR063W	C00525
C00008	YJR078W	C04742
C00008	YJR105W	C01054
C00008	YJR109C	C12837
C00008	YJR109C	C16315
C00008	YJR130C	C03824
C00008	YJR143C	C00636
C00008	YJR148W	C01929
C00008	YKL016C	C12988
C00008	YKL019W	C16202
C00008	YKL024C	C04692
C00008	YKL024C	C09812
C00008	YKL024C	C12312
C00008	YKL035W	C10462
C00008	YKL106W	C03862
C00008	YKL126W	C06730
C00008	YKL139W	C00415
C00008	YKL144C	C02050
C00008	YKL148C	C11433
C00008	YKL152C	C05421
C00008	YKL161C	C00804
C00008	YKL161C	C01020
C00008	YKL166C	C03057
C00008	YKL194C	C00363
C00008	YKL211C	C02835
C00008	YKL216W	C06648
C00008	YKR002W	C14853
C00008	YKR084C	C00424
C00008	YKR098C	C01507
C00008	YKR098C	C02218
C00008	YKR098C	C04805
C00008	YKR098C	C16464
C00008	YLL001W	C07495
C00008	YLL036C	C15987
C00008	YLL041C	C07646
C00008	YLR017W	C02470
C00008	YLR017W	C06635
C00008	YLR027C	C00544
C00008	YLR038C	C16251
C00008	YLR058C	C09672
C00008	YLR069C	C00221
C00008	YLR070C	C00986
C00008	YLR070C	C09629
C00008	YLR153C	C14778
C00008	YLR155C	C00015
C00008	YLR158C	C00055
C00008	YLR164W	C00019
C00008	YLR164W	C13631
C00008	YLR172C	C09823
C00008	YLR172C	C15606
C00008	YLR174W	C02888
C00008	YLR180W	C04144
C00008	YLR189C	C00095
C00008	YLR189C	C15898
C00008	YLR195C	C06017
C00008	YLR260W	C07212
C00008	YLR303W	C03479
C00008	YLR304C	C01230
C00008	YLR305C	C00689
C00008	YLR306W	C05265
C00008	YLR342W	C08825
C00008	YLR354C	C03765
C00008	YLR433C	C00412
C00008	YLR433C	C07649
C00008	YLR447C	C05294
C00008	YLR450W	C00669
C00008	YML004C	C01177
C00008	YML004C	C06224
C00008	YML028W	C16156
C00008	YML056C	C11939
C00008	YML057W	C05265
C00008	YML070W	C03824
C00008	YML070W	C05141
C00008	YML070W	C05773
C00008	YML074C	C01230
C00008	YMR001C	C00951
C00008	YMR001C	C15874
C00008	YMR006C	C00387
C00008	YMR009W	C11944
C00008	YMR013C	C03657
C00008	YMR022W	C06538
C00008	YMR104C	C02375
C00008	YMR104C	C14089
C00008	YMR127C	C08814
C00008	YMR156C	C01847
C00008	YMR169C	C16209
C00008	YMR180C	C04615
C00008	YMR189W	C15881
C00008	YMR205C	C05267
C00008	YMR217W	C00031
C00008	YMR220W	C03170
C00008	YMR238W	C06538
C00008	YMR238W	C11348
C00008	YMR246W	C04425
C00008	YMR256C	C07481
C00008	YMR261C	C12621
C00008	YMR277W	C00473
C00008	YMR293C	C01344
C00008	YMR296C	C04738
C00008	YMR296C	C05200
C00008	YMR303C	C01159
C00008	YMR303C	C11422
C00008	YNL037C	C00055
C00008	YNL052W	C00447
C00008	YNL053W	C06756
C00008	YNL073W	C00899
C00008	YNL104C	C15786
C00008	YNL135C	C11941
C00008	YNL141W	C00329
C00008	YNL141W	C07093
C00008	YNL186W	C01005
C00008	YNL186W	C09844
C00008	YNL256W	C01094
C00008	YNL267W	C00877
C00008	YNL267W	C08620
C00008	YNL277W	C05294
C00008	YNR001C	C00295
C00008	YNR008W	C15786
C00008	YNR012W	C00546
C00008	YNR016C	C04039
C00008	YNR019W	C12137
C00008	YNR027W	C00156
C00008	YNR030W	C00063
C00008	YNR030W	C00596
C00008	YNR030W	C14839
C00008	YNR031C	C00330
C00008	YNR034W	C16157
C00008	YNR050C	C16303
C00008	YOL006C	C00312
C00008	YOL006C	C02463
C00008	YOL016C	C00877
C00008	YOL033W	C01259
C00008	YOL033W	C03758
C00008	YOL049W	C03722
C00008	YOL055C	C11916
C00008	YOL058W	C06801
C00008	YOL059W	C03240
C00008	YOL064C	C05414
C00008	YOL065C	C00247
C00008	YOL086C	C00170
C00008	YOL086C	C00251
C00008	YOL097C	C12621
C00008	YOL102C	C03451
C00008	YOL115W	C11939
C00008	YOL126C	C14858
C00008	YOL140W	C05608
C00008	YOL152W	C00361
C00008	YOL152W	C04425
C00008	YOR040W	C01236
C00008	YOR061W	C00619
C00008	YOR061W	C12986
C00008	YOR095C	C01507
C00008	YOR109W	C07732
C00008	YOR151C	C00101
C00008	YOR151C	C05813
C00008	YOR184W	C00033
C00008	YOR184W	C13632
C00008	YOR187W	C05335
C00008	YOR207C	C06576
C00008	YOR208W	C02940
C00008	YOR209C	C00188
C00008	YOR231W	C04051
C00008	YOR241W	C04500
C00008	YOR278W	C02798
C00008	YOR317W	C09815
C00008	YOR335C	C06671
C00008	YOR339C	C05809
C00008	YOR340C	C05811
C00008	YOR341W	C14768
C00008	YOR351C	C05993
C00008	YOR360C	C07645
C00008	YOR374W	C00051
C00008	YOR375C	C00415
C00008	YOR377W	C01260
C00008	YOR386W	C05548
C00008	YOR388C	C00111
C00008	YPL001W	C03078
C00008	YPL001W	C05011
C00008	YPL017C	C04805
C00008	YPL017C	C05802
C00008	YPL017C	C07213
C00008	YPL040C	C06603
C00008	YPL064C	C04453
C00008	YPL069C	C09243
C00008	YPL078C	C06674
C00008	YPL096W	C04076
C00008	YPL096W	C14450
C00008	YPL097W	C02888
C00008	YPL111W	C06790
C00008	YPL206C	C03453
C00008	YPL209C	C01762
C00008	YPL209C	C06462
C00008	YPL212C	C03838
C00008	YPL214C	C06714
C00008	YPL228W	C06244
C00008	YPL231W	C02225
C00008	YPL258C	C00362
C00008	YPR001W	C16309
C00008	YPR002W	C01984
C00008	YPR002W	C05528
C00008	YPR010C	C03035
C00008	YPR020W	C15797
C00008	YPR033C	C12138
C00008	YPR066W	C02336
C00008	YPR068C	C15886
C00008	YPR069C	C00078
C00008	YPR081C	C00371
C00008	YPR081C	C00477
C00008	YPR081C	C06575
C00008	YPR081C	C07495
C00008	YPR110C	C07112
C00008	YPR113W	C00356
C00008	YPR145W	C00058
C00008	YPR160W	C07208
C00008	YPR175W	C00239
C00008	YPR175W	C06462
C00008	YPR180W	C05275
C00008	YPR180W	C14082
C00008	YPR184W	C06604
C00008	YPR191W	C16392
C00008	YCR073W-A	C00570
C00008	YCR073W-A	C11555
C00010	Q0045	C07114
C00010	Q0085	C09811
C00010	Q0085	C15798
C00010	Q0105	C00470
C00010	Q0110	C04489
C00010	Q0110	C07271
C00010	Q0110	C14870
C00010	YAL023C	C03170
C00010	YAL026C	C00156
C00010	YAL054C	C02670
C00010	YAR071W	C02273
C00010	YBL013W	C00079
C00010	YBL015W	C00178
C00010	YBL015W	C01412
C00010	YBL016W	C16298
C00010	YBL045C	C00748
C00010	YBL056W	C00169
C00010	YBL057C	C00491
C00010	YBL064C	C03561
C00010	YBL068W	C05432
C00010	YBL068W	C05689
C00010	YBL080C	C00186
C00010	YBL080C	C08300
C00010	YBL098W	C00603
C00010	YBL105C	C02331
C00010	YBR003W	C05527
C00010	YBR006W	C00018
C00010	YBR011C	C00149
C00010	YBR011C	C07720
C00010	YBR018C	C00267
C00010	YBR020W	C04409
C00010	YBR020W	C06604
C00010	YBR020W	C09621
C00010	YBR026C	C13638
C00010	YBR038W	C11356
C00010	YBR058C	C03479
C00010	YBR058C	C06017
C00010	YBR082C	C07728
C00010	YBR084W	C01134
C00010	YBR084W	C05539
C00010	YBR110W	C01143
C00010	YBR110W	C09243
C00010	YBR117C	C16303
C00010	YBR125C	C09848
C00010	YBR126C	C04377
C00010	YBR127C	C05659
C00010	YBR127C	C05699
C00010	YBR149W	C16464
C00010	YBR153W	C05437
C00010	YBR160W	C00490
C00010	YBR176W	C05608
C00010	YBR213W	C15877
C00010	YBR221C	C02940
C00010	YBR263W	C16358
C00010	YBR274W	C00424
C00010	YBR295W	C03981
C00010	YBR295W	C14811
C00010	YCL050C	C07720
C00010	YCR005C	C05111
C00010	YCR012W	C05011
C00010	YCR024C	C05653
C00010	YCR036W	C00570
C00010	YCR048W	C00235
C00010	YCR053W	C16186
C00010	YCR069W	C15794
C00010	YDL006W	C01037
C00010	YDL021W	C16303
C00010	YDL052C	C02139
C00010	YDL052C	C14850
C00010	YDL064W	C02798
C00010	YDL064W	C07118
C00010	YDL074C	C00909
C00010	YDL074C	C02137
C00010	YDL080C	C14556
C00010	YDL085W	C06124
C00010	YDL086W	C06606
C00010	YDL095W	C02050
C00010	YDL103C	C00455
C00010	YDL103C	C00630
C00010	YDL122W	C04453
C00010	YDL131W	C06022
C00010	YDL168W	C00645
C00010	YDL182W	C12215
C00010	YDL190C	C06523
C00010	YDL215C	C06630
C00010	YDL230W	C00399
C00010	YDL236W	C03752
C00010	YDL246C	C16393
C00010	YDR009W	C00621
C00010	YDR039C	C00388
C00010	YDR039C	C15527
C00010	YDR045C	C00067
C00010	YDR045C	C02370
C00010	YDR050C	C00159
C00010	YDR054C	C02814
C00010	YDR054C	C05828
C00010	YDR062W	C06729
C00010	YDR092W	C05766
C00010	YDR092W	C08537
C00010	YDR093W	C00315
C00010	YDR093W	C00447
C00010	YDR121W	C00448
C00010	YDR127W	C00152
C00010	YDR155C	C13747
C00010	YDR156W	C01267
C00010	YDR156W	C16303
C00010	YDR178W	C06578
C00010	YDR208W	C00469
C00010	YDR226W	C01582
C00010	YDR232W	C01920
C00010	YDR248C	C00559
C00010	YDR272W	C00437
C00010	YDR294C	C00356
C00010	YDR298C	C00245
C00010	YDR353W	C06649
C00010	YDR353W	C06813
C00010	YDR376W	C06203
C00010	YDR436W	C03680
C00010	YDR454C	C00333
C00010	YDR454C	C05804
C00010	YDR457W	C02463
C00010	YDR457W	C04582
C00010	YDR523C	C01005
C00010	YDR529C	C00149
C00010	YEL011W	C11088
C00010	YEL012W	C00112
C00010	YEL024W	C08061
C00010	YEL027W	C13309
C00010	YEL027W	C15888
C00010	YEL051W	C05668
C00010	YEL055C	C00527
C00010	YEL058W	C07215
C00010	YER003C	C03758
C00010	YER005W	C06316
C00010	YER026C	C06142
C00010	YER042W	C04442
C00010	YER043C	C11457
C00010	YER061C	C07728
C00010	YER062C	C00555
C00010	YER081W	C00197
C00010	YER087W	C14786
C00010	YER098W	C06633
C00010	YER099C	C09848
C00010	YER100W	C00673
C00010	YER125W	C06600
C00010	YER144C	C00579
C00010	YER166W	C00008
C00010	YER166W	C01269
C00010	YFL017C	C01983
C00010	YFL022C	C08060
C00010	YFL033C	C00794
C00010	YFL036W	C00077
C00010	YFR033C	C00266
C00010	YFR033C	C00493
C00010	YFR033C	C15992
C00010	YFR055W	C00885
C00010	YGL017W	C10138
C00010	YGL038C	C04036
C00010	YGL055W	C05235
C00010	YGL055W	C16283
C00010	YGL062W	C13629
C00010	YGL125W	C00118
C00010	YGL141W	C03150
C00010	YGL141W	C04294
C00010	YGL141W	C06648
C00010	YGL148W	C11785
C00010	YGL155W	C09672
C00010	YGL156W	C10443
C00010	YGL167C	C02727
C00010	YGL180W	C16235
C00010	YGL184C	C00074
C00010	YGL184C	C01551
C00010	YGL194C	C05701
C00010	YGL194C	C11785
C00010	YGL245W	C00262
C00010	YGL248W	C04039
C00010	YGL253W	C13634
C00010	YGR012W	C03917
C00010	YGR012W	C04332
C00010	YGR032W	C00818
C00010	YGR036C	C05158
C00010	YGR094W	C02934
C00010	YGR123C	C00129
C00010	YGR124W	C07094
C00010	YGR147C	C06648
C00010	YGR155W	C05809
C00010	YGR175C	C04442
C00010	YGR177C	C00331
C00010	YGR177C	C15547
C00010	YGR184C	C05294
C00010	YGR188C	C14147
C00010	YGR192C	C00089
C00010	YGR192C	C05300
C00010	YGR194C	C00155
C00010	YGR199W	C00353
C00010	YGR202C	C00234
C00010	YGR234W	C00230
C00010	YGR234W	C06224
C00010	YGR248W	C01251
C00010	YGR248W	C05411
C00010	YGR252W	C00203
C00010	YGR252W	C04666
C00010	YGR267C	C00043
C00010	YGR282C	C11519
C00010	YGR286C	C00090
C00010	YGR286C	C08300
C00010	YGR292W	C05460
C00010	YHL003C	C04089
C00010	YHL007C	C00104
C00010	YHL012W	C00390
C00010	YHL012W	C09723
C00010	YHL032C	C00221
C00010	YHL032C	C00362
C00010	YHR008C	C00096
C00010	YHR008C	C05824
C00010	YHR011W	C00233
C00010	YHR011W	C01575
C00010	YHR011W	C04742
C00010	YHR011W	C07108
C00010	YHR018C	C02331
C00010	YHR018C	C15794
C00010	YHR019C	C13952
C00010	YHR025W	C00092
C00010	YHR025W	C05539
C00010	YHR042W	C13633
C00010	YHR072W	C00074
C00010	YHR072W	C14858
C00010	YHR074W	C06712
C00010	YHR104W	C14082
C00010	YHR119W	C14149
C00010	YHR123W	C00881
C00010	YHR123W	C04188
C00010	YHR144C	C00170
C00010	YHR163W	C05813
C00010	YHR174W	C03824
C00010	YHR189W	C02222
C00010	YHR201C	C07446
C00010	YHR216W	C12137
C00010	YIL009W	C14857
C00010	YIL066C	C03722
C00010	YIL094C	C12312
C00010	YIL111W	C16470
C00010	YIL124W	C01059
C00010	YIL139C	C01181
C00010	YIL147C	C04738
C00010	YIL155C	C00586
C00010	YIL160C	C02165
C00010	YIR019C	C00026
C00010	YIR026C	C16209
C00010	YIR027C	C04330
C00010	YIR027C	C16464
C00010	YJL031C	C07084
C00010	YJL045W	C04121
C00010	YJL088W	C00103
C00010	YJL088W	C01137
C00010	YJL088W	C07108
C00010	YJL095W	C02765
C00010	YJL102W	C03175
C00010	YJL125C	C01134
C00010	YJL128C	C05689
C00010	YJL128C	C11412
C00010	YJL153C	C01230
C00010	YJL155C	C01010
C00010	YJL168C	C01102
C00010	YJL187C	C15798
C00010	YJR009C	C05412
C00010	YJR009C	C06189
C00010	YJR016C	C00531
C00010	YJR016C	C02370
C00010	YJR024C	C00459
C00010	YJR025C	C07447
C00010	YJR032W	C04644
C00010	YJR070C	C05265
C00010	YJR070C	C05643
C00010	YJR073C	C14147
C00010	YJR073C	C16465
C00010	YJR078W	C04623
C00010	YJR101W	C00483
C00010	YJR104C	C05773
C00010	YJR109C	C01013
C00010	YJR130C	C06813
C00010	YJR131W	C00546
C00010	YJR139C	C02166
C00010	YJR143C	C01170
C00010	YJR148W	C05802
C00010	YJR159W	C01107
C00010	YKL008C	C00463
C00010	YKL016C	C04327
C00010	YKL019W	C00199
C00010	YKL024C	C05198
C00010	YKL035W	C09813
C00010	YKL067W	C00407
C00010	YKL085W	C03561
C00010	YKL085W	C03838
C00010	YKL085W	C08590
C00010	YKL106W	C11457
C00010	YKL106W	C15926
C00010	YKL126W	C07838
C00010	YKL126W	C14089
C00010	YKL139W	C14826
C00010	YKL141W	C01220
C00010	YKL144C	C06714
C00010	YKL148C	C05235
C00010	YKL148C	C06054
C00010	YKL150W	C00633
C00010	YKL152C	C01100
C00010	YKL161C	C00621
C00010	YKL166C	C01468
C00010	YKL166C	C02469
C00010	YKL184W	C03589
C00010	YKL192C	C15900
C00010	YKR066C	C14150
C00010	YKR066C	C16464
C00010	YKR084C	C00652
C00010	YKR097W	C12096
C00010	YKR098C	C08825
C00010	YLL018C	C05515
C00010	YLL018C	C05925
C00010	YLL019C	C01192
C00010	YLL036C	C02090
C00010	YLL036C	C11432
C00010	YLL041C	C15787
C00010	YLL051C	C00535
C00010	YLR017W	C02059
C00010	YLR017W	C06677
C00010	YLR027C	C10858
C00010	YLR028C	C03824
C00010	YLR058C	C00250
C00010	YLR058C	C04002
C00010	YLR142W	C05356
C00010	YLR146C	C00084
C00010	YLR146C	C02576
C00010	YLR153C	C00627
C00010	YLR157C	C16476
C00010	YLR172C	C02199
C00010	YLR172C	C07715
C00010	YLR209C	C00636
C00010	YLR245C	C00231
C00010	YLR245C	C00555
C00010	YLR258W	C07111
C00010	YLR258W	C15882
C00010	YLR299W	C01157
C00010	YLR304C	C00345
C00010	YLR304C	C05158
C00010	YLR304C	C06731
C00010	YLR305C	C15877
C00010	YLR318W	C02470
C00010	YLR318W	C03203
C00010	YLR328W	C04390
C00010	YLR359W	C00314
C00010	YLR359W	C02632
C00010	YLR395C	C04217
C00010	YLR432W	C00473
C00010	YLR432W	C05642
C00010	YLR438W	C15791
C00010	YLR450W	C00472
C00010	YML004C	C00438
C00010	YML054C	C01096
C00010	YML057W	C05601
C00010	YML068W	C00073
C00010	YML070W	C01530
C00010	YML070W	C01788
C00010	YML070W	C11519
C00010	YML074C	C06315
C00010	YML074C	C15791
C00010	YML075C	C03453
C00010	YML082W	C00053
C00010	YML100W	C00445
C00010	YML120C	C08604
C00010	YMR001C	C06593
C00010	YMR036C	C02090
C00010	YMR036C	C02280
C00010	YMR054W	C01233
C00010	YMR054W	C11383
C00010	YMR062C	C00042
C00010	YMR083W	C06426
C00010	YMR104C	C01063
C00010	YMR104C	C01094
C00010	YMR105C	C05827
C00010	YMR105C	C14854
C00010	YMR139W	C01233
C00010	YMR145C	C00327
C00010	YMR156C	C06633
C00010	YMR205C	C00266
C00010	YMR205C	C01103
C00010	YMR217W	C16312
C00010	YMR220W	C04225
C00010	YMR246W	C16246
C00010	YMR271C	C01987
C00010	YMR277W	C01096
C00010	YMR281W	C13747
C00010	YNL037C	C01220
C00010	YNL045W	C02759
C00010	YNL045W	C06723
C00010	YNL045W	C15793
C00010	YNL071W	C02166
C00010	YNL106C	C13952
C00010	YNL130C	C01344
C00010	YNL135C	C06536
C00010	YNL141W	C00448
C00010	YNL154C	C06593
C00010	YNL163C	C01344
C00010	YNL169C	C00469
C00010	YNL186W	C05402
C00010	YNL192W	C05445
C00010	YNL220W	C00075
C00010	YNL220W	C01268
C00010	YNL220W	C13624
C00010	YNL256W	C07733
C00010	YNL330C	C05337
C00010	YNR016C	C05810
C00010	YNR016C	C07096
C00010	YNR019W	C01289
C00010	YNR019W	C05296
C00010	YNR027W	C01598
C00010	YNR030W	C00054
C00010	YNR030W	C02933
C00010	YNR032W	C06199
C00010	YNR033W	C03569
C00010	YNR033W	C06329
C00010	YNR033W	C06536
C00010	YNR043W	C00232
C00010	YNR043W	C02059
C00010	YNR043W	C05653
C00010	YNR050C	C05011
C00010	YNR050C	C07481
C00010	YNR050C	C07733
C00010	YNR058W	C06561
C00010	YOL011W	C00116
C00010	YOL013C	C01181
C00010	YOL016C	C00112
C00010	YOL016C	C07096
C00010	YOL052C	C07092
C00010	YOL058W	C00224
C00010	YOL061W	C05768
C00010	YOL096C	C03598
C00010	YOL097C	C01134
C00010	YOL097C	C11348
C00010	YOL102C	C02576
C00010	YOL126C	C04377
C00010	YOL136C	C00058
C00010	YOL136C	C00286
C00010	YOL136C	C04037
C00010	YOL152W	C00655
C00010	YOL152W	C01962
C00010	YOL157C	C00341
C00010	YOL157C	C11348
C00010	YOR061W	C00546
C00010	YOR061W	C05581
C00010	YOR061W	C14829
C00010	YOR124C	C12137
C00010	YOR124C	C16262
C00010	YOR171C	C00148
C00010	YOR171C	C08639
C00010	YOR176W	C00048
C00010	YOR184W	C00828
C00010	YOR196C	C06635
C00010	YOR202W	C00067
C00010	YOR202W	C05936
C00010	YOR202W	C08060
C00010	YOR207C	C05413
C00010	YOR209C	C15867
C00010	YOR236W	C01419
C00010	YOR270C	C00430
C00010	YOR270C	C06202
C00010	YOR274W	C01059
C00010	YOR274W	C05011
C00010	YOR303W	C01762
C00010	YOR317W	C07086
C00010	YOR323C	C00129
C00010	YOR330C	C11923
C00010	YOR340C	C06044
C00010	YOR356W	C07098
C00010	YOR374W	C06561
C00010	YOR375C	C13624
C00010	YOR381W	C05381
C00010	YOR388C	C00100
C00010	YOR393W	C00449
C00010	YOR393W	C12215
C00010	YPL028W	C04133
C00010	YPL072W	C01096
C00010	YPL086C	C05787
C00010	YPL116W	C06674
C00010	YPL152W	C03175
C00010	YPL171C	C07728
C00010	YPL203W	C02700
C00010	YPL204W	C02059
C00010	YPL212C	C05421
C00010	YPL227C	C00143
C00010	YPL227C	C00259
C00010	YPL227C	C06006
C00010	YPL228W	C02218
C00010	YPL231W	C16416
C00010	YPR001W	C01103
C00010	YPR006C	C00114
C00010	YPR010C	C07097
C00010	YPR026W	C00517
C00010	YPR035W	C01230
C00010	YPR036W	C02532
C00010	YPR060C	C02633
C00010	YPR080W	C15925
C00010	YPR081C	C00096
C00010	YPR081C	C04824
C00010	YPR110C	C00233
C00010	YPR145W	C00346
C00010	YPR160W	C04500
C00010	YPR175W	C11907
C00010	YPR176C	C00015
C00010	YPR176C	C00319
C00010	YPR183W	C07646
C00010	YPR190C	C06990
C00010	YCR073W-A	C16476
C00010	YML081C-A	C14116
C00015	Q0045	C02222
C00015	Q0065	C00065
C00015	Q0065	C00636
C00015	Q0070	C05859
C00015	Q0080	C06105
C00015	Q0105	C00328
C00015	Q0105	C00705
C00015	Q0130	C05688
C00015	Q0250	C00077
C00015	Q0275	C05831
C00015	YAL012W	C00463
C00015	YAL012W	C05653
C00015	YAL012W	C06199
C00015	YAL026C	C00245
C00015	YAL026C	C06538
C00015	YAL062W	C06813
C00015	YAR018C	C00390
C00015	YBL015W	C16358
C00015	YBL016W	C05235
C00015	YBL033C	C01220
C00015	YBL039C	C11433
C00015	YBL039C	C12623
C00015	YBL057C	C03057
C00015	YBL064C	C00570
C00015	YBL068W	C02946
C00015	YBL068W	C03752
C00015	YBL099W	C01101
C00015	YBL105C	C14147
C00015	YBR003W	C06670
C00015	YBR006W	C05272
C00015	YBR011C	C01031
C00015	YBR018C	C00586
C00015	YBR020W	C00492
C00015	YBR023C	C16145
C00015	YBR035C	C00388
C00015	YBR035C	C02372
C00015	YBR038W	C04411
C00015	YBR039W	C00811
C00015	YBR046C	C00044
C00015	YBR058C	C00051
C00015	YBR084W	C05130
C00015	YBR084W	C05810
C00015	YBR093C	C05272
C00015	YBR126C	C01944
C00015	YBR126C	C03735
C00015	YBR126C	C06007
C00015	YBR133C	C05198
C00015	YBR145W	C00864
C00015	YBR145W	C06017
C00015	YBR149W	C13747
C00015	YBR166C	C09581
C00015	YBR208C	C01220
C00015	YBR213W	C12413
C00015	YBR218C	C05401
C00015	YBR221C	C15883
C00015	YBR229C	C08537
C00015	YBR236C	C00671
C00015	YBR236C	C16281
C00015	YBR243C	C00364
C00015	YBR249C	C05699
C00015	YBR252W	C01079
C00015	YBR252W	C07646
C00015	YBR256C	C00063
C00015	YBR274W	C02888
C00015	YBR274W	C07095
C00015	YBR299W	C00469
C00015	YCL004W	C02247
C00015	YCL004W	C05414
C00015	YCL017C	C04742
C00015	YCL043C	C06075
C00015	YCR005C	C04615
C00015	YCR012W	C00294
C00015	YCR069W	C00376
C00015	YCR073C	C00818
C00015	YCR073C	C03242
C00015	YCR073C	C06604
C00015	YDL004W	C07490
C00015	YDL006W	C04537
C00015	YDL017W	C07271
C00015	YDL024C	C06730
C00015	YDL028C	C13634
C00015	YDL037C	C00345
C00015	YDL037C	C03219
C00015	YDL037C	C15586
C00015	YDL064W	C00376
C00015	YDL064W	C01516
C00015	YDL066W	C12214
C00015	YDL078C	C00586
C00015	YDL079C	C04824
C00015	YDL086W	C00341
C00015	YDL086W	C04489
C00015	YDL086W	C16391
C00015	YDL093W	C04573
C00015	YDL101C	C00330
C00015	YDL101C	C13629
C00015	YDL102W	C00954
C00015	YDL103C	C08590
C00015	YDL134C	C06104
C00015	YDL140C	C01101
C00015	YDL159W	C03589
C00015	YDL164C	C04431
C00015	YDL185W	C00149
C00015	YDL185W	C03657
C00015	YDL190C	C11916
C00015	YDL201W	C06054
C00015	YDL236W	C16461
C00015	YDL246C	C00448
C00015	YDL246C	C11393
C00015	YDR009W	C03287
C00015	YDR019C	C00122
C00015	YDR035W	C00794
C00015	YDR035W	C01157
C00015	YDR039C	C08540
C00015	YDR062W	C01302
C00015	YDR069C	C07213
C00015	YDR074W	C12621
C00015	YDR092W	C00147
C00015	YDR120C	C06032
C00015	YDR127W	C00095
C00015	YDR127W	C11785
C00015	YDR148C	C00555
C00015	YDR156W	C00004
C00015	YDR173C	C06755
C00015	YDR178W	C04623
C00015	YDR178W	C04824
C00015	YDR196C	C00957
C00015	YDR208W	C02232
C00015	YDR208W	C06104
C00015	YDR232W	C00280
C00015	YDR236C	C00131
C00015	YDR256C	C15672
C00015	YDR261C	C06174
C00015	YDR272W	C11393
C00015	YDR287W	C00129
C00015	YDR287W	C06801
C00015	YDR300C	C00033
C00015	YDR307W	C02280
C00015	YDR321W	C00008
C00015	YDR321W	C02124
C00015	YDR321W	C05598
C00015	YDR341C	C05274
C00015	YDR353W	C14786
C00015	YDR354W	C00134
C00015	YDR354W	C05444
C00015	YDR354W	C06756
C00015	YDR377W	C15527
C00015	YDR385W	C04537
C00015	YDR390C	C16235
C00015	YDR402C	C00828
C00015	YDR410C	C09880
C00015	YDR410C	C16504
C00015	YDR419W	C04494
C00015	YDR436W	C07102
C00015	YDR440W	C11508
C00015	YDR454C	C07212
C00015	YDR454C	C11924
C00015	YDR481C	C01595
C00015	YDR481C	C16500
C00015	YDR519W	C07495
C00015	YDR529C	C04691
C00015	YEL024W	C06504
C00015	YEL024W	C06757
C00015	YEL024W	C16391
C00015	YEL058W	C03595
C00015	YER003C	C00492
C00015	YER003C	C01134
C00015	YER003C	C03979
C00015	YER003C	C07271
C00015	YER005W	C04652
C00015	YER005W	C06397
C00015	YER005W	C06729
C00015	YER005W	C10858
C00015	YER005W	C14149
C00015	YER015W	C09704
C00015	YER026C	C14099
C00015	YER065C	C02637
C00015	YER065C	C05692
C00015	YER068W	C05635
C00015	YER073W	C07113
C00015	YER087W	C00166
C00015	YER090W	C04874
C00015	YER091C	C04076
C00015	YER091C	C09812
C00015	YER098W	C11940
C00015	YER098W	C16461
C00015	YER100W	C00628
C00015	YER100W	C14859
C00015	YER144C	C00412
C00015	YER183C	C03203
C00015	YFL017C	C00262
C00015	YFL017C	C14839
C00015	YFL033C	C00186
C00015	YFL033C	C04324
C00015	YFL036W	C05698
C00015	YFR010W	C00197
C00015	YFR019W	C00018
C00015	YFR019W	C00021
C00015	YFR028C	C00042
C00015	YFR030W	C11432
C00015	YFR047C	C04501
C00015	YFR053C	C04751
C00015	YGL008C	C00018
C00015	YGL022W	C00555
C00015	YGL022W	C05402
C00015	YGL037C	C05947
C00015	YGL047W	C06075
C00015	YGL055W	C00459
C00015	YGL141W	C05665
C00015	YGL155W	C16303
C00015	YGL156W	C00077
C00015	YGL180W	C00881
C00015	YGL187C	C05313
C00015	YGL187C	C06105
C00015	YGL194C	C07090
C00015	YGL205W	C00143
C00015	YGL253W	C04322
C00015	YGL256W	C00026
C00015	YGR012W	C05839
C00015	YGR012W	C07091
C00015	YGR019W	C00152
C00015	YGR019W	C00487
C00015	YGR020C	C01152
C00015	YGR040W	C01346
C00015	YGR040W	C06022
C00015	YGR061C	C01168
C00015	YGR088W	C00576
C00015	YGR124W	C01454
C00015	YGR170W	C05686
C00015	YGR171C	C00333
C00015	YGR171C	C02137
C00015	YGR177C	C11432
C00015	YGR185C	C00329
C00015	YGR185C	C01575
C00015	YGR192C	C00122
C00015	YGR194C	C06189
C00015	YGR194C	C06593
C00015	YGR194C	C11088
C00015	YGR199W	C02666
C00015	YGR199W	C16238
C00015	YGR202C	C02593
C00015	YGR204W	C00362
C00015	YGR208W	C00075
C00015	YGR240C	C04732
C00015	YGR252W	C15587
C00015	YGR254W	C00253
C00015	YGR254W	C05627
C00015	YGR282C	C06600
C00015	YHL010C	C07715
C00015	YHL011C	C00469
C00015	YHL012W	C07645
C00015	YHR018C	C05966
C00015	YHR019C	C06756
C00015	YHR026W	C01987
C00015	YHR026W	C06990
C00015	YHR030C	C00447
C00015	YHR037W	C06606
C00015	YHR044C	C06579
C00015	YHR051W	C05578
C00015	YHR068W	C16306
C00015	YHR072W	C05578
C00015	YHR091C	C11348
C00015	YHR104W	C06641
C00015	YHR104W	C13638
C00015	YHR123W	C00141
C00015	YHR137W	C06006
C00015	YHR163W	C05437
C00015	YHR183W	C00002
C00015	YHR189W	C00621
C00015	YHR189W	C12640
C00015	YHR190W	C06648
C00015	YHR201C	C15881
C00015	YHR215W	C00092
C00015	YHR216W	C00144
C00015	YHR216W	C00522
C00015	YIL009W	C04431
C00015	YIL009W	C05437
C00015	YIL009W	C16153
C00015	YIL010W	C15881
C00015	YIL035C	C03012
C00015	YIL048W	C03351
C00015	YIL066C	C07649
C00015	YIL074C	C00118
C00015	YIL074C	C02633
C00015	YIL074C	C05198
C00015	YIL074C	C05627
C00015	YIL099W	C01103
C00015	YIL111W	C00617
C00015	YIL113W	C01595
C00015	YIL113W	C08604
C00015	YIL124W	C04494
C00015	YIL155C	C09811
C00015	YIL156W	C00328
C00015	YIL160C	C04002
C00015	YIR026C	C00637
C00015	YIR029W	C05581
C00015	YJL045W	C03341
C00015	YJL046W	C02050
C00015	YJL088W	C08650
C00015	YJL106W	C15650
C00015	YJL125C	C12096
C00015	YJL128C	C09823
C00015	YJL130C	C06648
C00015	YJL155C	C06010
C00015	YJL155C	C16312
C00015	YJL168C	C00455
C00015	YJL187C	C00652
C00015	YJR010W	C04044
C00015	YJR016C	C01180
C00015	YJR016C	C16417
C00015	YJR019C	C16153
C00015	YJR024C	C09880
C00015	YJR025C	C00253
C00015	YJR036C	C05852
C00015	YJR057W	C05844
C00015	YJR063W	C00155
C00015	YJR070C	C00931
C00015	YJR073C	C06102
C00015	YJR078W	C06749
C00015	YJR101W	C00097
C00015	YJR103W	C00341
C00015	YJR103W	C13632
C00015	YJR104C	C00577
C00015	YJR104C	C15587
C00015	YJR105W	C08544
C00015	YJR130C	C04089
C00015	YJR131W	C01984
C00015	YJR131W	C11384
C00015	YJR139C	C01250
C00015	YJR159W	C15877
C00015	YKL010C	C00327
C00015	YKL010C	C05108
C00015	YKL010C	C06104
C00015	YKL024C	C04623
C00015	YKL086W	C00047
C00015	YKL086W	C00527
C00015	YKL104C	C03925
C00015	YKL144C	C02571
C00015	YKL148C	C00331
C00015	YKL166C	C03561
C00015	YKL166C	C04742
C00015	YKL166C	C06757
C00015	YKL184W	C01159
C00015	YKL192C	C00672
C00015	YKL194C	C03150
C00015	YKR069W	C00390
C00015	YKR084C	C05985
C00015	YKR098C	C01516
C00015	YKR098C	C01902
C00015	YLL018C	C06523
C00015	YLL041C	C12989
C00015	YLR028C	C12987
C00015	YLR038C	C13632
C00015	YLR044C	C11472
C00015	YLR069C	C05265
C00015	YLR070C	C00440
C00015	YLR100W	C07715
C00015	YLR133W	C06719
C00015	YLR146C	C01180
C00015	YLR146C	C03598
C00015	YLR153C	C02734
C00015	YLR155C	C12647
C00015	YLR158C	C05460
C00015	YLR160C	C04623
C00015	YLR172C	C12986
C00015	YLR174W	C00084
C00015	YLR189C	C03546
C00015	YLR234W	C00323
C00015	YLR239C	C03069
C00015	YLR239C	C05581
C00015	YLR240W	C04556
C00015	YLR303W	C02400
C00015	YLR303W	C09821
C00015	YLR304C	C00468
C00015	YLR307W	C01801
C00015	YLR308W	C08830
C00015	YLR328W	C07646
C00015	YLR355C	C00447
C00015	YLR377C	C13624
C00015	YLR382C	C00857
C00015	YLR382C	C05692
C00015	YLR420W	C16356
C00015	YLR432W	C00207
C00015	YLR438W	C06377
C00015	YLR447C	C01217
C00015	YLR450W	C01020
C00015	YML016C	C05608
C00015	YML028W	C06174
C00015	YML042W	C01171
C00015	YML042W	C04121
C00015	YML054C	C07715
C00015	YML068W	C06576
C00015	YML074C	C00242
C00015	YML082W	C12986
C00015	YML086C	C03360
C00015	YML100W	C08540
C00015	YML120C	C02759
C00015	YML120C	C07097
C00015	YML120C	C11924
C00015	YML126C	C03240
C00015	YMR006C	C06715
C00015	YMR006C	C16201
C00015	YMR008C	C00077
C00015	YMR009W	C05936
C00015	YMR009W	C13638
C00015	YMR009W	C14115
C00015	YMR022W	C00504
C00015	YMR054W	C03291
C00015	YMR127C	C03657
C00015	YMR169C	C01595
C00015	YMR180C	C00407
C00015	YMR189W	C14150
C00015	YMR189W	C16461
C00015	YMR223W	C12987
C00015	YMR246W	C00631
C00015	YMR250W	C04051
C00015	YMR250W	C05773
C00015	YMR261C	C00114
C00015	YMR261C	C00780
C00015	YMR296C	C08590
C00015	YMR323W	C00167
C00015	YNL009W	C00036
C00015	YNL021W	C00579
C00015	YNL053W	C06462
C00015	YNL073W	C14116
C00015	YNL102W	C00885
C00015	YNL104C	C04036
C00015	YNL130C	C00469
C00015	YNL130C	C05198
C00015	YNL141W	C05642
C00015	YNL151C	C00555
C00015	YNL186W	C01613
C00015	YNL202W	C07649
C00015	YNL248C	C00894
C00015	YNL280C	C02291
C00015	YNL330C	C06075
C00015	YNL330C	C16417
C00015	YNR001C	C00127
C00015	YNR001C	C15797
C00015	YNR008W	C05011
C00015	YNR012W	C05844
C00015	YNR016C	C09821
C00015	YNR027W	C00186
C00015	YNR028W	C00750
C00015	YNR032W	C00310
C00015	YNR032W	C15789
C00015	YNR057C	C03263
C00015	YNR057C	C15888
C00015	YNR058W	C00259
C00015	YNR058W	C01137
C00015	YOL016C	C08725
C00015	YOL033W	C00077
C00015	YOL049W	C02199
C00015	YOL055C	C00119
C00015	YOL055C	C03082
C00015	YOL061W	C00473
C00015	YOL064C	C00588
C00015	YOL065C	C00531
C00015	YOL097C	C12173
C00015	YOR005C	C01259
C00015	YOR061W	C00322
C00015	YOR065W	C16416
C00015	YOR109W	C00036
C00015	YOR119C	C07088
C00015	YOR168W	C02670
C00015	YOR168W	C05814
C00015	YOR168W	C06204
C00015	YOR171C	C05600
C00015	YOR176W	C10462
C00015	YOR207C	C05412
C00015	YOR236W	C09813
C00015	YOR244W	C11940
C00015	YOR251C	C00885
C00015	YOR251C	C04454
C00015	YOR270C	C00024
C00015	YOR278W	C14090
C00015	YOR303W	C04390
C00015	YOR321W	C00624
C00015	YOR335C	C00310
C00015	YOR340C	C00247
C00015	YOR347C	C00124
C00015	YOR351C	C01269
C00015	YOR351C	C06650
C00015	YOR377W	C00418
C00015	YOR377W	C04327
C00015	YOR388C	C07083
C00015	YOR388C	C16201
C00015	YOR393W	C00531
C00015	YOR393W	C08814
C00015	YPL017C	C08590
C00015	YPL031C	C04706
C00015	YPL036W	C00091
C00015	YPL036W	C06462
C00015	YPL040C	C02937
C00015	YPL040C	C15786
C00015	YPL061W	C10462
C00015	YPL104W	C05662
C00015	YPL111W	C06581
C00015	YPL111W	C06755
C00015	YPL116W	C00104
C00015	YPL117C	C01344
C00015	YPL152W	C03453
C00015	YPL152W	C15992
C00015	YPL171C	C00043
C00015	YPL171C	C11472
C00015	YPL175W	C03056
C00015	YPL175W	C05921
C00015	YPL179W	C09823
C00015	YPL204W	C04874
C00015	YPL206C	C08539
C00015	YPR001W	C06548
C00015	YPR002W	C06600
C00015	YPR020W	C01767
C00015	YPR026W	C01230
C00015	YPR035W	C00365
C00015	YPR035W	C00909
C00015	YPR035W	C01236
C00015	YPR035W	C08300
C00015	YPR036W	C00633
C00015	YPR054W	C01149
C00015	YPR066W	C00669
C00015	YPR066W	C03056
C00015	YPR066W	C06210
C00015	YPR068C	C00738
C00015	YPR073C	C00601
C00015	YPR074C	C05430
C00015	YPR081C	C00829
C00015	YPR118W	C01096
C00015	YCR073W-A	C16162
C00016	Q0045	C05200
C00016	Q0065	C04330
C00016	Q0115	C00899
C00016	Q0120	C16476
C00016	YAL026C	C14148
C00016	YAL062W	C03492
C00016	YAR015W	C04760
C00016	YAR019C	C11412
C00016	YAR071W	C07645
C00016	YBL015W	C09813
C00016	YBL016W	C08830
C00016	YBL039C	C09704
C00016	YBL056W	C00029
C00016	YBL064C	C05576
C00016	YBL068W	C00189
C00016	YBL099W	C00051
C00016	YBR001C	C01268
C00016	YBR011C	C09880
C00016	YBR019C	C16268
C00016	YBR029C	C00669
C00016	YBR035C	C14857
C00016	YBR038W	C12414
C00016	YBR058C	C00267
C00016	YBR058C	C01168
C00016	YBR080C	C06899
C00016	YBR093C	C00016
C00016	YBR097W	C00530
C00016	YBR097W	C05519
C00016	YBR115C	C00441
C00016	YBR118W	C16209
C00016	YBR125C	C03232
C00016	YBR149W	C00526
C00016	YBR153W	C12214
C00016	YBR160W	C00385
C00016	YBR166C	C01416
C00016	YBR166C	C10945
C00016	YBR196C	C01260
C00016	YBR196C	C09629
C00016	YBR208C	C16416
C00016	YBR218C	C02235
C00016	YBR218C	C02880
C00016	YBR229C	C01259
C00016	YBR229C	C03428
C00016	YBR236C	C11509
C00016	YBR244W	C06523
C00016	YBR244W	C15789
C00016	YBR256C	C05276
C00016	YBR263W	C00899
C00016	YBR265W	C06244
C00016	YBR274W	C00089
C00016	YCL017C	C00944
C00016	YCL030C	C00029
C00016	YCL050C	C14091
C00016	YCR012W	C02280
C00016	YCR024C	C09813
C00016	YCR036W	C09581
C00016	YCR066W	C00327
C00016	YCR066W	C05158
C00016	YCR066W	C08060
C00016	YDL004W	C08540
C00016	YDL017W	C06202
C00016	YDL024C	C00129
C00016	YDL024C	C16157
C00016	YDL045C	C01159
C00016	YDL045C	C14854
C00016	YDL085W	C06329
C00016	YDL100C	C04281
C00016	YDL100C	C14823
C00016	YDL122W	C05839
C00016	YDL122W	C06711
C00016	YDL131W	C13634
C00016	YDL150W	C05635
C00016	YDL164C	C16489
C00016	YDL174C	C16391
C00016	YDL182W	C07535
C00016	YDL185W	C06369
C00016	YDL188C	C00004
C00016	YDL188C	C09884
C00016	YDL200C	C05809
C00016	YDL205C	C00712
C00016	YDL205C	C03917
C00016	YDL236W	C00672
C00016	YDR035W	C00642
C00016	YDR037W	C09823
C00016	YDR037W	C14097
C00016	YDR044W	C00184
C00016	YDR044W	C05608
C00016	YDR045C	C00319
C00016	YDR047W	C00058
C00016	YDR050C	C00206
C00016	YDR054C	C08539
C00016	YDR059C	C15786
C00016	YDR062W	C05947
C00016	YDR120C	C00460
C00016	YDR120C	C15785
C00016	YDR127W	C00249
C00016	YDR147W	C01767
C00016	YDR148C	C01801
C00016	YDR155C	C00738
C00016	YDR173C	C05356
C00016	YDR177W	C00123
C00016	YDR178W	C05272
C00016	YDR196C	C00166
C00016	YDR196C	C06199
C00016	YDR196C	C16465
C00016	YDR208W	C00750
C00016	YDR232W	C02814
C00016	YDR234W	C00455
C00016	YDR236C	C15586
C00016	YDR248C	C05274
C00016	YDR268W	C02247
C00016	YDR268W	C14116
C00016	YDR272W	C03794
C00016	YDR272W	C05548
C00016	YDR294C	C01051
C00016	YDR294C	C01902
C00016	YDR294C	C11384
C00016	YDR298C	C03291
C00016	YDR304C	C00119
C00016	YDR347W	C06006
C00016	YDR390C	C06719
C00016	YDR402C	C16488
C00016	YDR408C	C01352
C00016	YDR408C	C02280
C00016	YDR410C	C05730
C00016	YDR419W	C14829
C00016	YDR436W	C15881
C00016	YDR453C	C02029
C00016	YDR457W	C02513
C00016	YDR481C	C07102
C00016	YDR519W	C05427
C00016	YDR519W	C15925
C00016	YDR523C	C00586
C00016	YDR523C	C11908
C00016	YEL011W	C04501
C00016	YEL012W	C00035
C00016	YEL012W	C00860
C00016	YEL021W	C00424
C00016	YEL021W	C05577
C00016	YEL024W	C00322
C00016	YEL024W	C01054
C00016	YEL027W	C05427
C00016	YEL027W	C09621
C00016	YEL038W	C06397
C00016	YER003C	C00882
C00016	YER014W	C03219
C00016	YER023W	C01059
C00016	YER052C	C06046
C00016	YER065C	C02442
C00016	YER075C	C03221
C00016	YER081W	C16298
C00016	YER091C	C07112
C00016	YER099C	C00385
C00016	YER125W	C00295
C00016	YER133W	C08537
C00016	YER144C	C14090
C00016	YER178W	C09666
C00016	YFL018C	C06711
C00016	YFL022C	C04831
C00016	YFL029C	C16303
C00016	YFL033C	C01103
C00016	YFL045C	C00147
C00016	YFR010W	C00077
C00016	YFR014C	C04037
C00016	YFR033C	C03057
C00016	YFR055W	C01412
C00016	YGL006W	C04677
C00016	YGL009C	C03063
C00016	YGL012W	C02700
C00016	YGL012W	C06603
C00016	YGL037C	C04441
C00016	YGL040C	C00109
C00016	YGL058W	C02463
C00016	YGL063W	C00158
C00016	YGL063W	C02139
C00016	YGL063W	C15786
C00016	YGL065C	C00857
C00016	YGL148W	C00118
C00016	YGL148W	C00712
C00016	YGL184C	C00155
C00016	YGL187C	C02798
C00016	YGL191W	C05378
C00016	YGL194C	C00894
C00016	YGL234W	C00054
C00016	YGL256W	C04294
C00016	YGR020C	C05947
C00016	YGR020C	C06755
C00016	YGR040W	C00267
C00016	YGR061C	C03794
C00016	YGR061C	C11036
C00016	YGR087C	C11907
C00016	YGR088W	C05791
C00016	YGR157W	C00159
C00016	YGR170W	C02631
C00016	YGR170W	C07215
C00016	YGR184C	C05294
C00016	YGR184C	C09813
C00016	YGR194C	C05577
C00016	YGR199W	C00189
C00016	YGR248W	C05302
C00016	YGR254W	C00531
C00016	YGR254W	C00805
C00016	YGR264C	C15527
C00016	YGR282C	C02814
C00016	YGR286C	C04628
C00016	YGR286C	C16201
C00016	YGR287C	C00689
C00016	YGR292W	C05272
C00016	YHL003C	C14089
C00016	YHL010C	C05670
C00016	YHL012W	C06801
C00016	YHL012W	C16393
C00016	YHR007C	C00327
C00016	YHR008C	C05577
C00016	YHR018C	C02166
C00016	YHR020W	C03287
C00016	YHR020W	C13637
C00016	YHR042W	C00637
C00016	YHR043C	C07098
C00016	YHR044C	C02934
C00016	YHR046C	C00199
C00016	YHR046C	C04225
C00016	YHR046C	C05111
C00016	YHR068W	C14866
C00016	YHR106W	C01984
C00016	YHR106W	C03344
C00016	YHR106W	C03406
C00016	YHR106W	C06314
C00016	YHR163W	C15882
C00016	YHR215W	C01289
C00016	YHR216W	C01103
C00016	YHR216W	C01847
C00016	YIL010W	C00103
C00016	YIL020C	C00078
C00016	YIL049W	C05692
C00016	YIL074C	C05830
C00016	YIL078W	C00909
C00016	YIL116W	C00579
C00016	YIL155C	C00362
C00016	YIR019C	C00180
C00016	YIR019C	C16306
C00016	YIR026C	C11422
C00016	YIR029W	C06790
C00016	YIR034C	C00286
C00016	YIR034C	C00780
C00016	YIR037W	C00255
C00016	YJL005W	C09694
C00016	YJL088W	C05813
C00016	YJL088W	C07091
C00016	YJL102W	C02331
C00016	YJL102W	C16157
C00016	YJL121C	C00103
C00016	YJL130C	C00460
C00016	YJL148W	C00931
C00016	YJL153C	C06678
C00016	YJL155C	C02218
C00016	YJL166W	C00219
C00016	YJL168C	C00483
C00016	YJL168C	C00633
C00016	YJL187C	C04352
C00016	YJL221C	C05662
C00016	YJR009C	C06462
C00016	YJR010W	C01300
C00016	YJR025C	C05300
C00016	YJR032W	C00203
C00016	YJR063W	C05527
C00016	YJR070C	C00376
C00016	YJR070C	C05659
C00016	YJR073C	C00078
C00016	YJR073C	C00224
C00016	YJR101W	C05601
C00016	YJR104C	C01962
C00016	YJR104C	C02798
C00016	YJR109C	C00191
C00016	YJR121W	C00131
C00016	YJR121W	C00842
C00016	YJR121W	C14778
C00016	YJR130C	C02693
C00016	YJR143C	C00620
C00016	YJR148W	C02571
C00016	YJR159W	C04089
C00016	YKL001C	C11428
C00016	YKL010C	C00093
C00016	YKL010C	C00255
C00016	YKL029C	C00061
C00016	YKL029C	C12213
C00016	YKL060C	C06017
C00016	YKL080W	C01250
C00016	YKL080W	C02765
C00016	YKL104C	C01031
C00016	YKL106W	C00077
C00016	YKL106W	C00522
C00016	YKL126W	C03912
C00016	YKL132C	C04330
C00016	YKL139W	C00535
C00016	YKL144C	C06603
C00016	YKL144C	C13624
C00016	YKL148C	C05839
C00016	YKL150W	C16477
C00016	YKL152C	C05635
C00016	YKL161C	C14116
C00016	YKL182W	C01289
C00016	YKL182W	C13747
C00016	YKL184W	C01143
C00016	YKL192C	C06538
C00016	YKL192C	C14556
C00016	YKL192C	C16267
C00016	YKL210W	C00665
C00016	YKL210W	C11923
C00016	YKL211C	C00329
C00016	YKL216W	C00159
C00016	YKL216W	C04079
C00016	YKR002W	C01230
C00016	YKR066C	C05791
C00016	YKR080W	C09621
C00016	YLL036C	C02097
C00016	YLR060W	C16417
C00016	YLR069C	C06369
C00016	YLR070C	C00568
C00016	YLR089C	C00216
C00016	YLR089C	C12623
C00016	YLR133W	C05946
C00016	YLR133W	C06641
C00016	YLR133W	C14143
C00016	YLR134W	C16315
C00016	YLR142W	C04425
C00016	YLR146C	C16416
C00016	YLR153C	C04468
C00016	YLR164W	C05111
C00016	YLR172C	C00095
C00016	YLR174W	C00527
C00016	YLR180W	C14858
C00016	YLR195C	C06104
C00016	YLR239C	C01010
C00016	YLR240W	C15882
C00016	YLR260W	C11519
C00016	YLR306W	C00259
C00016	YLR306W	C05634
C00016	YLR318W	C04431
C00016	YLR328W	C00555
C00016	YLR342W	C16300
C00016	YLR354C	C12406
C00016	YLR382C	C05444
C00016	YLR395C	C00951
C00016	YLR395C	C04537
C00016	YLR420W	C00079
C00016	YLR420W	C00670
C00016	YLR432W	C00073
C00016	YLR432W	C16312
C00016	YLR438W	C00360
C00016	YLR438W	C06990
C00016	YLR450W	C00525
C00016	YML004C	C03453
C00016	YML016C	C16488
C00016	YML022W	C00129
C00016	YML028W	C11785
C00016	YML042W	C00506
C00016	YML054C	C00371
C00016	YML054C	C00705
C00016	YML057W	C05414
C00016	YML068W	C05812
C00016	YML070W	C01984
C00016	YML082W	C02050
C00016	YML086C	C00388
C00016	YML086C	C04441
C00016	YML100W	C14450
C00016	YML106W	C05802
C00016	YML106W	C15651
C00016	YMR008C	C09665
C00016	YMR008C	C12213
C00016	YMR008C	C12986
C00016	YMR009W	C05460
C00016	YMR083W	C00136
C00016	YMR083W	C00263
C00016	YMR083W	C09243
C00016	YMR105C	C00079
C00016	YMR108W	C00095
C00016	YMR113W	C02376
C00016	YMR118C	C03657
C00016	YMR145C	C00294
C00016	YMR145C	C00517
C00016	YMR156C	C02370
C00016	YMR162C	C05382
C00016	YMR169C	C16162
C00016	YMR205C	C15799
C00016	YMR208W	C15556
C00016	YMR220W	C03785
C00016	YMR223W	C01024
C00016	YMR238W	C01179
C00016	YMR238W	C12413
C00016	YMR246W	C00188
C00016	YMR246W	C16476
C00016	YMR250W	C00199
C00016	YMR256C	C12640
C00016	YMR261C	C00332
C00016	YMR261C	C11433
C00016	YMR271C	C16499
C00016	YMR281W	C00512
C00016	YMR296C	C00036
C00016	YNL009W	C05130
C00016	YNL021W	C16393
C00016	YNL045W	C15874
C00016	YNL052W	C16315
C00016	YNL053W	C08544
C00016	YNL102W	C05269
C00016	YNL102W	C15769
C00016	YNL113W	C04115
C00016	YNL117W	C14812
C00016	YNL135C	C04691
C00016	YNL151C	C10858
C00016	YNL154C	C04824
C00016	YNL163C	C00245
C00016	YNL247W	C03406
C00016	YNL248C	C14857
C00016	YNL262W	C00818
C00016	YNL262W	C01346
C00016	YNL262W	C06538
C00016	YNL292W	C00081
C00016	YNL316C	C01170
C00016	YNL330C	C14091
C00016	YNR016C	C01243
C00016	YNR016C	C14815
C00016	YNR031C	C01020
C00016	YNR032W	C04327
C00016	YNR033W	C05515
C00016	YNR033W	C05768
C00016	YNR043W	C05011
C00016	YNR057C	C00354
C00016	YOL013C	C05291
C00016	YOL033W	C00493
C00016	YOL049W	C00208
C00016	YOL049W	C01171
C00016	YOL049W	C08300
C00016	YOL052C	C16272
C00016	YOL055C	C03360
C00016	YOL055C	C15547
C00016	YOL058W	C01246
C00016	YOL058W	C05812
C00016	YOL059W	C05267
C00016	YOL065C	C00623
C00016	YOL096C	C06315
C00016	YOL097C	C00024
C00016	YOL136C	C05432
C00016	YOL140W	C00381
C00016	YOL152W	C02165
C00016	YOL152W	C11148
C00016	YOR061W	C00004
C00016	YOR074C	C00621
C00016	YOR116C	C00882
C00016	YOR116C	C05296
C00016	YOR119C	C00219
C00016	YOR128C	C02166
C00016	YOR128C	C16358
C00016	YOR133W	C04425
C00016	YOR136W	C00491
C00016	YOR143C	C05672
C00016	YOR168W	C05643
C00016	YOR171C	C06731
C00016	YOR231W	C00455
C00016	YOR270C	C00857
C00016	YOR278W	C01120
C00016	YOR340C	C00314
C00016	YOR340C	C05130
C00016	YOR340C	C05818
C00016	YOR356W	C00254
C00016	YOR360C	C02110
C00016	YOR375C	C02700
C00016	YOR381W	C01289
C00016	YOR388C	C05381
C00016	YOR388C	C05804
C00016	YOR393W	C05608
C00016	YPL028W	C00219
C00016	YPL040C	C00470
C00016	YPL064C	C02191
C00016	YPL064C	C05827
C00016	YPL072W	C14450
C00016	YPL086C	C00020
C00016	YPL091W	C02274
C00016	YPL096W	C02718
C00016	YPL096W	C04484
C00016	YPL117C	C02110
C00016	YPL152W	C15799
C00016	YPL167C	C02249
C00016	YPL171C	C02513
C00016	YPL171C	C16303
C00016	YPL175W	C05270
C00016	YPL175W	C11519
C00016	YPL204W	C03672
C00016	YPL206C	C00047
C00016	YPL228W	C03219
C00016	YPL228W	C14812
C00016	YPL231W	C00885
C00016	YPL234C	C05936
C00016	YPL236C	C06199
C00016	YPR035W	C00022
C00016	YPR036W	C04501
C00016	YPR036W	C07447
C00016	YPR047W	C00010
C00016	YPR062W	C00535
C00016	YPR062W	C06504
C00016	YPR069C	C05296
C00016	YPR080W	C00636
C00016	YPR110C	C02637
C00016	YPR110C	C02759
C00016	YPR127W	C09666
C00016	YPR127W	C15877
C00016	YPR167C	C03765
C00016	YPR180W	C16306
C00016	YPR183W	C03453
C00016	YPR191W	C01304
C00016	YCR073W-A	C00047
C00016	YCR073W-A	C15802
C00016	YHR001W-A	C00152
C00016	YML081C-A	C01120
C00018	Q0045	C06397
C00018	Q0120	C07732
C00018	YAL026C	C05809
C00018	YAR071W	C05810
C00018	YBL039C	C00570
C00018	YBL045C	C00333
C00018	YBL056W	C03028
C00018	YBL076C	C00818
C00018	YBL080C	C01063
C00018	YBL082C	C04677
C00018	YBL105C	C00109
C00018	YBR001C	C06046
C00018	YBR003W	C00381
C00018	YBR003W	C04824
C00018	YBR006W	C15882
C00018	YBR019C	C04051
C00018	YBR046C	C06427
C00018	YBR070C	C00061
C00018	YBR070C	C05130
C00018	YBR080C	C16358
C00018	YBR082C	C00026
C00018	YBR092C	C00311
C00018	YBR093C	C09823
C00018	YBR117C	C04501
C00018	YBR118W	C00249
C00018	YBR118W	C04501
C00018	YBR125C	C07643
C00018	YBR127C	C02632
C00018	YBR133C	C06523
C00018	YBR208C	C00035
C00018	YBR218C	C05936
C00018	YBR218C	C05952
C00018	YBR221C	C00314
C00018	YBR229C	C00499
C00018	YBR229C	C04217
C00018	YBR236C	C05418
C00018	YBR236C	C05608
C00018	YBR244W	C00341
C00018	YBR249C	C06576
C00018	YBR263W	C10700
C00018	YBR276C	C07108
C00018	YBR299W	C03090
C00018	YBR299W	C05711
C00018	YBR299W	C07649
C00018	YCL004W	C12640
C00018	YCR024C	C05141
C00018	YCR024C	C05302
C00018	YCR036W	C00362
C00018	YCR036W	C07212
C00018	YCR048W	C06369
C00018	YDL004W	C01987
C00018	YDL017W	C01094
C00018	YDL021W	C00570
C00018	YDL022W	C02513
C00018	YDL022W	C15898
C00018	YDL024C	C00093
C00018	YDL024C	C16281
C00018	YDL028C	C04076
C00018	YDL033C	C03035
C00018	YDL037C	C06210
C00018	YDL037C	C14091
C00018	YDL040C	C05272
C00018	YDL047W	C01344
C00018	YDL047W	C15797
C00018	YDL055C	C00979
C00018	YDL067C	C09844
C00018	YDL074C	C16311
C00018	YDL085W	C06600
C00018	YDL090C	C00632
C00018	YDL095W	C04916
C00018	YDL100C	C00089
C00018	YDL101C	C00669
C00018	YDL101C	C06523
C00018	YDL101C	C15870
C00018	YDL108W	C04376
C00018	YDL140C	C09884
C00018	YDL140C	C14749
C00018	YDL159W	C00232
C00018	YDL171C	C14098
C00018	YDL182W	C00075
C00018	YDL182W	C14810
C00018	YDL185W	C00041
C00018	YDL185W	C04044
C00018	YDL185W	C06671
C00018	YDL188C	C00111
C00018	YDL200C	C06727
C00018	YDL201W	C07727
C00018	YDL215C	C07271
C00018	YDL246C	C00345
C00018	YDL246C	C05814
C00018	YDR001C	C00333
C00018	YDR001C	C03028
C00018	YDR001C	C04442
C00018	YDR001C	C05778
C00018	YDR001C	C07644
C00018	YDR007W	C04121
C00018	YDR009W	C04615
C00018	YDR035W	C15857
C00018	YDR045C	C05711
C00018	YDR054C	C10462
C00018	YDR058C	C01384
C00018	YDR059C	C00390
C00018	YDR062W	C05773
C00018	YDR074W	C00044
C00018	YDR092W	C03242
C00018	YDR093W	C05274
C00018	YDR111C	C06105
C00018	YDR127W	C00033
C00018	YDR127W	C01929
C00018	YDR147W	C00586
C00018	YDR148C	C00084
C00018	YDR156W	C00527
C00018	YDR158W	C16462
C00018	YDR196C	C00042
C00018	YDR196C	C05141
C00018	YDR208W	C00748
C00018	YDR226W	C05946
C00018	YDR236C	C05296
C00018	YDR242W	C09844
C00018	YDR248C	C09884
C00018	YDR256C	C15799
C00018	YDR261C	C00131
C00018	YDR261C	C00780
C00018	YDR304C	C02166
C00018	YDR385W	C00222
C00018	YDR390C	C00147
C00018	YDR419W	C08539
C00018	YDR436W	C06757
C00018	YDR436W	C15791
C00018	YDR440W	C05519
C00018	YDR452W	C04332
C00018	YDR452W	C05711
C00018	YDR454C	C00504
C00018	YDR454C	C00532
C00018	YDR454C	C00870
C00018	YDR477W	C00588
C00018	YDR477W	C01165
C00018	YDR518W	C06641
C00018	YDR529C	C00207
C00018	YDR529C	C00301
C00018	YDR530C	C08526
C00018	YEL011W	C05445
C00018	YEL024W	C02633
C00018	YEL024W	C07727
C00018	YEL024W	C14828
C00018	YEL042W	C01230
C00018	YEL046C	C00078
C00018	YEL046C	C07728
C00018	YEL051W	C00121
C00018	YEL055C	C14771
C00018	YER014W	C00438
C00018	YER015W	C05686
C00018	YER062C	C12204
C00018	YER073W	C07720
C00018	YER098W	C00010
C00018	YER098W	C02090
C00018	YER100W	C00091
C00018	YER100W	C01724
C00018	YER129W	C16500
C00018	YER166W	C02378
C00018	YER183C	C06195
C00018	YFL022C	C09821
C00018	YFL033C	C04468
C00018	YFL045C	C05290
C00018	YFL045C	C07215
C00018	YFR019W	C00632
C00018	YFR019W	C04573
C00018	YFR030W	C00387
C00018	YFR030W	C12383
C00018	YGL001C	C01251
C00018	YGL006W	C00705
C00018	YGL006W	C09823
C00018	YGL009C	C04692
C00018	YGL012W	C08537
C00018	YGL017W	C14180
C00018	YGL037C	C01083
C00018	YGL038C	C00136
C00018	YGL047W	C00828
C00018	YGL055W	C15767
C00018	YGL058W	C06189
C00018	YGL062W	C07447
C00018	YGL062W	C16303
C00018	YGL130W	C09822
C00018	YGL155W	C00314
C00018	YGL155W	C00670
C00018	YGL155W	C12988
C00018	YGL156W	C06536
C00018	YGL167C	C05859
C00018	YGL184C	C02504
C00018	YGL191W	C04823
C00018	YGR020C	C05695
C00018	YGR040W	C00041
C00018	YGR060W	C06046
C00018	YGR060W	C11088
C00018	YGR087C	C01101
C00018	YGR087C	C05123
C00018	YGR123C	C00360
C00018	YGR133W	C05691
C00018	YGR133W	C16145
C00018	YGR147C	C12173
C00018	YGR170W	C03219
C00018	YGR170W	C05291
C00018	YGR170W	C16300
C00018	YGR171C	C01035
C00018	YGR177C	C00512
C00018	YGR185C	C03344
C00018	YGR185C	C05859
C00018	YGR185C	C11713
C00018	YGR188C	C00089
C00018	YGR202C	C00037
C00018	YGR202C	C00360
C00018	YGR204W	C04896
C00018	YGR204W	C11939
C00018	YGR208W	C00356
C00018	YGR208W	C00568
C00018	YGR240C	C01161
C00018	YGR244C	C00455
C00018	YGR248W	C04554
C00018	YGR264C	C01847
C00018	YGR267C	C05804
C00018	YGR292W	C00166
C00018	YHL003C	C00446
C00018	YHL003C	C06329
C00018	YHL007C	C06124
C00018	YHL007C	C14851
C00018	YHL011C	C01304
C00018	YHL012W	C01227
C00018	YHL012W	C15769
C00018	YHL032C	C00332
C00018	YHR019C	C02235
C00018	YHR020W	C02940
C00018	YHR025W	C02083
C00018	YHR030C	C02727
C00018	YHR030C	C05849
C00018	YHR037W	C07083
C00018	YHR046C	C06868
C00018	YHR051W	C16201
C00018	YHR057C	C00203
C00018	YHR063C	C05627
C00018	YHR104W	C05860
C00018	YHR104W	C07111
C00018	YHR106W	C04330
C00018	YHR119W	C16272
C00018	YHR123W	C01161
C00018	YHR123W	C14854
C00018	YHR163W	C00525
C00018	YHR183W	C04484
C00018	YHR183W	C06633
C00018	YHR190W	C05578
C00018	YHR208W	C08825
C00018	YHR216W	C06635
C00018	YHR216W	C11907
C00018	YIL005W	C15883
C00018	YIL009W	C13631
C00018	YIL048W	C00181
C00018	YIL048W	C06538
C00018	YIL066C	C01010
C00018	YIL066C	C05301
C00018	YIL074C	C00004
C00018	YIL074C	C00101
C00018	YIL074C	C06649
C00018	YIL074C	C09811
C00018	YIL074C	C12215
C00018	YIL107C	C16153
C00018	YIL111W	C00673
C00018	YIL113W	C00546
C00018	YIL139C	C00089
C00018	YIL139C	C05688
C00018	YIL147C	C02165
C00018	YIL155C	C01962
C00018	YIL155C	C05830
C00018	YIL155C	C11457
C00018	YIL160C	C01613
C00018	YIL160C	C02280
C00018	YIL160C	C11348
C00018	YIL172C	C06580
C00018	YIR029W	C05519
C00018	YIR029W	C16202
C00018	YIR034C	C01909
C00018	YIR037W	C12204
C00018	YJL031C	C00650
C00018	YJL095W	C04623
C00018	YJL101C	C02411
C00018	YJL102W	C01035
C00018	YJL102W	C01220
C00018	YJL128C	C01107
C00018	YJL130C	C05259
C00018	YJL148W	C11713
C00018	YJL155C	C02170
C00018	YJL166W	C14815
C00018	YJL200C	C07097
C00018	YJL216C	C07481
C00018	YJL221C	C01847
C00018	YJL221C	C05831
C00018	YJR016C	C00647
C00018	YJR016C	C01659
C00018	YJR024C	C00956
C00018	YJR024C	C11509
C00018	YJR025C	C15789
C00018	YJR032W	C00067
C00018	YJR032W	C06044
C00018	YJR070C	C02718
C00018	YJR104C	C00097
C00018	YJR104C	C16251
C00018	YJR121W	C07091
C00018	YJR121W	C07496
C00018	YJR121W	C08537
C00018	YJR131W	C00409
C00018	YJR139C	C02463
C00018	YJR153W	C00329
C00018	YJR153W	C05701
C00018	YKL008C	C01468
C00018	YKL010C	C02222
C00018	YKL019W	C08300
C00018	YKL060C	C00328
C00018	YKL080W	C07643
C00018	YKL085W	C01189
C00018	YKL085W	C04043
C00018	YKL106W	C00183
C00018	YKL139W	C00248
C00018	YKL148C	C06032
C00018	YKL150W	C06017
C00018	YKL166C	C05141
C00018	YKL181W	C04738
C00018	YKL182W	C05259
C00018	YKL184W	C00712
C00018	YKL210W	C00255
C00018	YKL211C	C01197
C00018	YKR002W	C04692
C00018	YKR002W	C04895
C00018	YLL018C	C01962
C00018	YLL019C	C04582
C00018	YLL036C	C04751
C00018	YLL036C	C07447
C00018	YLL051C	C05814
C00018	YLL051C	C11383
C00018	YLR027C	C14813
C00018	YLR038C	C15874
C00018	YLR069C	C06575
C00018	YLR113W	C09581
C00018	YLR142W	C01149
C00018	YLR157C	C04582
C00018	YLR158C	C14117
C00018	YLR164W	C00877
C00018	YLR164W	C04376
C00018	YLR164W	C05528
C00018	YLR172C	C11911
C00018	YLR180W	C00319
C00018	YLR180W	C06670
C00018	YLR180W	C11457
C00018	YLR216C	C00559
C00018	YLR216C	C06675
C00018	YLR231C	C00124
C00018	YLR239C	C00279
C00018	YLR239C	C04411
C00018	YLR240W	C00441
C00018	YLR245C	C14116
C00018	YLR245C	C14148
C00018	YLR295C	C06790
C00018	YLR299W	C06426
C00018	YLR300W	C06630
C00018	YLR305C	C02463
C00018	YLR305C	C09694
C00018	YLR307W	C00295
C00018	YLR308W	C15888
C00018	YLR328W	C02513
C00018	YLR342W	C16209
C00018	YLR355C	C00671
C00018	YLR432W	C15605
C00018	YLR433C	C00440
C00018	YLR447C	C05999
C00018	YLR450W	C12989
C00018	YML016C	C12095
C00018	YML022W	C00295
C00018	YML074C	C05011
C00018	YML082W	C00470
C00018	YML100W	C05528
C00018	YMR009W	C00121
C00018	YMR009W	C06504
C00018	YMR036C	C04501
C00018	YMR062C	C00257
C00018	YMR062C	C01412
C00018	YMR062C	C06504
C00018	YMR083W	C00345
C00018	YMR104C	C06224
C00018	YMR120C	C05791
C00018	YMR127C	C01832
C00018	YMR139W	C01284
C00018	YMR162C	C00388
C00018	YMR170C	C06712
C00018	YMR205C	C02124
C00018	YMR220W	C05272
C00018	YMR246W	C12837
C00018	YMR256C	C03595
C00018	YMR261C	C05270
C00018	YMR281W	C02274
C00018	YMR281W	C14786
C00018	YMR293C	C16391
C00018	YMR306W	C04760
C00018	YNL021W	C00299
C00018	YNL052W	C02225
C00018	YNL088W	C14813
C00018	YNL088W	C14859
C00018	YNL102W	C14770
C00018	YNL104C	C01103
C00018	YNL106C	C04390
C00018	YNL106C	C05815
C00018	YNL130C	C00655
C00018	YNL141W	C00307
C00018	YNL141W	C00477
C00018	YNL141W	C06010
C00018	YNL151C	C16286
C00018	YNL154C	C02273
C00018	YNL163C	C06579
C00018	YNL192W	C05200
C00018	YNL247W	C00633
C00018	YNL267W	C00147
C00018	YNL267W	C00568
C00018	YNL277W	C05634
C00018	YNL316C	C00112
C00018	YNL316C	C01929
C00018	YNL330C	C03506
C00018	YNR003C	C00740
C00018	YNR008W	C11944
C00018	YNR016C	C00018
C00018	YNR019W	C00054
C00018	YNR019W	C02442
C00018	YNR027W	C01920
C00018	YNR028W	C05158
C00018	YNR030W	C09581
C00018	YNR032W	C04615
C00018	YNR032W	C06727
C00018	YOL006C	C00407
C00018	YOL006C	C14829
C00018	YOL011W	C00957
C00018	YOL013C	C03221
C00018	YOL033W	C05414
C00018	YOL064C	C02835
C00018	YOL096C	C00197
C00018	YOL096C	C01063
C00018	YOL102C	C02693
C00018	YOL102C	C15799
C00018	YOL152W	C06369
C00018	YOR005C	C01083
C00018	YOR005C	C05827
C00018	YOR005C	C11938
C00018	YOR116C	C00448
C00018	YOR116C	C06335
C00018	YOR119C	C01230
C00018	YOR124C	C01077
C00018	YOR128C	C01092
C00018	YOR133W	C00259
C00018	YOR143C	C13631
C00018	YOR176W	C07091
C00018	YOR176W	C15700
C00018	YOR187W	C16496
C00018	YOR196C	C02124
C00018	YOR202W	C00942
C00018	YOR208W	C04411
C00018	YOR241W	C05947
C00018	YOR303W	C00224
C00018	YOR317W	C14866
C00018	YOR321W	C00672
C00018	YOR332W	C09684
C00018	YOR340C	C00966
C00018	YOR340C	C05414
C00018	YOR340C	C12204
C00018	YOR360C	C01494
C00018	YOR374W	C04217
C00018	YOR375C	C06046
C00018	YOR377W	C01384
C00018	YOR384W	C00134
C00018	YOR384W	C16144
C00018	YOR393W	C15882
C00018	YPL001W	C00417
C00018	YPL001W	C06195
C00018	YPL036W	C00826
C00018	YPL036W	C03319
C00018	YPL061W	C02411
C00018	YPL061W	C05701
C00018	YPL064C	C15867
C00018	YPL072W	C07715
C00018	YPL078C	C02734
C00018	YPL078C	C05578
C00018	YPL086C	C00079
C00018	YPL086C	C01259
C00018	YPL091W	C02029
C00018	YPL091W	C11924
C00018	YPL097W	C03082
C00018	YPL104W	C14839
C00018	YPL111W	C05643
C00018	YPL152W	C00942
C00018	YPL179W	C01192
C00018	YPL203W	C00362
C00018	YPL212C	C00378
C00018	YPL227C	C16489
C00018	YPL228W	C04324
C00018	YPL236C	C04216
C00018	YPR006C	C03227
C00018	YPR010C	C06599
C00018	YPR020W	C06641
C00018	YPR033C	C06123
C00018	YPR035W	C00031
C00018	YPR047W	C16263
C00018	YPR054W	C01107
C00018	YPR062W	C05527
C00018	YPR080W	C01180
C00018	YPR080W	C09704
C00018	YPR081C	C01596
C00018	YPR110C	C06729
C00018	YPR180W	C00054
C00018	YPR180W	C00189
C00018	YPR184W	C06044
C00018	YPR190C	C05698
C00018	YPR190C	C07836
C00018	YPR191W	C03794
C00018	YPR191W	C07090
C00018	YPR191W	C14769
C00018	YCR073W-A	C11457
C00019	Q0085	C00479
C00019	Q0105	C03979
C00019	YAL023C	C01236
C00019	YAL026C	C00353
C00019	YAL026C	C04691
C00019	YAL062W	C01054
C00019	YAR018C	C00044
C00019	YAR019C	C06054
C00019	YAR071W	C00183
C00019	YBL015W	C05427
C00019	YBL033C	C00120
C00019	YBL039C	C02798
C00019	YBL045C	C02050
C00019	YBL052C	C11150
C00019	YBL082C	C07585
C00019	YBL098W	C00259
C00019	YBL098W	C09684
C00019	YBL099W	C00149
C00019	YBR018C	C16392
C00019	YBR019C	C04623
C00019	YBR035C	C05577
C00019	YBR038W	C01507
C00019	YBR082C	C03862
C00019	YBR082C	C05653
C00019	YBR093C	C00412
C00019	YBR115C	C05528
C00019	YBR117C	C03824
C00019	YBR133C	C14839
C00019	YBR145W	C07728
C00019	YBR145W	C16246
[truncated: 15,960,680 more chars]
