# Supplementary material for: Predicting the network of substrate-enzyme-product triads by combining compound similarity and functional domain composition
Source: BMC Bioinformatics. 2010 May 31;11:293. doi: 10.1186/1471-2105-11-293 (PMC3098070; doi:10.1186/1471-2105-11-293)
Supplement: Additional file 2 — The detailed prediction results. This file lists the prediction results for each of the testing sample in Additional File 1. [file 1471-2105-11-293-S2.XLSX]

## Sheet: Sheet1
Additional File 2: The prediction results for different (K,w) using molecular graph representation and SMILES representation, where “+” means networking triad, and “-“ means non-networking triad. See the text for further explanation.
I. The predicted results for the 1,460 networking triad samples in the testing dataset
Substrate	Enzyme	Product	Observed	SMILES (K,w)					Graph (K,w)
				1,1/4	1,1/2	1,3/4	3,1/4	5,1/4	1,1/4	1,1/2	1,3/4	3,1/4	5,1/4
C00002	YAL038W	C00631	+	+	+	+	+	+	+	+	+	+	+
C00002	YAL038W	C11472	+	+	+	+	+	+	+	+	+	+	+
C00002	YAR018C	C00008	+	+	+	+	+	+	+	+	+	+	+
C00002	YBL099W	C00008	+	+	-	-	-	-	+	+	-	+	+
C00002	YBR020W	C04628	+	+	+	+	+	+	+	+	+	+	+
C00002	YBR127C	C00008	+	+	+	-	+	-	+	+	-	+	+
C00002	YBR274W	C00008	+	+	-	-	+	+	+	+	-	+	+
C00002	YCL040W	C00085	+	+	+	+	+	+	+	+	+	+	+
C00002	YCL040W	C01185	+	+	+	+	+	+	+	+	+	+	+
C00002	YCL040W	C16489	+	+	+	+	+	+	+	+	+	+	+
C00002	YCR012W	C01159	+	+	+	+	+	+	+	+	+	+	+
C00002	YCR066W	C00020	+	-	-	-	+	+	+	-	-	+	+
C00002	YDL045C	C06397	+	+	+	+	+	+	+	+	+	+	+
C00002	YDL055C	C06397	+	+	-	-	+	+	+	+	+	+	+
C00002	YDL079C	C00008	+	+	+	+	+	+	+	+	+	+	+
C00002	YDL150W	C06397	+	+	-	-	+	+	+	+	+	+	+
C00002	YDR009W	C00631	+	+	+	+	+	+	+	+	+	+	+
C00002	YDR023W	C00020	+	+	+	-	-	-	+	+	-	+	+
C00002	YDR127W	C00631	+	+	+	+	+	+	+	+	+	+	+
C00002	YDR147W	C11472	+	+	+	+	+	+	+	+	+	+	+
C00002	YDR173C	C00008	+	-	-	-	+	+	+	+	+	+	+
C00002	YDR196C	C01185	+	+	+	+	+	+	+	+	+	+	+
C00002	YDR208W	C00631	+	-	-	-	+	+	+	+	-	+	+
C00002	YDR208W	C01185	+	+	+	+	+	+	+	+	+	+	+
C00002	YDR236C	C04628	+	+	+	+	+	+	+	+	+	+	+
C00002	YDR236C	C16489	+	+	+	+	+	+	+	+	+	+	+
C00002	YDR283C	C00008	+	-	-	-	+	+	+	+	-	+	+
C00002	YDR300C	C00008	+	-	-	-	+	+	+	-	-	+	+
C00002	YDR300C	C03287	+	+	+	+	-	-	+	+	+	+	+
C00002	YDR531W	C03492	+	-	+	+	-	-	+	+	+	+	+
C00002	YEL027W	C00008	+	+	+	+	+	-	+	+	+	+	+
C00002	YER068W	C00020	+	-	-	-	+	+	+	-	-	+	+
C00002	YER100W	C00020	+	+	+	+	+	+	+	+	+	+	+
C00002	YFR019W	C11472	+	+	+	+	+	+	+	+	+	+	+
C00002	YFR053C	C00275	+	+	+	+	+	+	+	+	+	+	+
C00002	YFR053C	C05345	+	+	+	+	+	+	+	+	+	+	+
C00002	YGL008C	C00008	+	+	+	+	+	+	+	+	+	+	+
C00002	YGL062W	C00008	+	+	+	+	+	+	+	+	+	+	+
C00002	YGL141W	C00020	+	+	+	+	+	+	+	+	+	+	+
C00002	YGL253W	C02965	+	+	+	+	+	+	+	+	+	+	+
C00002	YGL253W	C05345	+	+	+	+	+	+	+	+	+	+	+
C00002	YGR124W	C00008	+	+	+	+	+	+	+	+	+	+	+
C00002	YGR194C	C04628	+	+	+	+	+	+	+	+	+	+	+
C00002	YGR240C	C00354	+	+	+	+	+	+	+	+	+	+	+
C00002	YHL032C	C00631	+	+	+	+	+	+	+	+	+	+	+
C00002	YIL139C	C06397	+	+	-	-	+	+	-	-	-	+	+
C00002	YJL046W	C06397	+	+	+	+	+	+	+	+	+	+	+
C00002	YJL106W	C00008	+	+	+	-	+	+	+	+	+	+	+
C00002	YJL128C	C00008	+	+	+	-	+	+	+	+	+	+	+
C00002	YJL130C	C00008	+	+	+	+	+	+	+	+	-	+	+
C00002	YJL130C	C00169	+	+	+	+	+	+	+	+	+	+	-
C00002	YJL148W	C06397	+	+	-	-	+	+	+	+	+	+	+
C00002	YJL155C	C00665	+	+	+	+	+	+	+	+	+	+	+
C00002	YJR010W	C05686	+	-	+	+	-	-	+	+	+	+	+
C00002	YKL024C	C00008	+	+	+	+	-	-	+	+	+	+	+
C00002	YKL067W	C01345	+	-	+	+	-	-	+	+	+	+	+
C00002	YLR133W	C00588	+	-	+	+	-	-	+	+	+	-	-
C00002	YLR133W	C11472	+	+	+	+	+	+	+	+	+	+	+
C00002	YLR153C	C00020	+	+	+	+	+	+	+	+	+	+	+
C00002	YLR260W	C06124	+	+	+	+	-	-	+	+	+	+	+
C00002	YLR305C	C00008	+	+	+	+	+	-	+	+	+	+	+
C00002	YLR305C	C00631	+	+	+	+	+	+	+	+	-	+	+
C00002	YLR328W	C00857	+	+	+	+	+	-	+	+	+	+	+
C00002	YMR205C	C00447	+	+	+	+	-	-	+	+	+	+	+
C00002	YMR208W	C01185	+	+	+	+	+	+	+	+	+	+	+
C00002	YMR216C	C00008	+	+	+	+	+	+	+	+	+	+	+
C00002	YNL073W	C00020	+	+	+	+	+	+	+	+	+	+	+
C00002	YNL207W	C00008	+	-	-	-	-	-	+	-	-	+	+
C00002	YNL267W	C00631	+	+	+	+	+	+	+	+	-	+	+
C00002	YNR012W	C00055	+	+	+	+	+	+	+	+	+	+	+
C00002	YNR012W	C01185	+	+	+	+	+	+	+	+	+	+	+
C00002	YOL102C	C00008	+	-	-	-	-	-	+	+	+	+	+
C00002	YOL136C	C01185	+	+	+	+	+	+	+	+	+	+	+
C00002	YOR061W	C00008	+	+	+	+	+	+	+	+	+	+	+
C00002	YOR241W	C00008	+	+	+	+	+	-	+	+	+	+	+
C00002	YPL214C	C01185	+	+	+	+	+	+	+	+	+	+	+
C00002	YPL214C	C04628	+	+	+	+	+	+	+	+	+	+	+
C00002	YPL271W	C00008	+	+	-	-	+	+	-	-	-	+	+
C00002	YPR033C	C00020	+	+	+	-	+	+	-	-	-	+	+
C00002	YPR180W	C00020	+	+	-	-	+	+	+	+	-	+	+
C00003	YBR221C	C00004	+	-	-	-	-	-	+	+	+	+	+
C00003	YBR244W	C00004	+	+	+	+	+	-	+	+	+	+	+
C00003	YDL022W	C00004	+	+	+	+	+	+	+	+	+	+	+
C00003	YDR019C	C00004	+	+	-	-	+	+	+	+	+	+	+
C00003	YDR353W	C00004	+	+	+	+	-	-	+	+	+	+	+
C00003	YFR025C	C00006	+	-	-	-	-	-	+	-	-	+	+
C00003	YGL055W	C00004	+	-	-	-	-	-	+	+	+	+	+
C00003	YGL205W	C00004	+	+	+	+	+	+	+	+	+	+	+
C00003	YGR180C	C00004	+	+	+	+	-	-	+	+	+	+	+
C00003	YHR051W	C00004	+	-	-	-	-	-	+	+	+	+	+
C00003	YIL113W	C00006	+	+	+	+	+	+	+	+	+	+	+
C00003	YJL155C	C00006	+	+	+	+	+	-	+	-	-	+	+
C00003	YKL148C	C00004	+	+	+	-	-	-	+	+	+	+	+
C00003	YKL216W	C00004	+	-	-	-	+	+	+	+	+	+	+
C00003	YKR066C	C00004	+	+	+	+	+	+	-	-	-	+	+
C00003	YLR174W	C00004	+	+	+	+	+	+	+	+	+	+	+
C00003	YML056C	C00004	+	+	+	+	+	+	+	+	+	+	+
C00003	YMR118C	C00004	+	+	+	+	+	+	+	+	+	+	+
C00003	YMR169C	C00004	+	+	+	+	+	+	+	+	+	+	+
C00003	YMR277W	C00006	+	+	+	+	-	-	+	-	-	+	+
C00003	YMR303C	C00004	+	+	+	+	+	+	+	+	+	+	+
C00003	YOL086C	C00004	+	+	+	+	+	+	+	+	+	+	+
C00003	YOR384W	C00004	+	+	+	+	+	+	+	+	+	+	+
C00003	YPR167C	C00004	+	-	-	-	-	-	-	+	+	+	+
C00005	YAL062W	C00006	+	+	+	+	+	+	+	+	+	+	+
C00005	YBL064C	C00006	+	+	+	+	+	+	+	+	+	+	+
C00005	YDL067C	C00006	+	+	-	-	+	+	+	+	+	+	+
C00005	YHR063C	C00006	+	-	-	-	-	-	+	+	+	+	+
C00005	YHR183W	C00006	+	+	+	+	-	-	+	+	+	+	+
C00005	YJR024C	C00006	+	-	-	-	+	+	+	+	+	+	+
C00005	YJR104C	C00006	+	+	+	+	+	+	+	+	+	+	+
C00005	YKL026C	C00006	+	+	+	+	+	-	+	+	+	+	+
C00005	YLR038C	C00006	+	+	+	+	+	+	+	+	+	+	+
C00005	YML028W	C00006	+	+	+	+	+	+	+	+	+	+	+
C00005	YML120C	C00006	+	+	+	+	+	+	+	+	+	+	+
C00005	YMR323W	C00006	+	+	+	+	+	+	+	+	+	+	+
C00005	YNL009W	C00006	+	+	+	+	+	+	+	+	+	+	+
C00005	YOR202W	C00006	+	-	-	-	-	-	+	+	+	+	+
C00005	YPL091W	C00006	+	+	+	+	+	-	+	+	+	+	+
C00008	YER005W	C00020	+	+	+	+	+	+	+	+	+	+	+
C00008	YIL066C	C00206	+	+	+	+	+	+	+	+	+	+	+
C00010	YAL054C	C14143	+	+	+	+	+	+	+	+	+	+	+
C00010	YBL052C	C00083	+	+	+	+	+	+	+	+	+	+	+
C00010	YBL052C	C00527	+	+	+	+	+	+	+	+	+	+	+
C00010	YBL067C	C15547	+	+	+	+	+	+	+	+	+	+	+
C00010	YBR213W	C00083	+	+	+	+	+	+	+	+	+	+	+
C00010	YCR005C	C00024	+	+	+	+	+	+	+	+	+	+	+
C00010	YCR048W	C00223	+	+	+	+	+	+	+	+	+	+	+
C00010	YDL078C	C00024	+	+	+	+	+	+	+	+	+	+	+
C00010	YDL246C	C00024	+	+	+	+	+	+	+	+	+	+	+
C00010	YDR148C	C00083	+	+	+	+	+	+	+	+	+	+	+
C00010	YDR148C	C00154	+	+	+	+	+	+	+	+	+	+	+
C00010	YDR148C	C00406	+	+	+	+	+	+	+	+	+	+	+
C00010	YER015W	C00154	+	+	+	+	+	+	+	+	+	+	+
C00010	YER061C	C00024	+	+	+	+	+	+	+	+	+	+	+
C00010	YER090W	C00024	+	+	-	-	+	+	-	-	-	-	-
C00010	YER151C	C15547	+	+	+	+	+	+	+	+	+	+	+
C00010	YER178W	C00024	+	+	+	+	-	+	-	-	-	+	-
C00010	YFL017C	C00024	+	+	+	+	+	+	+	+	+	+	+
C00010	YFL017C	C00527	+	+	+	+	+	+	+	+	+	+	+
C00010	YFL017C	C00582	+	+	+	+	+	+	+	+	+	+	+
C00010	YFL017C	C05338	+	+	+	+	+	+	+	+	+	+	+
C00010	YFL018C	C00527	+	+	+	+	+	+	+	+	+	+	+
C00010	YGR147C	C05338	+	+	+	+	+	+	+	+	+	+	+
C00010	YGR252W	C00512	+	+	+	+	+	+	+	+	+	+	+
C00010	YHR104W	C00024	+	+	+	+	+	+	+	+	+	+	+
C00010	YHR216W	C00024	+	+	+	+	+	+	+	+	+	-	+
C00010	YIL009W	C07118	+	+	+	+	+	+	+	+	+	+	+
C00010	YIL160C	C00323	+	+	+	+	+	+	+	+	+	+	+
C00010	YIL160C	C05274	+	-	+	+	-	-	+	+	+	+	+
C00010	YIR031C	C00024	+	-	-	-	+	+	+	+	+	-	-
C00010	YIR031C	C00154	+	+	+	+	+	+	+	+	+	-	-
C00010	YJL197W	C15547	+	+	+	+	+	+	+	+	-	+	+
C00010	YKL008C	C00154	+	+	+	+	+	+	+	+	+	+	+
C00010	YKL008C	C00323	+	+	+	+	+	+	+	+	+	+	+
C00010	YLR153C	C05338	+	+	+	+	+	+	+	+	+	+	+
C00010	YLR195C	C00223	+	+	+	+	+	+	+	+	+	+	+
C00010	YLR239C	C00083	+	+	+	+	+	+	+	+	+	+	+
C00010	YLR239C	C00154	+	+	+	+	+	+	+	+	+	+	+
C00010	YLR239C	C00406	+	+	+	+	+	+	+	+	+	+	+
C00010	YLR450W	C00356	+	+	+	+	-	-	+	+	+	+	+
C00010	YML056C	C00024	+	+	+	+	+	+	+	+	+	-	+
C00010	YMR062C	C00406	+	+	+	+	+	+	+	+	+	+	+
C00010	YMR062C	C00527	+	+	+	+	+	+	+	+	+	+	+
C00010	YMR062C	C03561	+	+	+	+	+	+	+	+	+	+	+
C00010	YMR083W	C00024	+	+	+	+	+	+	+	+	+	+	+
C00010	YMR127C	C00323	+	+	+	+	+	+	+	+	+	+	+
C00010	YMR127C	C00527	+	+	+	+	+	+	+	+	+	+	+
C00010	YMR246W	C16268	+	+	+	+	+	+	+	+	+	+	+
C00010	YMR296C	C05338	+	+	+	+	+	+	+	+	+	+	+
C00010	YMR304W	C15547	+	+	+	+	+	+	+	-	-	+	+
C00010	YNL117W	C00024	+	-	-	-	+	+	+	+	+	-	-
C00010	YNL241C	C00024	+	+	+	-	+	+	+	+	+	+	+
C00010	YNL277W	C03561	+	+	+	+	+	+	+	+	+	+	+
C00010	YNR008W	C00154	+	+	+	+	+	+	+	+	+	+	+
C00010	YNR008W	C00223	+	+	+	+	+	+	+	+	+	+	+
C00010	YOR142W	C06671	+	+	+	+	+	+	+	+	+	+	+
C00010	YOR142W	C16268	+	-	-	-	-	-	+	+	+	+	+
C00010	YOR142W	C16464	+	+	+	+	+	+	+	+	+	+	+
C00010	YOR244W	C00083	+	+	+	+	+	+	+	+	+	+	+
C00010	YOR244W	C00154	+	+	+	+	+	+	+	+	+	+	+
C00010	YPL086C	C00083	+	+	+	+	+	+	+	+	+	+	+
C00010	YPL231W	C00527	+	+	+	+	+	+	+	+	+	+	+
C00015	YBR001C	C00167	+	+	+	+	+	+	+	+	+	+	+
C00015	YBR070C	C00167	+	+	+	+	+	+	+	+	+	+	+
C00015	YBR070C	C02199	+	+	+	+	+	+	+	+	+	+	+
C00015	YBR110W	C00029	+	+	+	+	+	+	+	+	+	+	+
C00015	YBR126C	C00029	+	+	+	+	+	+	+	+	+	+	+
C00015	YDR307W	C00167	+	+	+	+	+	+	+	+	+	+	+
C00015	YGL022W	C00029	+	+	+	+	+	+	+	+	+	+	+
C00015	YGL022W	C02199	+	+	+	+	+	+	+	+	+	+	+
C00015	YGR240C	C00075	+	+	-	-	+	+	+	+	+	+	+
C00015	YGR282C	C00167	+	+	+	+	+	+	+	+	+	+	+
C00015	YGR287C	C00167	+	+	+	+	+	+	+	+	+	+	+
C00015	YIL172C	C00167	+	+	+	+	+	+	+	+	+	+	+
C00015	YJR131W	C01170	+	+	+	+	+	+	+	+	+	+	+
C00015	YLR189C	C00029	+	+	+	+	+	+	+	+	+	+	+
C00015	YLR189C	C00167	+	+	+	+	+	+	+	+	+	+	+
C00015	YML100W	C02199	+	+	+	+	+	+	+	+	+	+	+
C00015	YMR205C	C00075	+	+	-	-	+	+	+	+	+	+	+
C00015	YMR261C	C02199	+	+	+	+	+	+	+	+	+	+	+
C00015	YNR012W	C00075	+	+	+	+	+	+	+	+	+	+	+
C00015	YPL175W	C02199	+	+	+	+	+	+	+	+	+	+	+
C00015	YPL227C	C00052	+	+	+	+	+	+	+	+	+	+	+
C00015	YPR026W	C00167	+	+	+	+	+	+	+	+	+	+	+
C00016	YIL155C	C01352	+	+	-	-	+	+	+	-	-	+	+
C00019	YBR133C	C00828	+	+	+	+	+	+	+	+	+	+	+
C00019	YBR133C	C05814	+	+	+	+	+	+	+	+	+	+	+
C00019	YBR236C	C05804	+	+	+	+	+	+	+	+	+	+	+
C00019	YBR236C	C05814	+	+	+	+	+	+	+	+	+	+	+
C00019	YBR236C	C15881	+	+	+	+	+	+	+	+	+	+	+
C00019	YBR236C	C15900	+	+	+	+	+	+	+	+	+	+	+
C00019	YDL033C	C02765	+	+	+	+	+	+	+	+	+	+	+
C00019	YDL033C	C10462	+	+	+	+	+	+	+	+	+	+	+
C00019	YDL033C	C15888	+	+	+	+	+	+	+	+	+	+	+
C00019	YDL200C	C05302	+	+	+	+	+	+	+	+	+	+	+
C00019	YDL200C	C15877	+	+	+	+	+	+	+	+	+	+	+
C00019	YDL201W	C01152	+	+	+	+	+	+	+	-	-	+	+
C00019	YDL201W	C04831	+	+	+	+	+	+	+	+	+	+	+
C00019	YDL201W	C05812	+	+	+	+	+	+	+	+	+	+	+
C00019	YDR120C	C02765	+	+	+	+	+	+	+	+	+	+	+
C00019	YDR120C	C05302	+	+	+	+	+	+	+	+	+	+	+
C00019	YDR410C	C00021	+	+	+	+	+	+	+	+	+	+	+
C00019	YDR410C	C01575	+	+	+	+	+	+	+	+	+	+	+
C00019	YDR440W	C15900	+	+	+	+	+	+	+	+	+	+	+
C00019	YER091C	C15883	+	+	+	+	+	+	+	+	+	+	+
C00019	YGR157W	C00021	+	+	+	+	+	+	+	+	+	+	+
C00019	YGR157W	C02765	+	+	+	+	+	+	+	+	+	+	+
C00019	YGR157W	C08526	+	+	+	+	+	+	+	+	+	+	+
C00019	YHR119W	C05804	+	+	+	+	+	+	+	+	+	+	+
C00019	YHR119W	C05812	+	+	+	+	+	+	+	+	+	+	+
C00019	YHR119W	C09581	+	+	+	+	+	+	+	+	+	+	+
C00019	YJL168C	C00021	+	+	+	+	+	+	+	+	+	+	+
C00019	YJL168C	C01152	+	+	+	+	+	+	+	+	+	+	+
C00019	YJL168C	C02059	+	+	+	+	+	+	+	-	-	+	+
C00019	YJL168C	C04831	+	+	+	+	+	+	+	+	+	+	+
C00019	YJL168C	C15883	+	+	+	+	+	+	+	-	-	+	+
C00019	YJL168C	C15900	+	+	+	+	+	+	+	+	+	+	+
C00019	YJR073C	C00828	+	+	+	+	+	+	+	+	+	+	+
C00019	YJR073C	C04831	+	+	+	+	+	+	+	+	+	+	+
C00019	YJR073C	C15881	+	+	+	+	+	+	+	+	+	+	+
C00019	YJR073C	C15888	+	+	+	+	+	+	+	+	+	+	+
C00019	YKR069W	C02765	+	+	+	+	+	+	+	+	+	+	+
C00019	YKR069W	C15881	+	+	+	+	+	+	+	+	+	+	+
C00019	YLR172C	C05302	+	+	+	+	+	+	+	+	+	+	+
C00019	YML008C	C06199	+	+	+	+	+	+	+	+	+	+	+
C00019	YML008C	C08526	+	+	+	+	+	+	+	+	+	+	+
C00019	YOL096C	C00399	+	+	+	+	+	+	+	+	+	+	+
C00019	YOL096C	C05812	+	+	+	+	+	+	+	+	+	+	+
C00019	YOL096C	C10462	+	+	+	+	+	+	+	+	+	+	+
C00019	YOL096C	C11911	+	+	+	+	+	+	+	-	-	+	+
C00019	YOL096C	C15888	+	+	+	+	+	+	+	+	+	+	+
C00019	YOR074C	C15883	+	+	+	+	+	+	+	+	+	+	+
C00019	YOR196C	C05198	+	+	+	+	+	+	+	+	+	-	-
C00020	YBR111C	C00301	+	-	+	+	-	-	+	+	+	-	-
C00021	YER043C	C00212	+	-	-	-	-	-	+	+	+	-	-
C00022	YAL038W	C00074	+	+	+	+	+	+	+	+	+	-	+
C00022	YCL009C	C05125	+	+	+	+	+	+	+	+	+	+	+
C00022	YCL009C	C06006	+	+	+	+	-	-	+	+	+	+	+
C00022	YDL080C	C03981	+	+	+	+	+	+	+	+	+	+	+
C00022	YGL184C	C00097	+	+	+	+	+	+	+	+	+	+	+
C00022	YJL200C	C06203	+	+	+	+	+	+	+	+	+	+	+
C00022	YJR016C	C06203	+	+	+	+	+	+	+	-	-	+	+
C00022	YJR148W	C00555	+	+	+	+	+	+	+	+	+	+	+
C00022	YKL060C	C00204	+	+	+	+	+	+	+	+	+	+	+
C00022	YKL060C	C03979	+	+	+	+	+	+	+	+	+	+	+
C00022	YKL106W	C00041	+	+	+	+	+	+	+	+	+	+	+
C00022	YMR108W	C05125	+	+	+	+	+	+	+	+	+	+	+
C00022	YNL256W	C06201	+	+	+	+	+	+	+	+	+	+	+
C00022	YNL316C	C06203	+	+	+	+	+	+	+	-	-	+	+
C00022	YOR278W	C06203	+	+	+	+	+	+	+	+	+	+	+
C00022	YPL017C	C00024	+	+	+	+	+	+	+	+	+	+	+
C00024	YAL054C	C00033	+	+	+	+	+	-	-	+	+	+	+
C00024	YBR145W	C06548	+	+	+	+	+	+	+	+	+	+	+
C00024	YCL030C	C06548	+	+	-	-	+	+	-	-	-	+	+
C00024	YDL040C	C02727	+	+	+	+	+	+	+	+	+	-	+
C00024	YDL040C	C06715	+	+	+	+	+	+	+	+	+	+	+
C00024	YER061C	C02727	+	+	+	+	+	+	+	+	+	+	+
C00024	YGR252W	C03341	+	+	+	+	+	+	+	+	+	+	+
C00024	YIL160C	C05259	+	-	+	+	-	-	+	+	+	+	+
C00024	YKL029C	C06548	+	+	-	-	+	+	+	-	-	+	+
C00024	YLR153C	C00033	+	+	+	+	+	-	-	+	+	+	+
C00024	YLR195C	C07118	+	+	+	+	+	+	+	+	+	+	+
C00024	YLR432W	C06548	+	+	+	+	+	+	+	+	+	+	+
C00024	YMR062C	C02727	+	+	+	+	+	+	+	+	+	-	+
C00024	YMR127C	C02727	+	+	+	+	+	+	+	+	+	+	+
C00024	YNL071W	C02727	+	+	+	+	+	+	+	-	-	+	+
C00024	YNL071W	C07118	+	+	+	+	+	+	+	+	+	+	+
C00024	YNL277W	C07118	+	+	+	+	+	+	+	+	+	+	+
C00024	YNR001C	C00158	+	+	+	+	+	+	+	+	+	+	-
C00024	YNR019W	C02727	+	+	+	+	+	+	+	+	+	+	+
C00024	YOL126C	C06548	+	+	+	+	+	+	+	+	+	+	+
C00024	YOR377W	C02727	+	+	+	+	+	+	+	+	+	+	+
C00024	YPL001W	C06715	+	+	+	+	+	+	+	+	+	+	+
C00024	YPL028W	C06715	+	+	+	+	+	+	+	+	+	+	+
C00025	YDR111C	C00041	+	+	+	+	+	+	+	+	+	+	+
C00025	YER055C	C00064	+	+	+	+	+	+	+	-	-	+	+
C00025	YER065C	C04916	+	+	+	+	+	+	+	+	+	+	+
C00025	YFR047C	C04916	+	-	+	+	+	+	+	-	-	+	+
C00025	YGL202W	C00073	+	+	+	+	+	+	+	+	+	+	+
C00025	YGL202W	C00082	+	+	+	+	+	+	+	+	+	+	+
C00025	YGL202W	C04390	+	+	+	+	+	+	+	+	+	+	+
C00025	YGL202W	C12989	+	+	+	+	+	+	+	+	+	+	+
C00025	YGR019W	C00026	+	+	+	+	+	+	+	+	+	+	+
C00025	YHR037W	C03912	+	+	+	+	+	-	-	-	-	-	-
C00025	YHR137W	C02378	+	+	+	+	+	+	+	+	+	+	+
C00025	YHR208W	C00026	+	+	+	+	+	+	+	+	+	+	+
C00025	YJR103W	C00064	+	+	+	+	+	+	+	+	+	+	+
C00025	YJR148W	C02727	+	+	+	+	+	+	+	+	+	+	+
C00025	YKL106W	C16153	+	+	+	+	+	+	+	+	+	+	+
C00025	YKL211C	C00064	+	-	-	-	+	+	+	-	-	+	+
C00025	YLR027C	C00026	+	+	+	+	+	+	+	+	+	+	+
C00025	YLR209C	C04916	+	+	+	+	+	+	+	+	+	+	+
C00025	YLR299W	C05711	+	-	+	+	-	-	+	+	+	+	+
C00025	YNR058W	C02378	+	+	+	+	+	+	+	+	+	+	+
C00025	YNR058W	C12989	+	+	+	+	+	+	+	+	+	+	+
C00025	YOL140W	C02378	+	+	+	+	+	+	+	+	+	+	+
C00025	YOL140W	C12989	+	+	+	+	+	+	+	+	+	+	+
C00025	YOR375C	C00026	+	+	+	+	+	+	+	+	+	+	+
C00026	YDR111C	C16155	+	+	+	+	+	+	+	+	+	+	+
C00026	YGL202W	C02798	+	+	+	+	+	+	+	+	+	+	+
C00026	YGR019W	C00222	+	-	+	+	-	-	+	+	+	+	+
C00026	YGR019W	C05548	+	+	+	+	+	+	+	+	+	+	+
C00026	YHR208W	C05548	+	+	+	+	+	+	+	+	+	+	+
C00026	YIL116W	C05539	+	+	+	+	+	+	+	+	+	+	+
C00026	YIR034C	C00449	+	-	+	+	-	-	-	+	+	-	-
C00026	YJR148W	C06102	+	+	+	+	+	+	+	+	+	+	+
C00026	YKL106W	C02798	+	+	+	+	+	+	+	+	+	+	+
C00026	YLR027C	C05539	+	+	+	+	+	+	+	+	+	+	+
C00026	YNL037C	C00311	+	+	+	+	+	+	+	+	+	+	+
C00026	YOR184W	C03232	+	-	+	+	-	-	+	+	+	+	+
C00029	YAL023C	C06046	+	+	+	+	+	+	+	+	+	+	+
C00029	YAL023C	C08544	+	+	+	+	+	+	+	+	+	+	+
C00029	YBR023C	C16306	+	+	+	+	+	+	+	+	+	+	+
C00029	YBR038W	C16312	+	+	+	+	+	+	+	+	+	+	+
C00029	YBR070C	C16306	+	+	+	+	+	+	+	+	+	+	+
C00029	YBR110W	C08725	+	+	+	+	+	+	+	+	+	+	+
C00029	YBR110W	C16306	+	+	+	+	+	+	+	+	+	+	+
C00029	YDL095W	C08540	+	+	+	+	+	+	+	+	+	+	+
C00029	YDL095W	C08544	+	+	+	+	+	+	+	+	+	+	+
C00029	YDL095W	C16443	+	+	+	+	+	+	+	+	+	+	+
C00029	YDR074W	C08540	+	+	+	+	+	+	+	+	+	+	+
C00029	YDR074W	C16306	+	+	+	+	+	+	+	+	+	+	+
C00029	YDR307W	C15969	+	+	+	+	+	+	+	+	+	+	+
C00029	YEL011W	C06046	+	+	+	+	+	+	+	+	+	+	+
C00029	YEL011W	C16303	+	+	+	+	+	+	+	+	+	+	+
C00029	YFR015C	C16306	+	+	+	+	+	+	+	+	+	+	+
C00029	YGL022W	C16406	+	+	+	+	+	+	+	+	+	+	+
C00029	YGL065C	C08540	+	+	+	+	+	+	+	+	+	+	+
C00029	YGL065C	C08639	+	+	+	+	+	+	+	+	+	+	+
C00029	YGL065C	C12640	+	+	+	+	+	+	+	+	+	+	+
C00029	YGL065C	C15969	+	+	+	+	+	+	+	+	+	+	+
C00029	YJR143C	C08540	+	+	+	+	+	+	+	+	+	+	+
C00029	YJR143C	C16406	+	+	+	+	+	+	+	+	+	+	+
C00029	YLR189C	C16448	+	+	+	+	+	+	+	+	+	+	+
C00029	YLR258W	C08639	+	+	+	+	+	+	+	+	+	+	+
C00029	YLR258W	C15969	+	+	+	+	+	+	+	+	+	+	+
C00029	YLR342W	C15969	+	+	+	+	+	+	+	+	+	+	+
C00029	YML100W	C08725	+	+	+	+	+	+	+	+	+	+	+
C00029	YML100W	C16306	+	+	+	+	+	+	+	+	+	+	+
C00029	YML100W	C16443	+	+	+	+	+	+	+	+	+	+	+
C00029	YMR261C	C16443	+	+	+	+	+	+	+	+	+	+	+
C00029	YMR306W	C08725	+	+	+	+	+	+	+	+	+	+	+
C00029	YNL192W	C08540	+	+	+	+	+	+	+	+	+	+	+
C00029	YNL192W	C08544	+	+	+	+	+	+	+	+	+	+	+
C00029	YPL175W	C16303	+	+	+	+	+	+	+	+	+	+	+
C00029	YPL175W	C16312	+	+	+	+	+	+	+	+	+	+	+
C00029	YPL227C	C06046	+	+	+	+	+	+	+	+	+	+	+
C00029	YPL227C	C16448	+	+	+	+	+	+	+	+	+	+	+
C00029	YPR160W	C08639	+	+	+	+	+	+	+	+	+	+	+
C00029	YPR160W	C08725	+	+	+	+	+	+	+	+	+	+	+
C00029	YPR183W	C08725	+	+	+	+	+	+	+	+	+	+	+
C00029	YPR183W	C12640	+	+	+	+	+	+	+	+	+	+	+
C00029	YPR184W	C08639	+	+	+	+	+	+	+	+	+	+	+
C00029	YPR184W	C12640	+	+	+	+	+	+	+	+	+	+	+
C00031	YBR299W	C00089	+	+	+	+	+	+	+	+	+	+	+
C00031	YDR001C	C01083	+	+	+	+	+	-	+	+	+	+	+
C00031	YGL253W	C00092	+	+	+	+	+	+	+	+	+	+	+
C00031	YGR292W	C00089	+	+	+	+	+	+	+	+	+	+	+
C00031	YPR184W	C00208	+	-	-	-	+	+	+	+	+	+	+
C00032	YDR502C	C15672	+	+	+	+	+	+	+	+	+	+	+
C00032	YLR146C	C15672	+	+	+	+	+	+	+	+	+	+	+
C00033	YDR242W	C12989	+	+	+	+	+	+	+	+	+	+	+
C00033	YDR321W	C12989	+	+	+	+	+	+	+	+	+	+	+
C00033	YGL037C	C04738	+	+	+	+	+	+	+	+	+	+	+
C00033	YLR160C	C04738	+	+	+	+	+	+	+	+	+	+	+
C00033	YLR303W	C00979	+	+	+	+	+	+	+	+	+	+	+
C00033	YLR307W	C04738	+	+	+	+	+	+	+	+	+	+	+
C00033	YPL096W	C04738	+	+	+	+	+	+	+	+	+	+	+
C00033	YPL116W	C04738	+	+	+	+	+	+	+	+	+	+	+
C00035	YBL082C	C00096	+	+	-	-	+	+	+	+	+	+	+
C00035	YBR018C	C02280	+	+	-	-	+	+	+	-	-	+	+
C00035	YDL079C	C02280	+	+	+	+	+	+	+	+	+	+	+
C00035	YDL101C	C02280	+	+	+	+	+	+	+	+	-	+	+
C00035	YDL103C	C02280	+	+	+	-	+	+	+	+	+	+	+
C00035	YDL140C	C02280	+	+	+	-	+	+	+	+	-	+	+
C00035	YDR045C	C02280	+	+	+	+	+	+	+	+	+	+	+
C00035	YDR127W	C02280	+	+	-	-	+	+	+	+	+	+	+
C00035	YDR530C	C02280	+	+	+	+	+	+	+	+	+	-	+
C00035	YEL011W	C00096	+	+	-	-	+	+	+	-	-	+	+
C00035	YER052C	C02280	+	+	-	-	+	+	+	-	-	+	+
C00035	YER069W	C02280	+	+	-	-	+	+	+	+	+	+	+
C00035	YFR014C	C02280	+	+	+	+	+	+	+	+	+	+	+
C00035	YGL038C	C00096	+	+	-	-	+	+	+	+	+	+	+
C00035	YGL047W	C00096	+	+	-	-	+	+	-	-	-	+	+
C00035	YGL065C	C00096	+	+	+	+	+	+	+	+	+	+	+
C00035	YJL164C	C02280	+	+	+	+	+	+	+	+	+	+	+
C00035	YJL187C	C02280	+	+	+	+	+	+	+	+	+	+	+
C00035	YJR057W	C02280	+	+	-	-	+	+	+	-	-	+	+
C00035	YJR105W	C02280	+	+	+	-	+	+	+	+	+	+	+
C00035	YKL181W	C02280	+	+	+	-	+	+	+	+	-	+	+
C00035	YML100W	C00096	+	+	+	-	+	+	+	+	-	+	+
C00035	YMR139W	C02280	+	+	+	+	+	+	+	+	+	+	+
C00035	YMR261C	C00096	+	+	+	-	+	+	+	+	-	+	+
C00035	YOL136C	C02280	+	+	+	-	+	+	+	-	-	+	+
C00037	YDR148C	C05598	+	+	+	+	+	+	+	+	+	+	+
C00037	YEL046C	C00188	+	-	-	-	+	+	+	+	+	+	+
C00037	YGR252W	C05598	+	+	+	+	+	+	+	+	+	+	+
C00037	YLR239C	C05598	+	+	+	+	+	+	+	+	+	+	+
C00037	YOL049W	C00051	+	-	+	+	-	-	-	-	-	-	-
C00037	YOR244W	C05598	+	+	+	+	+	+	+	+	+	+	+
C00041	YGR019W	C00134	+	+	+	-	+	+	+	+	+	+	+
C00041	YKL104C	C00134	+	+	+	+	+	+	+	-	-	+	+
C00042	YHR068W	C01118	+	+	+	+	+	+	+	-	-	+	+
C00042	YLL041C	C00122	+	+	-	-	+	+	+	-	-	+	+
C00043	YBR019C	C00203	+	+	-	-	+	+	+	+	+	+	+
C00044	YNR012W	C00105	+	-	+	+	-	-	+	+	+	+	+
C00047	YDR148C	C02727	+	+	+	+	+	+	+	-	-	+	+
C00047	YML042W	C02727	+	+	+	+	+	+	+	+	+	+	+
C00047	YMR296C	C02727	+	+	+	+	+	+	+	+	+	+	+
C00047	YPL096W	C12989	+	+	+	+	+	+	-	-	-	+	+
C00047	YPR068C	C12989	+	+	+	+	+	+	+	+	+	+	+
C00049	YGL202W	C00826	+	+	+	+	-	-	+	+	+	+	+
C00049	YGR124W	C00152	+	+	+	+	+	+	+	+	+	+	+
C00049	YLR155C	C00152	+	+	+	+	+	+	+	+	+	+	+
C00049	YNL220W	C03794	+	-	-	-	-	-	+	-	-	-	-
C00049	YOL058W	C03406	+	+	+	+	+	+	+	+	+	-	-
C00051	YGL037C	C02090	+	+	+	+	+	+	+	+	+	+	+
C00051	YLR158C	C02090	+	+	+	+	+	+	+	+	+	+	+
C00051	YLR158C	C05730	+	+	+	+	+	+	+	+	+	+	+
C00052	YDL066W	C00617	+	+	+	+	+	+	+	+	+	+	+
C00052	YGL001C	C00617	+	+	+	+	+	+	+	-	-	+	+
C00052	YNL009W	C00617	+	+	+	+	+	+	+	+	+	+	+
C00053	YKL001C	C00224	+	+	-	-	+	-	+	+	+	+	+
C00055	YBL013W	C04121	+	+	-	-	+	+	-	-	-	+	+
C00055	YBR018C	C04121	+	+	-	-	+	+	+	+	+	+	+
C00055	YBR020W	C04121	+	+	+	+	+	+	+	+	+	+	+
C00055	YBR038W	C04121	+	+	+	+	+	+	+	+	+	+	+
C00055	YBR133C	C04121	+	+	-	-	+	+	+	-	-	+	+
C00055	YBR249C	C04121	+	+	+	+	+	+	+	+	+	+	+
C00055	YCR005C	C04121	+	+	+	+	+	+	+	+	+	+	+
C00055	YCR014C	C04121	+	+	-	-	+	+	+	+	+	+	+
C00055	YCR036W	C04121	+	+	+	-	+	+	+	+	+	+	+
C00055	YCR048W	C04121	+	+	+	+	+	+	+	+	+	+	+
C00055	YDL200C	C04121	+	+	-	-	+	+	+	-	-	+	+
C00055	YDR410C	C04121	+	+	-	-	+	+	-	-	-	-	-
C00055	YDR419W	C04121	+	+	-	-	+	+	+	-	-	+	+
C00055	YDR441C	C04121	+	+	+	+	+	+	+	+	+	+	+
C00055	YDR454C	C04121	+	+	-	-	+	+	+	+	+	+	+
C00055	YEL011W	C04121	+	+	-	-	+	+	+	+	+	+	+
C00055	YEL055C	C04121	+	+	-	-	+	+	+	-	-	+	+
C00055	YER052C	C04121	+	+	-	-	+	+	+	-	-	+	+
C00055	YER099C	C04121	+	+	+	+	+	+	+	+	+	+	+
C00055	YFL029C	C04121	+	+	+	+	+	+	+	+	+	+	+
C00055	YFL033C	C04121	+	+	+	-	+	+	+	+	-	+	+
C00055	YFR047C	C04121	+	+	-	-	+	+	+	-	-	+	+
C00055	YGR019W	C04121	+	+	+	-	+	+	+	+	-	+	+
C00055	YIL107C	C04121	+	+	+	+	+	+	+	+	+	+	+
C00055	YIL147C	C04121	+	+	-	-	+	+	+	+	+	+	+
C00055	YJL125C	C04121	+	-	-	-	+	+	+	-	-	+	+
C00055	YKR069W	C04121	+	+	-	-	+	+	-	-	-	+	+
C00055	YLR089C	C04121	+	+	+	+	+	+	+	+	+	+	+
C00055	YLR172C	C04121	+	+	-	-	+	+	+	-	-	+	+
C00055	YLR354C	C04121	+	+	+	+	+	+	+	+	+	+	+
C00055	YML100W	C04121	+	+	+	+	+	+	+	+	+	+	+
C00055	YNL151C	C04121	+	+	+	+	+	+	+	+	+	+	+
C00055	YNL248C	C04121	+	+	-	-	+	+	+	+	+	+	+
C00055	YNR008W	C04121	+	+	-	-	+	+	+	-	-	+	+
C00055	YNR012W	C00475	+	-	+	+	-	-	+	+	+	+	+
C00055	YOR231W	C04121	+	+	+	+	+	+	+	+	+	+	+
C00055	YPL236C	C04121	+	+	+	+	+	+	+	+	+	+	+
C00055	YPR113W	C00570	+	+	+	+	+	+	+	-	-	+	+
C00058	YDR019C	C04376	+	+	+	+	+	+	+	+	+	+	+
C00058	YDR321W	C11519	+	+	+	+	+	+	+	+	+	+	+
C00058	YJR103W	C04734	+	+	+	+	+	+	+	+	+	+	+
C00058	YMR281W	C16156	+	-	-	-	+	+	+	+	+	+	+
C00061	YDR236C	C00255	+	+	+	+	+	+	+	+	+	+	+
C00063	YAL038W	C00112	+	+	+	+	+	+	+	+	+	+	+
C00063	YGR202C	C00307	+	-	+	+	-	-	+	+	+	+	+
C00063	YGR240C	C00354	+	+	+	+	+	+	+	+	+	+	+
C00064	YJR109C	C00169	+	+	+	+	+	-	+	+	+	+	+
C00064	YMR300C	C04666	+	+	+	+	+	+	+	+	+	+	+
C00065	YBR263W	C00143	+	-	+	+	-	-	-	+	+	-	-
C00065	YLR058C	C00143	+	-	+	+	-	-	-	+	+	-	-
C00065	YMR296C	C02934	+	+	+	+	-	-	+	+	+	-	-
C00067	YDR402C	C06174	+	-	+	+	-	-	+	+	+	-	-
C00068	YIL125W	C05381	+	-	+	+	-	-	+	+	+	+	+
C00074	YGR254W	C00631	+	+	+	+	+	+	+	+	+	+	+
C00074	YOR347C	C00131	+	+	+	+	+	+	+	+	+	+	+
C00075	YJL046W	C00617	+	+	-	-	+	+	+	-	-	+	+
C00075	YNR012W	C00105	+	+	+	+	-	-	+	+	+	+	+
C00079	YKL106W	C00166	+	+	+	+	+	+	+	+	+	+	+
C00081	YCL040W	C01096	+	+	+	+	+	+	+	+	+	+	+
C00081	YER005W	C00104	+	+	-	-	+	+	+	+	+	+	+
C00081	YFR053C	C00275	+	+	+	+	+	+	+	+	+	+	+
C00081	YFR053C	C00352	+	+	+	+	+	+	+	+	+	+	+
C00081	YNR012W	C00104	+	+	+	+	+	+	+	+	+	+	+
C00081	YOR347C	C00104	+	+	+	+	+	+	+	+	+	+	+
C00083	YAR035W	C12647	+	+	-	-	+	+	+	+	+	+	+
C00083	YBR026C	C08650	+	+	+	+	+	+	+	+	+	+	+
C00083	YFL017C	C12647	+	+	+	+	+	+	+	+	+	+	+
C00083	YKL008C	C12647	+	+	+	+	+	+	+	+	+	+	+
C00083	YML042W	C12647	+	+	-	-	+	+	+	+	+	+	+
C00083	YNL071W	C12647	+	+	+	-	+	+	+	+	+	+	+
C00083	YPL231W	C12647	+	+	+	-	+	+	-	-	-	+	+
C00084	YEL021W	C00222	+	+	+	+	+	+	+	-	-	+	+
C00084	YLR044C	C05125	+	+	+	+	+	+	+	+	+	+	+
C00084	YNR043W	C00222	+	+	+	+	+	+	+	-	-	+	+
C00085	YKL104C	C00352	+	+	+	+	-	-	-	-	-	-	-
C00085	YLR354C	C05382	+	+	+	+	-	-	+	+	+	+	+
C00086	YIR029W	C00499	+	-	-	-	-	-	-	-	-	-	-
C00090	YGL055W	C00292	+	+	+	+	+	+	+	+	+	+	+
C00090	YGR175C	C06813	+	+	+	+	+	+	+	+	+	+	+
C00090	YGR234W	C06813	+	-	-	+	-	-	+	+	+	+	+
C00092	YNL330C	C16489	+	+	+	+	+	+	+	+	+	+	+
C00092	YPL111W	C16489	+	+	+	+	+	+	+	-	-	+	+
C00092	YPR068C	C16489	+	+	+	+	+	+	+	+	+	+	+
C00095	YBR092C	C03267	+	+	+	+	+	+	+	+	+	+	+
C00095	YDL006W	C03267	+	+	+	+	+	+	+	+	+	+	+
C00095	YDL047W	C03267	+	+	+	+	+	+	+	+	+	+	+
C00095	YDL246C	C00794	+	+	+	+	-	-	+	+	+	+	+
C00095	YFR053C	C05345	+	+	+	+	+	-	+	+	+	+	+
C00096	YBR111C	C00636	+	+	+	+	+	+	+	-	-	+	+
C00096	YBR252W	C00144	+	+	+	+	+	+	-	-	-	+	+
C00096	YDL093W	C04615	+	+	+	+	+	+	+	+	+	+	+
C00096	YDL095W	C04615	+	+	+	+	+	+	+	+	+	+	+
C00096	YFR015C	C04615	+	+	+	+	+	+	+	+	+	+	+
C00096	YGR036C	C00636	+	+	+	+	+	+	-	-	-	+	+
C00096	YLR342W	C04615	+	+	+	+	+	+	+	+	+	+	+
C00096	YMR267W	C00144	+	+	+	+	+	+	+	+	+	-	-
C00097	YML082W	C00542	+	+	+	+	-	-	+	+	+	+	+
C00100	YBR026C	C00894	+	+	-	-	+	+	+	+	+	+	+
C00100	YBR166C	C00894	+	+	-	-	+	+	+	+	+	+	+
C00101	YLR058C	C00234	+	+	+	+	+	+	+	+	+	+	+
C00108	YDR354W	C04302	+	+	+	+	+	+	-	-	-	-	-
C00108	YMR189W	C16235	+	+	-	-	+	+	+	-	-	+	+
C00109	YCL018W	C06032	+	-	-	-	-	-	-	-	-	-	-
C00110	YDL095W	C03862	+	+	+	+	+	+	+	+	+	+	+
C00110	YDR307W	C03862	+	+	+	+	+	+	+	+	+	+	+
C00111	YFL053W	C00184	+	+	+	+	+	+	+	+	+	+	+
C00112	YGR180C	C00705	+	+	+	+	+	+	+	+	+	+	+
C00114	YDL168W	C00576	+	+	+	+	+	+	+	+	+	+	+
C00114	YPL206C	C00670	+	-	+	+	-	+	+	+	+	+	-
C00116	YBR001C	C05401	+	+	+	+	+	+	+	+	+	+	+
C00116	YIL099W	C05401	+	+	+	+	+	+	+	-	-	+	+
C00116	YIL162W	C05401	+	+	+	+	+	+	+	+	+	+	+
C00118	YGL026C	C03506	+	-	+	+	-	-	-	+	+	-	-
C00119	YML106W	C01103	+	+	+	+	+	+	+	+	+	+	+
C00124	YBR020W	C00446	+	+	+	+	+	+	+	+	+	-	+
C00129	YBR003W	C05859	+	+	+	+	+	+	+	+	+	+	+
C00129	YDL205C	C11356	+	+	+	+	+	+	+	+	+	+	+
C00129	YGL155W	C11356	+	+	+	+	+	+	+	+	+	+	+
C00129	YJL031C	C04217	+	+	+	+	+	+	+	+	+	+	+
C00129	YJL167W	C04217	+	+	+	+	+	+	+	+	+	+	+
C00129	YJL167W	C05859	+	+	+	+	+	+	+	+	+	+	+
C00129	YJR130C	C04217	+	+	+	+	+	+	+	+	+	+	+
C00129	YJR130C	C05859	+	+	+	+	+	+	+	+	+	+	+
C00129	YLR303W	C04217	+	+	+	+	+	+	+	+	+	+	+
C00129	YPL069C	C04217	+	+	+	+	+	+	+	+	+	+	+
C00129	YPR176C	C04146	+	+	+	+	+	+	+	+	+	+	+
C00130	YMR120C	C04734	+	+	+	+	-	-	+	+	+	+	-
C00131	YAL038W	C00206	+	+	+	+	+	+	+	+	+	+	+
C00131	YFR053C	C00352	+	+	+	+	+	+	+	+	+	+	+
C00132	YDR058C	C12448	+	+	+	+	+	+	+	+	+	+	+
C00132	YMR006C	C12448	+	+	+	+	+	+	+	+	+	+	+
C00132	YMR008C	C12448	+	+	+	+	+	+	+	+	+	+	+
C00133	YDL040C	C03341	+	+	+	+	+	+	+	-	-	+	+
C00133	YER061C	C03341	+	+	+	+	+	+	+	+	-	+	+
C00133	YOR377W	C03341	+	+	+	+	+	+	+	+	+	+	+
C00133	YPL086C	C03341	+	+	+	+	+	+	+	+	+	+	+
C00134	YOL140W	C00555	+	+	+	+	+	+	+	+	+	+	+
C00134	YOR184W	C00555	+	+	+	+	+	+	+	+	+	+	+
C00136	YPL028W	C05269	+	+	+	+	+	+	+	+	+	+	+
C00143	YGL125W	C00440	+	-	+	+	-	-	-	+	+	-	-
C00155	YDR035W	C01118	+	+	+	+	+	+	+	+	+	+	+
C00155	YJL167W	C01118	+	+	+	+	+	+	+	+	+	+	+
C00155	YLR303W	C01077	+	+	+	+	+	+	+	+	+	+	+
C00155	YML082W	C01118	+	+	+	+	+	+	+	+	+	+	+
C00155	YNL256W	C01118	+	+	+	+	+	+	-	-	-	+	+
C00155	YPL069C	C01118	+	+	+	+	+	+	+	+	+	+	+
C00156	YBR218C	C02734	+	+	+	+	+	-	+	+	+	+	-
C00156	YDR502C	C05809	+	+	+	+	+	+	+	+	+	+	+
C00156	YDR502C	C13425	+	+	+	+	+	+	+	+	+	+	+
C00156	YJR130C	C05809	+	+	+	+	+	+	+	+	+	+	+
C00156	YLR303W	C13425	+	+	+	+	+	+	+	+	+	+	+
C00156	YPL214C	C05809	+	+	+	+	+	+	+	+	+	+	+
C00156	YPR069C	C05809	+	+	+	+	+	+	+	+	+	+	+
C00159	YFR053C	C00275	+	+	+	+	+	+	+	+	+	+	+
C00166	YKR097W	C00601	+	+	-	-	+	+	+	-	-	+	+
C00166	YLR044C	C00601	+	+	+	+	+	+	+	+	+	+	+
C00167	YBR110W	C08537	+	+	+	-	+	+	+	+	+	+	+
C00167	YBR299W	C00191	+	+	+	+	+	+	+	+	+	+	+
C00167	YDL037C	C00191	+	+	+	+	+	+	+	+	+	+	+
C00167	YDR001C	C00191	+	+	+	+	+	+	+	+	+	+	+
C00167	YEL011W	C08537	+	+	-	-	+	+	+	+	+	+	+
C00167	YGL047W	C08537	+	+	-	-	+	+	+	+	+	+	+
C00167	YGL065C	C08537	+	+	+	-	+	+	+	+	+	+	+
C00167	YGR282C	C00191	+	+	+	-	+	+	+	-	-	+	+
C00167	YJR131W	C00191	+	+	-	-	+	+	-	-	-	+	+
C00167	YJR153W	C00191	+	+	-	-	+	+	+	-	-	+	+
C00167	YKL029C	C16155	+	+	+	+	+	+	+	+	+	+	+
C00167	YLR100W	C16155	+	+	+	+	+	+	+	+	+	+	+
C00167	YLR355C	C16155	+	+	-	-	+	+	+	+	+	+	+
C00167	YML100W	C08537	+	+	+	+	+	+	+	+	+	+	+
C00167	YOL126C	C16155	+	+	+	+	+	+	+	+	+	+	+
C00167	YOR321W	C08537	+	+	+	+	+	+	+	+	+	+	+
C00183	YBL098W	C03219	+	+	-	-	-	-	+	-	-	-	-
C00183	YHR007C	C03219	+	+	-	-	-	-	+	-	-	-	-
C00187	YBL098W	C15992	+	+	+	+	+	+	+	+	+	+	+
C00191	Q0275	C05787	+	+	-	-	+	+	+	-	-	+	+
C00191	YDR376W	C05787	+	+	+	-	+	+	+	+	-	+	+
C00191	YDR402C	C05787	+	+	+	+	+	+	+	+	-	+	+
C00191	YER014W	C05787	+	+	-	-	+	+	+	-	-	+	+
C00191	YGL154C	C05787	+	+	-	-	+	+	+	-	-	+	+
C00191	YGL187C	C05787	+	+	-	-	+	+	+	-	-	+	+
C00191	YGL191W	C05787	+	+	-	-	+	+	+	-	-	+	+
C00191	YGR180C	C05787	+	+	-	-	+	+	+	-	-	+	+
C00191	YGR192C	C05787	+	+	+	+	+	+	+	+	+	+	+
C00191	YGR234W	C05787	+	+	+	-	+	+	+	+	-	+	+
C00191	YIL155C	C05787	+	+	-	-	+	+	+	-	-	+	+
C00191	YJL026W	C05787	+	+	-	-	+	+	+	-	-	+	+
C00191	YJR078W	C05787	+	+	-	-	+	+	+	-	-	+	+
C00191	YOL152W	C05787	+	+	+	+	+	+	+	+	+	+	+
C00191	YOR065W	C05787	+	+	-	-	+	+	-	-	-	+	+
C00191	YOR323C	C05787	+	+	+	-	+	+	+	+	-	+	+
C00191	YOR381W	C05787	+	+	+	+	+	+	+	+	+	+	+
C00191	YPL091W	C05787	+	+	+	+	+	+	+	+	+	+	+
C00191	YPR167C	C05787	+	+	-	-	+	+	+	-	-	+	+
C00203	YBR265W	C13952	+	+	+	+	+	+	+	+	+	+	+
C00203	YDL078C	C13952	+	+	+	+	+	+	+	+	+	+	+
C00203	YGL001C	C13952	+	+	+	+	+	+	+	-	-	+	+
C00203	YGR256W	C13952	+	+	+	+	+	+	+	+	+	+	+
C00203	YJR159W	C13952	+	+	+	+	+	+	+	+	+	+	+
C00203	YKL085W	C13952	+	+	+	+	+	+	+	+	+	+	+
C00203	YOL086C	C13952	+	+	+	+	+	+	+	+	+	+	+
C00207	YDR127W	C00448	+	-	-	-	+	-	+	-	-	+	-
C00219	YDR402C	C14771	+	-	+	+	-	-	+	+	+	+	+
C00223	YBR213W	C08650	+	+	+	+	+	+	+	+	+	+	+
C00223	YCR048W	C12096	+	+	+	+	+	+	+	+	+	+	+
C00223	YDR062W	C12096	+	+	+	+	+	+	-	+	+	+	+
C00223	YDR232W	C12096	+	+	+	+	+	+	+	+	+	+	+
C00223	YFL017C	C12096	+	+	+	+	+	+	+	+	+	+	+
C00223	YKL008C	C12095	+	+	+	+	+	+	+	+	+	+	+
C00223	YKL182W	C12096	+	+	+	+	+	+	+	+	+	+	+
C00223	YMR127C	C12096	+	+	+	+	+	+	+	+	+	+	+
C00223	YMR296C	C12096	+	+	+	+	+	+	-	-	-	+	+
C00223	YNL202W	C08650	+	+	+	+	+	+	+	+	+	+	+
C00223	YPL231W	C12096	+	+	+	+	+	+	+	+	+	+	+
C00234	YDR408C	C04376	+	+	+	+	+	+	-	+	+	-	-
C00234	YGR204W	C00445	+	+	+	+	+	+	+	+	+	+	+
C00248	YFL018C	C00579	+	+	+	+	-	-	+	+	+	-	-
C00258	YDR127W	C00631	+	+	+	+	+	+	+	-	-	+	+
C00258	YGR240C	C00631	+	+	+	+	+	+	+	+	+	+	+
C00258	YLR133W	C00631	+	+	+	+	+	+	+	+	+	+	+
C00258	YLR305C	C00631	+	+	+	+	+	+	+	+	+	+	+
C00267	YHR104W	C00794	+	-	-	-	-	-	+	+	+	+	+
C00279	YBR249C	C04691	+	+	+	+	+	+	+	+	+	-	-
C00279	YGR043C	C05382	+	+	+	+	-	-	+	+	+	+	+
C00311	YJL200C	C00417	+	+	+	+	+	+	+	+	+	+	+
C00311	YLR174W	C05379	+	+	+	+	+	+	+	+	+	+	+
C00315	YGL037C	C05730	+	+	+	+	+	+	+	+	+	+	+
C00319	YDL006W	C06124	+	+	+	+	+	+	+	+	+	+	+
C00319	YEL038W	C06124	+	+	-	-	+	+	+	+	+	+	+
C00319	YER062C	C06124	+	+	+	+	+	+	+	+	+	+	+
C00319	YER089C	C06124	+	+	+	+	+	+	+	+	+	+	+
C00319	YER133W	C06124	+	+	+	+	+	+	+	+	+	+	+
C00319	YFR025C	C06124	+	+	+	+	+	+	+	+	+	+	+
C00319	YHR046C	C06124	+	+	+	+	+	+	+	+	+	+	+
C00319	YIL113W	C06124	+	+	+	+	+	+	+	+	+	+	+
C00319	YJL155C	C06124	+	+	-	-	+	+	+	+	+	+	+
C00319	YOR109W	C06124	+	+	+	+	+	+	+	+	+	+	+
C00323	YMR127C	C12640	+	+	+	+	+	+	+	+	+	+	+
C00329	YCL040W	C00352	+	+	+	+	-	-	+	+	+	+	+
C00329	YGL253W	C00352	+	+	+	+	-	-	+	+	+	+	+
C00333	YDL022W	C15930	+	+	+	+	+	+	+	+	+	+	+
C00333	YDL066W	C15930	+	+	+	-	+	+	+	+	-	+	+
C00333	YDL168W	C15930	+	+	+	+	+	+	+	+	+	+	+
C00333	YDL246C	C15930	+	+	+	+	+	+	+	+	+	+	+
C00333	YJR153W	C00470	+	-	-	-	-	-	-	-	-	-	-
C00333	YLR174W	C15930	+	+	+	-	+	+	+	+	-	+	+
C00333	YNL009W	C15930	+	+	+	-	+	+	+	+	-	+	+
C00334	YER073W	C00555	+	+	+	+	+	-	+	+	+	+	+
C00341	YGL148W	C06075	+	+	+	+	+	-	+	+	+	+	+
C00346	YNL256W	C06124	+	+	-	-	+	+	+	-	-	+	+
C00353	YJL167W	C04217	+	+	+	-	+	+	+	+	+	+	+
C00353	YKL019W	C04217	+	+	+	+	+	+	+	+	+	+	+
C00363	YDL093W	C11916	+	+	+	+	+	+	+	+	+	+	+
C00363	YDR441C	C03319	+	+	+	+	+	+	+	+	+	+	+
C00363	YER005W	C00364	+	+	+	+	-	-	+	+	+	+	+
C00363	YLR258W	C11911	+	+	+	+	+	+	+	+	+	+	+
C00363	YPR160W	C11923	+	+	+	+	+	+	+	+	+	+	+
C00363	YPR184W	C11916	+	+	+	+	+	+	+	+	+	+	+
C00371	YGL038C	C16443	+	+	+	+	+	+	+	+	+	+	+
C00376	YCL018W	C00473	+	+	+	-	+	+	+	+	+	+	+
C00376	YIL124W	C00473	+	+	+	+	+	+	+	+	+	+	+
C00376	YKL085W	C00473	+	+	+	+	+	+	+	+	+	+	+
C00376	YNL241C	C00473	+	+	+	-	+	+	+	+	+	+	+
C00378	YBL056W	C01081	+	+	+	+	+	+	+	+	+	+	+
C00378	YPL228W	C01081	+	+	+	+	+	+	+	+	+	+	+
C00385	YER055C	C01762	+	+	+	+	+	+	+	+	+	+	+
C00385	YFR047C	C01762	+	+	+	+	+	+	+	+	+	+	+
C00385	YHR128W	C01762	+	+	+	+	+	+	+	+	+	+	+
C00387	YLR209C	C00620	+	-	+	+	-	-	+	+	+	+	+
C00388	YDR062W	C05135	+	+	+	+	+	+	+	+	+	+	+
C00388	YDR232W	C05135	+	+	+	+	+	+	+	+	+	+	+
C00388	YFL017C	C05135	+	+	+	+	+	+	+	+	+	+	+
C00388	YGR177C	C05135	+	+	+	+	+	+	+	+	+	+	+
C00388	YKL182W	C05135	+	+	+	+	+	+	+	+	+	+	+
C00388	YLR239C	C05135	+	+	+	+	+	+	+	+	+	+	+
C00388	YML042W	C05135	+	+	+	+	+	+	+	+	+	+	+
C00390	Q0105	C00399	+	+	+	-	+	+	+	+	-	+	+
C00390	YBL045C	C00399	+	+	-	-	+	+	+	-	-	+	+
C00390	YIL155C	C00399	+	+	-	-	+	+	+	-	-	+	+
C00390	YPR191W	C00399	+	+	-	-	+	+	+	-	-	+	+
C00406	YDL052C	C10443	+	+	-	-	+	+	+	-	-	+	+
C00406	YHL003C	C10443	+	+	+	+	+	+	+	+	+	+	+
C00406	YML042W	C10443	+	+	+	+	+	+	+	+	+	+	+
C00406	YOR377W	C10443	+	+	+	+	+	+	+	+	+	+	+
C00415	YKL132C	C00921	+	+	+	+	+	-	+	+	+	+	-
C00418	YMR208W	C01107	+	-	+	+	-	-	+	+	+	+	+
C00447	YLR377C	C05382	+	+	-	-	+	+	+	-	-	+	-
C00448	YBR003W	C16144	+	+	+	+	+	+	+	+	+	+	+
C00448	YCR053W	C09621	+	+	+	+	+	+	+	+	+	+	+
C00448	YCR053W	C09665	+	+	+	+	+	+	+	+	+	+	+
C00448	YDL090C	C16144	+	+	+	+	+	+	+	+	+	+	+
C00448	YDL205C	C16144	+	+	+	+	+	+	-	-	-	+	+
C00448	YDR127W	C09621	+	+	+	+	+	+	+	+	+	+	+
C00448	YDR127W	C09704	+	+	+	+	+	+	+	+	+	+	+
C00448	YGL148W	C09666	+	+	+	+	+	+	+	+	+	+	+
C00448	YGL155W	C16144	+	+	+	+	+	+	+	+	+	+	+
C00448	YGR012W	C16144	+	+	+	+	+	+	+	+	+	+	+
C00448	YHR190W	C16144	+	+	+	+	+	+	+	+	+	+	+
C00448	YPL069C	C11356	+	+	+	+	+	+	+	+	+	+	+
C00448	YPR069C	C11356	+	+	+	+	+	+	+	+	+	+	+
C00458	YKL067W	C00705	+	+	-	-	-	+	+	+	+	+	+
C00463	YDR402C	C12312	+	+	+	+	+	+	+	-	-	+	+
C00463	YGR012W	C00954	+	+	-	-	+	+	+	-	-	+	+
C00463	YPR069C	C00954	+	+	+	+	+	+	+	+	+	+	+
C00472	YAL062W	C02372	+	+	+	+	+	+	+	+	+	+	+
C00472	YGR256W	C07103	+	+	+	+	+	+	+	+	+	+	+
C00472	YHR216W	C07103	+	+	+	+	+	+	+	+	+	+	+
C00472	YIL094C	C07103	+	+	+	+	+	+	+	+	+	+	+
C00472	YML056C	C07103	+	+	+	+	+	+	+	+	+	+	+
C00472	YMR083W	C07103	+	+	+	+	+	+	+	+	+	+	+
C00477	YDL066W	C02513	+	+	+	+	+	+	+	+	+	+	+
C00477	YDL066W	C16499	+	+	+	+	+	+	+	+	+	+	+
C00477	YDL078C	C02513	+	+	+	+	+	+	+	+	+	+	+
C00477	YDL246C	C02513	+	+	+	+	+	+	+	+	+	+	+
C00477	YER178W	C16499	+	+	-	-	+	+	+	+	+	+	+
C00477	YFR033C	C16499	+	+	-	-	+	+	+	+	+	+	+
C00477	YHR183W	C16499	+	+	+	+	+	+	+	+	+	+	+
C00477	YHR216W	C02513	+	+	+	+	+	+	+	+	+	+	+
C00477	YIL043C	C16499	+	+	+	+	+	+	+	+	+	+	+
C00477	YIL049W	C16499	+	+	-	-	+	+	+	+	+	+	+
C00477	YIL074C	C02513	+	+	+	+	+	+	+	+	+	+	+
C00477	YIL074C	C16499	+	+	+	+	+	+	+	+	+	+	+
C00477	YKL029C	C16499	+	+	+	+	+	+	+	+	+	+	+
C00477	YKL148C	C16499	+	+	+	+	+	+	+	+	+	+	+
C00477	YKL216W	C16499	+	+	-	-	+	+	+	-	-	+	+
C00477	YKR080W	C16499	+	+	+	-	+	+	+	+	+	+	+
C00477	YML056C	C16499	+	+	+	+	+	+	+	+	+	+	+
C00477	YPL091W	C16499	+	+	+	+	+	+	+	+	+	+	+
C00477	YPR191W	C16499	+	+	+	+	+	+	+	+	+	+	+
C00477	YHR001W-A	C16499	+	+	-	-	+	+	+	+	+	+	+
C00491	YGL184C	C01962	+	+	+	+	+	-	+	+	+	+	-
C00493	YDR127W	C02637	+	-	+	+	-	-	+	+	+	+	-
C00499	YIR027C	C02350	+	+	+	+	-	-	+	+	+	-	-
C00512	YDL052C	C07394	+	+	+	+	+	+	+	+	+	+	+
C00512	YER061C	C07394	+	+	+	+	+	+	+	+	+	+	+
C00512	YGR147C	C07394	+	+	+	+	+	+	+	+	+	+	+
C00512	YGR252W	C07394	+	+	+	+	+	+	+	+	+	+	+
C00512	YHL003C	C07118	+	+	+	+	+	+	+	+	+	+	+
C00512	YMR127C	C07118	+	+	+	+	+	+	+	+	+	+	+
C00512	YMR296C	C07118	+	+	+	+	+	+	+	+	+	+	+
C00512	YNL071W	C07394	+	+	+	+	+	+	+	+	+	+	+
C00512	YNL277W	C07118	+	+	+	+	+	+	+	+	+	+	+
C00512	YNR008W	C07118	+	+	+	+	+	+	+	+	+	+	+
C00512	YNR008W	C07394	+	+	-	-	+	+	+	-	-	+	+
C00527	YDL052C	C06715	+	+	+	+	+	+	+	+	+	+	+
C00527	YKL182W	C06715	+	+	+	+	+	+	+	+	+	+	+
C00530	YMR009W	C06603	+	+	+	+	+	+	+	+	+	+	-
C00535	YDR402C	C05294	+	-	+	+	-	-	+	+	+	+	+
C00542	YML082W	C01118	+	+	+	+	+	+	+	+	+	+	+
C00544	YHR068W	C15882	+	+	+	+	+	+	+	+	+	+	+
C00546	YDL246C	C05235	+	+	+	+	+	+	+	+	+	+	+
C00546	YLR070C	C05235	+	+	+	+	+	+	+	+	+	+	+
C00546	YMR303C	C05235	+	+	+	+	+	+	+	+	+	+	+
C00571	YLR307W	C11519	+	+	+	+	+	+	+	+	+	+	+
C00571	YPL116W	C11519	+	+	+	+	+	+	+	+	+	+	+
C00582	YFL017C	C05598	+	+	+	+	+	+	+	+	-	+	+
C00582	YGR147C	C05598	+	+	+	+	+	+	+	+	+	+	+
C00582	YHL003C	C05598	+	+	+	+	+	+	-	-	-	-	-
C00582	YKL008C	C05598	+	+	+	+	+	+	-	-	-	-	-
C00582	YMR296C	C05598	+	+	+	+	+	+	+	-	-	+	-
C00617	YBR018C	C04037	+	+	-	-	+	+	+	+	+	+	+
C00617	YHL012W	C04037	+	+	+	+	+	+	+	+	+	+	+
C00617	YIL139C	C04037	+	+	-	-	+	+	+	+	+	+	+
C00617	YLR318W	C04037	+	+	+	+	+	+	+	+	+	+	+
C00617	YLR328W	C04037	+	+	+	+	+	+	+	+	+	+	+
C00617	YOR151C	C04037	+	+	+	+	+	+	+	+	+	+	+
C00620	YDR441C	C01762	+	+	+	+	+	+	+	+	+	+	+
C00620	YLR209C	C15586	+	-	+	+	-	-	+	+	+	+	+
C00632	YDL080C	C01987	+	+	+	+	+	+	+	+	+	+	+
C00632	YDR120C	C05831	+	+	-	-	+	+	-	-	-	+	+
C00632	YDR440W	C05831	+	+	+	+	+	+	+	+	+	+	+
C00632	YGR157W	C05831	+	+	-	-	+	+	+	+	+	+	+
C00632	YKL184W	C01987	+	+	+	+	+	+	+	-	-	+	+
C00632	YLR134W	C01987	+	+	+	+	+	+	+	+	+	+	+
C00632	YOR074C	C05831	+	+	-	-	+	+	+	+	+	+	+
C00632	YOR128C	C01987	+	+	+	+	+	+	+	-	-	+	+
C00642	YMR170C	C03765	+	+	+	+	-	-	+	+	+	+	+
C00645	YBR001C	C01170	+	+	+	+	+	+	+	+	+	+	+
C00645	YBR276C	C04257	+	+	+	+	+	+	+	+	+	+	+
C00645	YEL038W	C04257	+	+	-	-	+	+	+	+	+	+	+
C00645	YIL113W	C04257	+	+	+	+	+	+	+	+	+	+	+
C00645	YKL046C	C01170	+	+	+	+	-	-	+	+	+	+	+
C00645	YOL157C	C01170	+	+	+	+	+	+	+	+	+	+	+
C00645	YPL228W	C04257	+	+	+	+	+	+	+	+	+	+	+
C00652	YML086C	C06316	+	-	+	+	-	-	-	-	-	-	-
C00780	YDR440W	C05659	+	+	+	+	+	+	+	+	+	+	+
C00780	YER091C	C05659	+	+	+	+	+	+	+	+	+	+	+
C00780	YJL168C	C05659	+	+	+	+	+	+	+	+	+	+	+
C00794	YCL040W	C01096	+	+	+	+	+	-	+	+	+	+	-
C00805	YGL154C	C06202	+	+	-	-	+	+	+	+	+	+	+
C00805	YGR170W	C14097	+	+	+	+	+	+	+	+	-	+	+
C00805	YLR134W	C14097	+	+	+	+	+	+	+	+	+	+	+
C00805	YNR043W	C14097	+	+	-	-	+	+	+	+	+	+	+
C00805	YOR323C	C06202	+	+	+	-	+	+	+	+	+	+	+
C00811	YDR047W	C05627	+	+	-	-	+	+	+	+	+	+	+
C00811	YGR060W	C01197	+	+	-	-	+	+	+	+	+	+	+
C00811	YGR254W	C03672	+	+	+	+	+	+	+	+	+	+	+
C00811	YHR007C	C01197	+	+	+	+	+	+	+	+	+	+	+
C00811	YLR304C	C03672	+	+	+	+	+	+	+	+	+	+	+
C00811	YOR128C	C05627	+	+	-	-	+	+	+	+	+	+	+
C00828	YOL096C	C05818	+	+	+	-	+	+	+	+	+	+	+
C00836	YBR093C	C01120	+	+	+	+	+	+	+	+	+	+	+
C00836	YHR044C	C01120	+	+	+	+	+	+	+	+	+	+	+
C00836	YOR171C	C01120	+	+	+	+	+	+	+	+	+	+	+
C00836	YPL228W	C01120	+	+	+	+	+	+	+	+	+	+	+
C00842	YBR265W	C06017	+	+	+	+	+	+	+	+	+	+	+
C00842	YDR127W	C06017	+	+	-	-	+	+	-	-	-	+	+
C00842	YLR355C	C06017	+	+	-	-	+	+	+	+	+	+	+
C00842	YML075C	C06017	+	+	+	+	+	+	+	+	+	+	+
C00857	YLR328W	C01185	+	+	+	+	+	+	+	+	+	+	+
C00864	YDR531W	C03492	+	-	-	-	-	-	-	+	+	+	-
C00870	YDL236W	C03360	+	+	-	-	+	+	+	-	-	+	+
C00877	YJL153C	C16268	+	-	-	-	-	-	+	-	-	+	+
C00899	YBR153W	C02110	+	+	-	-	+	+	+	+	+	+	+
C00899	YGR256W	C02110	+	+	+	+	+	+	+	+	+	+	+
C00899	YMR303C	C02110	+	+	+	+	+	+	+	+	+	+	+
C00931	YDL205C	C01024	+	-	-	-	-	-	-	-	-	-	-
C01013	YMR246W	C05668	+	+	+	+	+	+	+	+	+	+	+
C01020	YHR007C	C01059	+	+	-	+	+	+	+	+	+	+	+
C01063	YBL015W	C09813	+	+	-	-	+	+	-	-	-	+	+
C01079	YDR044W	C03263	+	-	-	-	-	-	-	-	-	-	-
C01081	YPL214C	C04752	+	+	+	+	-	-	+	+	+	-	-
C01096	YCL030C	C02888	+	+	-	-	+	+	-	-	-	+	+
C01096	YDL168W	C02888	+	+	+	+	+	+	+	+	+	+	+
C01096	YGL256W	C02888	+	+	-	-	+	+	+	-	-	+	+
C01096	YIL124W	C02888	+	+	+	+	+	+	+	+	+	+	+
C01096	YKL029C	C02888	+	+	-	-	+	+	+	-	-	+	+
C01096	YKL085W	C02888	+	+	+	+	+	+	+	+	+	+	+
C01100	YIL116W	C01267	+	-	+	+	-	-	-	+	+	-	-
C01101	YBR019C	C03291	+	+	-	-	+	+	+	-	-	+	+
C01101	YDR155C	C03291	+	+	+	+	+	+	+	+	+	+	+
C01101	YLR449W	C03291	+	+	+	+	+	+	+	+	+	+	+
C01101	YPL064C	C03291	+	+	+	+	+	+	+	+	+	+	+
C01115	YHR163W	C15930	+	+	+	+	+	+	+	+	+	+	+
C01115	YHR189W	C15930	+	+	+	+	+	+	+	-	-	+	+
C01149	YEL046C	C01259	+	+	+	+	+	+	+	+	+	+	+
C01149	YER073W	C01181	+	+	+	+	+	-	+	+	+	+	+
C01157	YBR084W	C04281	+	+	+	+	+	+	+	+	+	+	+
C01185	YBR020W	C05841	+	+	+	+	+	+	+	+	+	+	+
C01185	YDR173C	C05841	+	+	-	-	+	+	+	-	-	+	+
C01197	YGR087C	C06224	+	+	+	+	+	+	+	+	+	+	+
C01197	YLR134W	C06224	+	+	+	+	+	+	+	+	+	+	+
C01227	YGR175C	C05139	+	+	-	-	-	-	+	-	-	-	-
C01230	YML082W	C13425	+	+	+	+	+	+	+	+	+	+	+
C01384	YLR307W	C01596	+	+	+	+	+	+	+	+	+	+	+
C01412	YBR265W	C06142	+	+	+	+	+	+	+	+	+	+	+
C01412	YDR127W	C06142	+	+	-	-	+	+	+	+	+	+	+
C01412	YHR183W	C06142	+	+	+	+	+	+	+	+	+	+	+
C01412	YLR174W	C06142	+	+	+	+	+	+	+	+	+	+	+
C01412	YNL241C	C06142	+	+	+	-	+	+	+	+	+	+	+
C01412	YOL059W	C06142	+	+	+	+	+	+	+	+	+	+	+
C01416	YGR147C	C12448	+	+	+	+	+	+	+	+	+	+	+
C01416	YNR019W	C12448	+	+	+	+	+	+	+	+	+	+	+
C01468	YGR060W	C06677	+	+	-	-	+	-	+	+	+	+	+
C01499	YGL154C	C16461	+	+	-	-	+	+	+	+	+	+	+
C01499	YMR169C	C16461	+	+	+	+	+	+	+	+	+	+	+
C01499	YMR170C	C16461	+	+	+	+	+	+	+	+	+	+	+
C01582	YJR131W	C05401	+	+	+	+	+	+	+	-	-	+	+
C01582	YPR026W	C05401	+	+	+	+	+	+	+	+	+	+	+
C01606	YER069W	C03057	+	+	-	-	+	+	+	+	+	+	+
C01606	YOR388C	C03057	+	+	-	-	+	+	+	+	+	+	+
C01767	YDR178W	C11398	+	+	+	+	+	+	+	+	+	+	+
C01767	YGL012W	C11398	+	+	+	+	+	+	+	+	+	+	+
C01767	YLL041C	C11398	+	+	-	-	+	+	+	+	+	+	+
C01767	YMR118C	C11398	+	+	+	+	+	+	+	+	+	+	+
C01767	YNL202W	C11398	+	+	+	-	+	+	+	+	+	+	+
C01788	YBR265W	C04297	+	+	+	+	+	+	+	+	+	+	+
C01788	YDL168W	C04297	+	+	+	+	+	+	+	+	+	+	+
C01788	YHR063C	C04297	+	+	+	+	+	+	+	+	+	+	+
C01788	YIL094C	C04297	+	+	+	+	+	+	+	+	+	+	+
C01788	YKL029C	C04297	+	+	+	+	+	+	+	+	+	+	+
C01788	YML056C	C04297	+	+	+	+	+	+	+	+	+	+	+
C01788	YOL059W	C04297	+	+	+	+	+	+	+	+	+	+	+
C01788	YOL086C	C04297	+	+	+	+	+	+	+	+	+	+	+
C01825	YDL134C	C15926	+	+	+	+	+	+	+	+	+	+	+
C01825	YML016C	C15926	+	+	+	+	+	+	+	+	+	+	+
C01825	YMR180C	C15926	+	+	+	+	+	+	+	+	+	+	+
C01902	YML008C	C08830	+	-	+	+	-	-	-	-	-	-	-
C01920	YML078W	C16465	+	+	+	+	+	+	+	+	+	+	+
C01943	YHR007C	C11508	+	-	-	+	-	-	+	+	+	+	+
C01944	YIL049W	C05276	+	+	-	-	+	-	+	+	+	+	+
C01983	YBR006W	C02137	+	+	+	+	+	+	+	+	+	+	+
C01984	YDL066W	C02137	+	+	+	+	+	+	+	+	+	+	+
C01984	YDL078C	C02137	+	+	+	+	+	+	+	+	+	+	+
C01984	YDL174C	C02137	+	+	-	-	+	+	+	-	-	+	+
C01984	YGL001C	C02137	+	+	+	-	+	+	+	+	-	+	+
C01984	YLR174W	C02137	+	+	+	+	+	+	+	+	+	+	+
C01984	YML054C	C02137	+	+	+	+	+	+	+	-	-	+	+
C01984	YMR083W	C02137	+	+	+	+	+	+	+	+	+	+	+
C01984	YOL059W	C02137	+	+	+	+	+	+	+	+	+	+	+
C01984	YPR127W	C02137	+	+	+	-	+	+	+	-	-	+	+
C02029	YBR126C	C16448	+	+	+	+	+	+	+	+	+	+	+
C02029	YDL093W	C16448	+	+	+	+	+	+	+	+	+	+	+
C02029	YDR074W	C16448	+	+	+	+	+	+	+	+	+	+	+
C02029	YGL065C	C16448	+	+	+	+	+	+	+	+	+	+	+
C02029	YPL227C	C16448	+	+	+	+	+	+	+	+	+	+	+
C02029	YPR184W	C16448	+	+	+	+	+	+	+	+	+	+	+
C02059	YBR133C	C13309	+	+	-	-	+	+	+	+	+	+	+
C02059	YKL192C	C03313	+	+	+	+	+	+	+	-	-	-	-
C02090	YLR109W	C03170	+	+	+	-	+	+	+	+	-	+	+
C02090	YLR158C	C05730	+	+	+	+	+	+	+	+	+	+	+
C02124	YGL055W	C07088	+	+	+	+	+	+	+	+	+	+	+
C02170	YPL061W	C06002	+	+	+	+	+	-	+	+	+	+	+
C02199	YBR038W	C16315	+	+	+	+	+	+	+	+	+	+	+
C02199	YGL022W	C16315	+	+	+	+	+	+	+	+	+	+	+
C02199	YHR104W	C04089	+	+	+	+	+	+	+	+	+	+	+
C02199	YIL074C	C04089	+	+	+	+	+	+	+	+	+	+	+
C02199	YLR100W	C04089	+	+	+	-	+	+	+	+	+	+	+
C02199	YLR189C	C16315	+	+	+	+	+	+	+	+	+	+	+
C02199	YLR432W	C04089	+	+	+	+	+	+	+	+	+	+	+
C02199	YML100W	C16315	+	+	+	+	+	+	+	+	+	+	+
C02199	YMR306W	C08620	+	+	+	+	+	+	+	+	+	+	+
C02199	YNL192W	C08620	+	+	+	+	+	+	+	+	+	+	+
C02199	YNL192W	C16315	+	+	+	+	+	+	+	+	+	+	+
C02280	YAL038W	C15926	+	+	+	+	+	+	+	+	+	+	+
C02280	YCR012W	C15926	+	+	-	-	+	+	+	-	-	+	+
C02280	YDL101C	C15926	+	+	+	+	+	+	+	+	+	+	+
C02280	YDL103C	C15926	+	+	+	-	+	+	+	+	+	+	+
C02280	YDR156W	C15926	+	+	+	+	+	+	+	+	+	+	+
C02280	YDR283C	C15926	+	+	+	-	+	+	+	-	-	+	+
C02280	YDR419W	C15926	+	+	-	-	+	+	+	+	+	+	+
C02280	YER026C	C15926	+	+	-	-	+	+	+	-	-	-	+
C02280	YGR202C	C15926	+	+	+	+	+	+	+	+	+	+	+
C02280	YHR030C	C15926	+	+	+	+	+	+	+	+	+	+	+
C02280	YIL147C	C15926	+	+	-	-	+	+	+	-	-	+	+
C02280	YLR113W	C15926	+	+	+	+	+	+	+	+	+	+	+
C02280	YMR104C	C15926	+	+	+	+	+	+	+	+	+	+	+
C02280	YNL113W	C15926	+	+	+	-	+	+	+	+	+	+	+
C02280	YNL130C	C15926	+	+	+	+	+	+	+	+	+	+	+
C02280	YNR003C	C15926	+	+	-	-	+	+	+	+	+	+	+
C02280	YOR171C	C15926	+	+	+	+	+	+	+	+	+	-	+
C02280	YPR113W	C15926	+	+	+	-	+	+	+	-	-	-	-
C02280	YPR161C	C15926	+	+	+	+	+	+	+	+	+	+	+
C02331	YGL009C	C11062	+	+	+	-	+	+	+	-	-	+	+
C02331	YGL026C	C11062	+	+	-	-	+	+	+	+	+	+	+
C02331	YOR202W	C11062	+	+	-	-	+	+	+	+	+	-	-
C02370	YER073W	C06648	+	+	+	+	+	+	+	+	+	+	+
C02370	YGL154C	C06648	+	+	-	-	+	+	+	-	-	+	+
C02378	YLR089C	C06102	+	+	+	+	+	+	+	+	+	+	+
C02400	YBR110W	C11916	+	+	+	+	+	+	+	+	+	+	+
C02400	YFR015C	C11916	+	+	+	+	+	+	+	+	+	+	+
C02400	YNR030W	C11916	+	+	+	+	+	+	+	+	+	+	+
C02411	YGR155W	C03058	+	+	-	+	+	+	-	-	-	+	-
C02411	YHR174W	C03058	+	+	+	+	+	+	+	+	+	+	+
C02411	YJL200C	C03058	+	+	+	+	+	+	+	+	+	+	+
C02411	YJR016C	C03058	+	+	+	+	+	+	+	+	+	+	+
C02411	YJR024C	C03058	+	+	-	-	+	+	+	+	+	+	+
C02463	YKR069W	C15527	+	+	+	+	+	-	+	+	+	+	+
C02470	YJL168C	C05830	+	+	+	+	+	+	+	+	+	+	+
C02470	YOL096C	C05830	+	+	+	-	+	+	+	+	+	+	+
C02512	YLR134W	C05670	+	+	+	+	+	+	+	+	+	+	+
C02512	YOL052C	C05670	+	+	-	-	+	+	+	-	-	+	+
C02513	YBR153W	C16496	+	+	+	+	+	+	+	+	+	+	+
C02513	YDL246C	C16496	+	+	+	+	+	+	+	+	+	+	+
C02513	YLR070C	C16496	+	+	+	+	+	+	+	+	+	+	+
C02513	YLR432W	C16496	+	+	+	+	+	+	+	+	+	+	+
C02576	YOR374W	C11924	+	+	+	+	+	-	+	+	+	+	+
C02593	YBR026C	C05273	+	-	-	+	+	-	+	+	+	+	+
C02633	YDL078C	C16500	+	+	+	+	+	+	+	+	+	+	+
C02633	YDL168W	C16500	+	+	+	+	+	+	+	+	+	+	+
C02633	YDL215C	C16500	+	+	+	-	+	+	+	+	+	+	+
C02633	YDR178W	C16500	+	+	+	+	+	+	+	+	+	+	+
C02633	YDR529C	C16500	+	+	-	-	+	+	+	+	+	+	+
C02633	YER014W	C16500	+	+	-	-	+	+	+	+	+	+	+
C02633	YGL001C	C16500	+	+	+	-	+	+	+	+	+	+	+
C02633	YGR192C	C16500	+	+	+	+	+	+	+	+	+	+	+
C02633	YHR216W	C16500	+	+	+	+	+	+	+	+	+	+	+
C02633	YKL216W	C16500	+	+	-	-	+	+	+	-	-	+	+
C02633	YKR066C	C16500	+	+	-	-	+	+	+	+	+	+	+
C02633	YML054C	C16500	+	+	-	-	+	+	+	+	+	+	+
C02633	YML086C	C16500	+	+	-	-	+	+	+	+	+	+	+
C02633	YNR050C	C16500	+	+	+	-	+	+	+	+	+	+	+
C02633	YOL126C	C16500	+	+	+	+	+	+	+	+	+	+	+
C02633	YOR381W	C16500	+	+	+	+	+	+	+	+	+	+	+
C02666	YGR060W	C12204	+	+	+	+	+	-	+	+	+	+	+
C02727	YGL202W	C05548	+	+	+	+	+	+	+	+	+	+	+
C02727	YHR137W	C05548	+	+	+	+	+	+	+	+	+	+	+
C02765	YDL201W	C08300	+	+	-	-	+	+	+	-	-	+	+
C02798	YGL202W	C05672	+	+	+	+	+	+	+	+	+	+	+
C02814	YER081W	C07103	+	+	+	+	+	+	+	+	+	+	+
C02814	YGL001C	C07103	+	+	+	+	+	+	+	+	+	+	+
C02814	YGL256W	C07103	+	+	+	+	+	+	+	-	-	+	+
C02814	YIL124W	C07103	+	+	+	+	+	+	+	-	-	+	+
C02814	YOL059W	C07103	+	+	+	+	+	+	+	+	+	+	+
C02909	YHR007C	C14098	+	+	-	-	+	-	-	-	-	+	+
C03012	YDR402C	C11713	+	-	-	-	-	-	-	-	-	-	-
C03012	YMR009W	C06204	+	+	-	-	+	-	+	-	-	+	+
C03063	YDR127W	C06201	+	+	+	+	+	+	+	+	+	+	+
C03063	YPL262W	C05601	+	+	+	+	+	+	+	+	+	+	+
C03203	YBR006W	C11427	+	+	+	+	+	+	+	+	-	+	+
C03203	YER073W	C11427	+	+	+	+	+	+	+	+	+	+	+
C03203	YOR374W	C11427	+	+	+	+	+	+	+	+	+	+	+
C03240	Q0105	C06635	+	+	+	-	+	+	+	+	-	+	+
C03240	Q0275	C06635	+	+	+	+	+	+	+	+	+	+	+
C03240	YBL064C	C06635	+	+	+	+	+	+	+	+	+	+	+
C03240	YBR046C	C06635	+	+	+	+	+	+	+	+	+	+	+
C03240	YDL022W	C06635	+	+	+	+	+	+	+	+	+	+	+
C03240	YDL078C	C06635	+	+	+	+	+	+	+	+	+	+	+
C03240	YDL085W	C06635	+	+	+	+	+	+	+	+	+	+	+
C03240	YDR402C	C06635	+	+	+	-	+	+	+	+	-	+	+
C03240	YER023W	C06635	+	+	+	-	+	+	+	+	-	+	+
C03240	YER081W	C06635	+	+	+	+	+	+	+	+	+	+	+
C03240	YLL051C	C06635	+	+	+	+	+	+	+	+	+	+	+
C03240	YLR070C	C06635	+	+	+	+	+	+	+	+	+	+	+
C03240	YML056C	C06635	+	+	+	+	+	+	+	+	+	+	+
C03240	YNL037C	C06635	+	+	+	+	+	+	+	+	+	+	+
C03242	YJR019C	C03595	+	-	+	+	-	-	+	+	+	+	-
C03453	YGR087C	C03589	+	+	+	+	+	+	+	+	+	+	+
C03598	Q0045	C04297	+	+	+	+	+	+	+	+	-	+	+
C03598	YAL062W	C04297	+	+	+	+	+	+	+	+	+	+	+
C03598	YBR046C	C04297	+	+	+	+	+	+	+	+	-	+	+
C03598	YBR153W	C04297	+	+	+	+	+	+	+	+	+	+	+
C03598	YBR213W	C04297	+	+	+	-	+	+	+	+	-	+	+
C03598	YCL030C	C04297	+	+	+	+	+	+	+	+	+	+	+
C03598	YER081W	C04297	+	+	+	+	+	+	+	+	+	+	+
C03598	YIR034C	C04297	+	+	+	+	+	+	+	-	-	+	+
C03598	YJL026W	C04297	+	+	+	+	+	+	+	+	+	-	+
C03598	YJL052W	C04297	+	+	+	+	+	+	+	+	+	+	+
C03598	YKL148C	C04297	+	+	+	+	+	+	+	+	-	+	+
C03598	YLR174W	C04297	+	+	+	+	+	+	+	+	+	+	+
C03598	YLR355C	C04297	+	+	+	+	+	+	+	+	+	+	+
C03598	YOR381W	C04297	+	+	+	+	+	+	+	+	+	+	+
C03598	YOR384W	C04297	+	+	+	+	+	+	+	+	+	+	+
C03598	YPR167C	C04297	+	+	-	-	+	+	-	-	-	-	-
C03657	YER144C	C15547	+	+	+	+	+	+	+	+	+	+	+
C03657	YOR040W	C15547	+	+	+	+	+	+	+	+	+	+	+
C03657	YPL214C	C13309	+	+	+	+	+	+	+	+	+	+	+
C03680	YHR007C	C05565	+	+	-	-	+	-	+	-	-	+	-
C03838	YLR058C	C04376	+	+	+	+	+	+	+	+	+	+	+
C04044	YGR060W	C11457	+	+	+	+	+	-	+	-	-	+	+
C04115	YLR304C	C04324	+	+	+	+	+	+	+	+	+	+	+
C04115	YOR393W	C04324	+	+	+	+	+	+	+	+	+	+	+
C04146	YDL205C	C05809	+	+	+	+	+	+	+	+	+	+	+
C04146	YGR012W	C04216	+	+	+	+	+	+	+	+	+	+	+
C04146	YHR190W	C04216	+	+	+	+	+	+	+	+	+	+	+
C04146	YHR190W	C05809	+	+	+	+	+	+	+	+	+	+	+
C04146	YJL031C	C04216	+	+	+	+	+	+	+	+	+	+	+
C04146	YJL031C	C05809	+	+	+	+	+	+	+	+	+	+	+
C04146	YLR146C	C04216	+	+	+	+	+	+	+	+	+	+	+
C04181	YLR355C	C04272	+	-	-	-	-	-	+	+	+	-	-
C04181	YLR355C	C06010	+	+	+	+	-	-	+	+	+	+	-
C04330	YBR084W	C04377	+	+	+	+	+	+	+	+	+	+	+
C04330	YER023W	C04377	+	+	-	-	+	+	+	-	-	+	+
C04330	YKR080W	C04377	+	+	+	+	+	+	+	+	-	+	+
C04390	YLR027C	C05539	+	+	+	+	+	+	+	+	+	+	+
C04435	YBR115C	C11944	+	+	+	+	+	+	+	-	-	+	+
C04453	YLR100W	C08825	+	-	+	+	-	-	+	+	+	+	+
C04454	YBL056W	C04732	+	+	+	+	+	+	+	+	+	+	+
C04454	YBR276C	C04732	+	+	+	+	+	+	+	+	+	+	+
C04454	YDR481C	C04732	+	+	+	+	+	+	+	-	-	+	+
C04454	YHR215W	C04732	+	+	+	+	+	+	+	+	+	+	+
C04454	YIR026C	C04732	+	+	+	-	+	+	+	+	-	+	+
C04454	YLR377C	C04732	+	+	+	+	+	+	+	-	-	+	+
C04454	YOR109W	C04732	+	+	+	+	+	+	+	+	+	+	+
C04537	YBL082C	C04615	+	+	+	+	+	+	+	+	+	+	+
C04537	YBR126C	C04615	+	+	+	+	+	+	+	+	+	+	+
C04537	YDR074W	C04615	+	+	+	+	+	+	+	+	+	+	+
C04537	YPR183W	C04615	+	+	+	+	+	+	+	+	+	+	+
C04575	YDL080C	C05412	+	+	+	+	+	+	+	+	+	+	+
C04575	YLR044C	C05411	+	+	+	+	+	+	+	+	+	+	+
C04575	YOL052C	C05411	+	+	+	+	+	+	+	+	+	+	+
C04652	YHR201C	C04824	+	+	-	-	+	+	+	-	-	+	+
C04652	YNR008W	C06022	+	+	-	-	+	+	+	-	-	+	+
C04652	YPL231W	C06022	+	+	+	-	+	+	+	+	-	+	+
C04666	YFR047C	C04916	+	+	+	+	+	+	+	+	+	+	+
C04666	YMR271C	C04916	+	+	+	+	+	+	+	+	+	+	+
C04666	YMR300C	C04916	+	+	+	+	+	+	+	+	+	+	+
C04677	YDR441C	C04916	+	+	+	+	+	+	+	+	+	+	+
C04677	YER065C	C04916	+	+	+	+	+	+	+	+	+	+	+
C04677	YGR204W	C04734	+	+	+	+	+	+	+	+	+	+	+
C04677	YLR017W	C04916	+	+	+	+	+	+	+	+	+	+	+
C04677	YMR120C	C04734	+	+	+	+	+	+	+	+	+	+	+
C04738	YBR208C	C06022	+	+	-	+	+	+	+	-	-	+	+
C04738	YLR308W	C06022	+	+	+	+	+	+	+	+	+	+	+
C04738	YNL021W	C06022	+	+	+	-	+	+	+	+	-	+	+
C04751	YAR015W	C04823	+	-	+	+	-	-	-	+	+	-	-
C04874	YDR452W	C05925	+	-	+	+	+	+	-	+	+	+	+
C05158	YCR069W	C05839	+	+	+	+	+	+	+	+	+	+	+
C05158	YNL135C	C05839	+	+	+	+	+	+	+	+	+	+	+
C05239	YOR128C	C05516	+	+	+	+	+	+	+	-	-	+	+
C05263	YIL160C	C05274	+	-	-	-	-	-	+	+	+	+	+
C05274	YBR026C	C05275	+	+	-	+	+	-	+	+	+	+	+
C05301	YDL033C	C05302	+	+	+	+	+	+	+	+	+	+	+
C05301	YGR157W	C05302	+	+	+	+	+	+	+	+	+	+	+
C05301	YJL125C	C05302	+	+	+	+	+	+	+	+	+	+	+
C05301	YJR073C	C05302	+	+	+	+	+	+	+	+	+	+	+
C05335	YDR502C	C05691	+	+	+	+	+	+	+	+	+	-	-
C05382	YDR519W	C07836	+	+	+	+	+	+	+	+	+	+	+
C05382	YFL045C	C07836	+	+	-	-	+	+	+	+	+	+	+
C05382	YHR057C	C07836	+	+	+	+	+	+	+	+	+	+	+
C05382	YKL127W	C07836	+	+	+	+	+	+	+	+	+	+	+
C05382	YNR028W	C07836	+	+	+	+	+	+	+	+	+	+	+
C05382	YPL152W	C07836	+	+	-	-	+	+	+	+	+	+	+
C05427	YJR130C	C15882	+	+	+	+	+	+	+	+	+	+	+
C05427	YML082W	C15882	+	+	+	+	+	+	+	+	+	+	+
C05427	YPR069C	C13309	+	+	+	+	+	+	+	+	+	+	+
C05432	YJR070C	C15867	+	+	-	-	-	-	+	+	+	+	+
C05433	YBL098W	C08590	+	+	-	-	+	-	+	-	-	+	-
C05444	YOL086C	C05445	+	+	+	+	+	+	+	+	+	+	+
C05578	YKL184W	C05604	+	+	-	-	+	+	+	-	-	+	+
C05578	YMR250W	C05604	+	+	-	-	+	+	+	-	-	+	+
C05600	YGL009C	C05601	+	+	+	+	+	+	+	+	+	+	+
C05600	YGL063W	C06201	+	+	+	+	+	+	+	+	+	+	+
C05600	YGR155W	C06201	+	+	+	+	+	+	+	+	+	+	+
C05600	YJL200C	C05601	+	+	+	+	+	+	+	+	+	+	+
C05600	YLR304C	C05601	+	+	+	+	+	+	+	+	+	+	+
C05600	YOR202W	C05601	+	+	+	+	+	+	+	+	+	+	+
C05691	YDR120C	C05692	+	+	-	-	+	+	+	+	+	+	+
C05691	YOL096C	C05692	+	+	+	+	+	+	+	+	+	+	+
C05787	Q0045	C05791	+	+	+	-	+	+	+	+	-	+	+
C05787	YCL030C	C05791	+	+	+	+	+	+	+	+	+	+	+
C05787	YER023W	C05791	+	+	+	+	+	+	+	+	+	+	+
C05787	YFL018C	C05791	+	+	+	+	+	+	+	+	+	+	+
C05787	YGR175C	C05791	+	+	+	+	+	+	+	+	+	+	+
C05787	YGR180C	C05791	+	+	+	+	+	+	+	+	+	+	+
C05787	YJR159W	C05791	+	+	+	+	+	+	+	+	+	+	+
C05787	YML056C	C05791	+	+	+	+	+	+	+	+	+	+	+
C05787	YMR256C	C05791	+	+	-	-	+	+	+	-	-	+	+
C05787	YNL241C	C05791	+	+	+	+	+	+	+	+	+	+	+
C05803	YJL125C	C05804	+	+	+	+	+	+	+	+	+	+	+
C05803	YOL096C	C05804	+	+	+	+	+	+	+	+	+	+	+
C05809	YOL052C	C05810	+	+	-	-	+	+	+	-	-	+	+
C05813	YKR069W	C05814	+	+	+	+	+	+	+	+	+	+	+
C05814	YGR060W	C05815	+	+	-	-	+	-	+	+	+	+	+
C05859	YDR035W	C11356	+	+	+	+	+	+	+	+	+	+	+
C05859	YJL031C	C11356	+	+	+	+	+	+	+	+	+	+	+
C05859	YJR130C	C11356	+	+	+	+	+	+	+	+	+	+	+
C05952	YGL017W	C06462	+	+	+	+	+	+	+	+	+	+	+
C06044	YBR038W	C06046	+	+	+	+	+	+	+	-	-	+	+
C06044	YNL192W	C06046	+	+	+	+	+	+	+	-	-	+	+
C06056	YKL211C	C06057	+	+	-	-	+	+	+	-	-	+	+
C06098	YEL011W	C15969	+	+	+	+	+	+	+	-	-	+	+
C06102	YLR231C	C06105	+	-	-	-	-	-	-	-	-	-	-
C06104	YAL054C	C14143	+	+	+	+	+	+	+	+	+	+	+
C06123	YDR294C	C06124	+	+	+	+	+	-	+	+	+	+	-
C06123	YEL046C	C06124	+	+	+	+	+	+	+	+	+	+	+
C06123	YNL256W	C06124	+	+	+	+	+	+	+	-	-	+	+
C06314	YNL045W	C14815	+	-	+	+	-	-	+	+	+	-	-
C06335	YGR234W	C06674	+	-	-	-	-	-	+	+	+	-	-
C06397	YBR029C	C07838	+	+	-	-	+	+	-	-	-	+	+
C06397	YDL055C	C07838	+	+	-	-	+	+	+	+	+	+	+
C06397	YJR010W	C07838	+	+	-	-	+	+	+	+	+	+	+
C06397	YKL035W	C07838	+	+	+	+	+	+	+	+	+	+	+
C06397	YOR207C	C07838	+	+	+	+	+	+	+	+	+	+	+
C06397	YOR341W	C07838	+	+	+	+	+	+	+	+	+	+	+
C06427	YJR019C	C16162	+	+	+	+	-	-	+	+	+	+	-
C06536	YBR166C	C06538	+	+	-	-	+	+	+	-	-	+	+
C06536	YBR213W	C06538	+	+	+	+	+	+	+	+	-	+	+
C06536	YER023W	C09243	+	+	-	-	+	+	+	-	-	+	+
C06536	YGL125W	C09243	+	+	-	-	+	+	+	-	-	+	+
C06536	YNR050C	C09243	+	+	-	-	+	+	+	-	-	+	+
C06554	YHR144C	C14149	+	+	+	+	+	+	+	+	+	+	+
C06554	YMR120C	C14149	+	+	+	+	+	+	+	+	+	+	+
C06554	YNL141W	C14149	+	+	+	+	+	+	+	+	+	+	+
C06561	YNR030W	C16406	+	+	+	+	+	+	+	+	+	+	+
C06581	YGR170W	C06582	+	+	+	-	+	+	+	+	-	+	+
C06581	YNR043W	C06582	+	+	-	-	+	+	+	-	-	+	+
C06581	YOR128C	C06582	+	+	-	-	+	+	+	-	-	+	+
C06599	YNL202W	C06600	+	+	+	-	+	+	-	-	+	+	+
C06630	YBR110W	C11916	+	+	+	+	+	+	+	+	+	+	+
C06630	YDL093W	C06633	+	+	+	+	+	+	+	+	+	+	+
C06630	YFR015C	C06635	+	+	+	+	+	+	+	+	+	+	+
C06630	YLR258W	C06635	+	+	+	+	+	+	+	+	+	+	+
C06630	YLR342W	C06633	+	+	+	+	+	+	+	+	+	+	+
C06630	YMR261C	C11916	+	+	+	+	+	+	+	+	+	+	+
C06630	YNR030W	C06633	+	+	+	+	+	+	+	+	+	+	+
C06630	YPL175W	C06633	+	+	+	+	+	+	+	+	+	+	+
C06630	YPL227C	C06633	+	+	+	+	+	+	+	+	+	+	+
C06630	YPL227C	C11916	+	+	+	+	+	+	+	+	+	+	+
C06630	YPR160W	C11916	+	+	+	+	+	+	+	+	+	+	+
C06633	YBL082C	C11911	+	+	+	+	+	+	+	+	+	+	+
C06633	YBR023C	C11911	+	+	+	+	+	+	+	+	+	+	+
C06640	YEL021W	C06641	+	+	-	-	+	+	+	-	-	+	+
C06640	YGR087C	C06641	+	+	+	+	+	+	+	+	+	+	+
C06640	YLR044C	C06641	+	+	+	+	+	+	+	+	+	+	+
C06649	YNL202W	C06650	+	+	-	-	+	+	+	-	-	+	+
C06670	YIL009W	C06671	+	+	+	+	+	+	+	+	+	+	+
C06670	YMR246W	C06671	+	+	+	+	+	+	+	+	+	+	+
C06670	YOR142W	C06671	+	+	-	-	+	+	+	-	-	+	+
C06674	YJR078W	C06675	+	+	+	+	+	-	+	+	+	+	+
C06712	YBL098W	C16262	+	+	+	-	+	+	+	+	-	+	+
C06714	YDR127W	C06723	+	+	+	+	+	+	-	-	-	+	+
C06714	YGL026C	C06723	+	+	-	-	+	+	+	+	+	+	+
C06714	YGR254W	C06723	+	+	+	+	+	+	+	+	+	+	+
C06714	YNL316C	C06723	+	+	-	-	+	+	+	+	+	-	+
C06749	YBR153W	C09821	+	+	-	-	+	+	+	+	+	+	-
C06749	YDR127W	C09821	+	+	+	+	+	+	+	+	+	+	+
C06749	YKL029C	C09821	+	+	-	-	+	+	+	+	+	+	+
C06899	YMR083W	C07490	+	+	+	+	+	+	+	+	+	+	+
C07093	YBR026C	C07094	+	+	-	-	+	+	+	+	+	+	+
C07113	YDL174C	C11348	+	+	+	+	+	+	+	-	-	+	+
C07113	YLR100W	C11348	+	+	+	+	+	+	+	+	+	+	+
C07113	YLR355C	C11348	+	+	+	+	+	+	+	+	+	+	+
C07113	YML054C	C11348	+	+	+	+	+	+	+	-	-	+	+
C07113	YML075C	C11348	+	+	+	+	+	+	+	+	+	+	+
C07113	YNL037C	C11348	+	+	+	+	+	+	+	+	+	+	+
C07113	YOL086C	C11348	+	+	+	+	+	+	+	+	+	+	+
C07113	YPR127W	C11348	+	+	+	+	+	+	+	+	+	+	+
C07446	YDR242W	C07585	+	+	+	+	+	+	+	+	+	+	+
C07446	YGL037C	C07585	+	+	+	+	+	+	+	+	+	+	+
C07446	YPL116W	C07585	+	+	+	+	+	+	+	+	+	+	+
C07447	YDR321W	C07585	+	+	+	+	+	+	+	+	+	+	+
C07447	YGL194C	C07585	+	+	+	+	+	+	+	+	+	+	+
C07649	YDR402C	C12673	+	-	-	-	-	-	-	-	-	-	-
C07732	YGR234W	C07733	+	-	-	-	-	-	-	+	+	+	-
C07733	YJR078W	C07734	+	+	+	+	+	-	+	-	-	+	-
C07836	YCL040W	C11472	+	+	+	+	+	+	+	+	+	+	+
C07836	YDR173C	C11472	+	+	+	+	+	+	+	-	-	+	+
C07836	YGR194C	C11472	+	+	+	+	+	+	+	+	-	+	+
C07836	YKL001C	C11472	+	+	+	+	+	+	+	+	-	+	+
C07836	YLR260W	C11472	+	+	+	+	+	+	+	+	+	+	+
C07836	YML070W	C11472	+	+	+	+	+	+	+	+	+	+	+
C07838	YDL236W	C11472	+	+	-	-	+	+	+	-	-	+	+
C07838	YGR208W	C11472	+	+	-	-	+	+	+	+	+	+	+
C07838	YHR043C	C11472	+	+	+	+	+	+	+	+	+	+	+
C07838	YIL113W	C11472	+	+	+	+	+	+	+	+	+	+	+
C07838	YLR377C	C11472	+	+	-	-	+	+	+	+	+	+	+
C07838	YOR208W	C11472	+	+	+	+	+	+	+	+	-	+	+
C08537	YFR015C	C08540	+	+	+	+	+	+	+	+	+	+	+
C08537	YPR160W	C08540	+	+	+	+	+	+	+	+	+	+	+
C08539	YBL082C	C08540	+	+	+	+	+	+	+	+	+	+	+
C08539	YBR023C	C08540	+	+	+	+	+	+	+	+	+	+	+
C08539	YGL047W	C08540	+	+	+	+	+	+	+	+	+	+	+
C08539	YML100W	C08540	+	+	+	+	+	+	+	+	+	+	+
C08539	YMR306W	C08540	+	+	+	+	+	+	+	+	+	+	+
C08539	YOR321W	C08540	+	+	+	+	+	+	+	+	+	+	+
C08540	YBL052C	C08552	+	+	+	+	+	+	+	+	+	+	+
C08604	YBR038W	C08639	+	+	+	+	+	+	+	+	+	+	+
C08604	YBR126C	C08639	+	+	+	+	+	+	+	+	+	+	+
C08604	YBR126C	C16306	+	+	+	+	+	+	+	+	+	+	+
C08604	YDL095W	C08620	+	+	+	+	+	+	+	+	+	+	+
C08604	YDL095W	C08639	+	+	+	+	+	+	+	+	+	+	+
C08604	YDL095W	C16306	+	+	+	+	+	+	+	+	+	+	+
C08604	YDR232W	C12095	+	+	+	+	+	+	+	+	+	+	+
C08604	YEL011W	C08620	+	+	+	+	+	+	+	+	+	+	+
C08604	YJR143C	C16306	+	+	+	+	+	+	+	+	+	+	+
C08604	YML100W	C16306	+	+	+	+	+	+	+	+	+	+	+
C08604	YMR306W	C08620	+	+	+	+	+	+	+	+	+	+	+
C08604	YPL231W	C12095	+	+	+	+	+	+	+	+	+	+	+
C08639	YAR035W	C12096	+	+	+	+	+	+	+	+	+	+	+
C08639	YBR038W	C16298	+	+	+	+	+	+	+	+	+	+	+
C08639	YDR307W	C16298	+	+	+	+	+	+	+	+	+	+	+
C08639	YKL182W	C12096	+	+	-	-	+	+	+	+	+	+	+
C08639	YLR239C	C12096	+	+	+	+	+	+	+	+	+	+	+
C08639	YML100W	C16298	+	+	+	+	+	+	+	+	+	+	+
C08639	YOR377W	C12096	+	+	+	+	+	+	+	+	+	+	+
C08725	YDL040C	C12640	+	+	+	+	+	+	+	+	+	+	+
C08725	YJR143C	C12137	+	+	+	+	+	+	+	+	+	+	+
C08725	YML042W	C12640	+	+	+	+	+	+	+	+	+	+	+
C08725	YNL192W	C12137	+	+	+	+	+	+	+	+	+	+	+
C09811	YDR234W	C09812	+	+	+	+	+	+	+	+	+	+	+
C09811	YGL063W	C09812	+	+	+	+	+	+	-	-	-	-	-
C09811	YLR164W	C09823	+	+	+	+	+	+	+	+	+	-	-
C09811	YNL202W	C09823	+	+	-	-	+	+	+	+	+	+	+
C09812	YDL168W	C09813	+	+	+	+	+	+	+	+	+	+	+
C09822	YLR153C	C09823	+	+	+	+	+	+	+	+	+	+	+
C09844	YDR127W	C11393	+	+	+	+	+	+	+	+	+	+	+
C09848	YOR323C	C16462	+	+	+	+	+	+	+	+	+	+	+
C09880	YGR234W	C11941	+	+	+	+	+	+	+	+	+	+	+
C09884	YKL085W	C11941	+	+	+	+	+	+	+	+	+	+	+
C09884	YLR070C	C11941	+	+	+	+	+	+	+	+	+	+	+
C09884	YNL009W	C11941	+	+	+	+	+	+	+	+	+	+	+
C09884	YNL037C	C11941	+	+	+	+	+	+	+	+	+	+	+
C10700	YDL246C	C13638	+	+	+	+	+	+	+	+	+	+	+
C10700	YDR127W	C13638	+	+	-	-	+	+	+	+	+	+	+
C10700	YJR025C	C13632	+	+	+	+	+	+	+	+	+	+	+
C10700	YJR078W	C13632	+	+	+	+	+	+	+	+	+	+	-
C10700	YLR070C	C13638	+	+	+	+	+	+	+	+	+	+	+
C10700	YNL009W	C13638	+	+	+	+	+	+	+	+	+	+	+
C10858	YBR019C	C12449	+	+	+	+	-	-	+	-	-	-	-
C11130	YGL055W	C15769	+	+	+	+	+	+	+	+	+	+	+
C11130	YGR060W	C12312	+	+	+	+	+	+	+	+	+	+	+
C11130	YGR234W	C12312	+	+	+	+	+	+	+	+	+	+	+
C11383	YDR178W	C11412	+	+	+	+	+	+	+	+	+	+	+
C11383	YKL141W	C11412	+	+	+	+	+	+	+	+	+	+	+
C11384	YGL154C	C16462	+	+	+	+	+	+	+	+	+	+	+
C11384	YJL052W	C16462	+	+	+	+	+	+	+	+	+	+	+
C11428	YNL045W	C11429	+	-	-	-	-	-	+	+	+	-	-
C11432	YBR133C	C11433	+	+	+	+	+	+	+	+	+	+	+
C11432	YDR440W	C11433	+	+	+	+	+	+	+	+	+	+	+
C11907	YPR118W	C11908	+	+	+	+	+	+	-	-	-	+	+
C11923	YBR038W	C12384	+	+	+	+	+	+	+	+	+	+	+
C11923	YBR038W	C12413	+	+	+	+	+	+	+	+	+	+	+
C11923	YDL095W	C12413	+	+	+	+	+	+	+	+	+	+	+
C11923	YFR015C	C12384	+	+	+	+	+	+	-	-	-	+	+
C11923	YGL022W	C12384	+	+	+	+	+	+	+	+	+	+	+
C11923	YLR189C	C12413	+	+	+	+	+	+	+	+	+	+	+
C11923	YLR258W	C12384	+	+	+	+	+	+	-	-	-	+	+
C11923	YLR258W	C12413	+	+	+	+	+	+	+	+	+	+	+
C11923	YPL175W	C12384	+	+	+	+	+	+	+	+	-	+	+
C11938	YCL030C	C11939	+	+	-	-	+	+	+	+	+	+	+
C11938	YIL124W	C11939	+	+	+	+	+	+	+	+	+	+	+
C11938	YLR450W	C11939	+	+	+	+	+	+	+	+	+	+	+
C11938	YNL037C	C11939	+	+	+	+	+	+	+	+	+	+	+
C11938	YOL059W	C11939	+	+	+	+	+	+	+	+	+	+	+
C11938	YOL126C	C11939	+	+	+	+	+	+	+	+	+	+	+
C11938	YOR136W	C11939	+	+	+	+	+	+	+	+	+	+	+
C11939	YBR006W	C11940	+	+	+	+	+	+	+	+	+	+	+
C11939	YBR115C	C11940	+	+	-	-	+	+	+	-	-	+	+
C11939	YER073W	C11940	+	+	+	+	+	+	+	+	+	+	+
C11939	YMR169C	C11940	+	+	+	+	+	+	+	+	+	+	+
C11942	YBR115C	C11943	+	+	-	-	+	+	+	-	-	+	+
C11942	YER069W	C11943	+	+	-	-	+	+	+	+	+	+	+
C11942	YPL061W	C11943	+	+	+	+	+	+	+	+	+	+	+
C12095	YDR074W	C12096	+	+	+	-	+	+	+	+	+	+	+
C12095	YDR307W	C12096	+	+	+	+	+	+	+	+	+	+	+
C12138	YBR038W	C16312	+	+	+	+	+	+	+	+	+	+	+
C12138	YBR126C	C16315	+	+	+	+	+	+	+	+	+	+	+
C12138	YGL065C	C16315	+	+	+	+	+	+	+	+	+	+	+
C12138	YNL192W	C16315	+	+	+	+	+	+	+	+	+	+	+
C12138	YPR183W	C16312	+	+	+	+	+	+	+	+	+	+	+
C12214	YPR074C	C12215	+	+	+	+	-	-	+	+	+	+	+
C12383	YBR023C	C12384	+	+	+	+	+	+	+	+	+	+	+
C12383	YGL065C	C12384	+	+	+	+	+	+	+	+	+	+	+
C12383	YLR189C	C12384	+	+	+	+	+	+	+	+	+	+	+
C12383	YPR184W	C12384	+	+	+	+	+	+	+	+	+	+	+
C12413	YBL082C	C12414	+	+	+	+	+	+	+	+	+	+	+
C12413	YGR032W	C12414	+	+	+	+	+	+	+	+	+	+	+
C12413	YJR143C	C12414	+	+	+	+	+	+	+	+	+	+	+
C12413	YPR160W	C12414	+	+	-	-	+	+	+	-	-	+	+
C12987	YDR158W	C12988	+	+	-	-	+	+	+	-	-	+	+
C12987	YOR388C	C12988	+	+	-	-	+	+	+	-	-	+	+
C12988	YDR111C	C12989	+	+	+	+	+	+	+	+	+	+	+
C12988	YKL104C	C12989	+	+	+	+	+	+	+	+	+	+	+
C12988	YLR027C	C12989	+	+	+	+	+	+	+	+	+	+	+
C12988	YLR089C	C12989	+	+	+	+	+	+	+	+	+	+	+
C13629	YDL022W	C13632	+	+	+	+	+	+	+	+	+	+	+
C13629	YGL001C	C13632	+	+	+	-	+	+	+	-	-	+	+
C13629	YIL094C	C13632	+	+	+	+	+	+	+	+	+	+	+
C13629	YIL124W	C13632	+	+	+	+	+	+	+	+	+	+	+
C13629	YKL029C	C13632	+	+	+	+	+	+	+	+	+	+	+
C13629	YLR432W	C13632	+	+	+	+	+	+	+	+	+	+	+
C13629	YML056C	C13632	+	+	+	+	+	+	+	+	+	+	+
C13629	YML075C	C13632	+	+	+	+	+	+	+	+	+	+	+
C13629	YPR127W	C13632	+	+	+	-	+	+	+	+	-	+	+
C14082	YHR007C	C14089	+	+	-	-	+	-	-	-	-	+	+
C14090	YJR009C	C14091	+	+	+	+	+	+	+	+	+	+	+
C14147	YBR084W	C14148	+	+	+	+	+	+	+	+	+	+	+
C14148	YNL141W	C14149	+	+	+	+	+	+	+	+	+	+	+
C14899	YGR248W	C16186	+	+	+	+	+	+	+	+	+	+	+
C14899	YMR006C	C16186	+	+	+	+	+	+	+	+	+	+	+
C14899	YNR034W	C16186	+	+	+	+	+	+	+	+	+	+	+
C14899	YOL011W	C16186	+	+	+	+	+	+	+	+	+	+	+
C15700	YER069W	C15767	+	+	+	+	+	+	+	-	-	+	+
C15700	YGL154C	C15767	+	+	+	+	+	+	+	-	-	+	+
C15700	YGR192C	C15767	+	+	+	+	+	+	+	+	+	+	+
C15786	YGR060W	C15797	+	+	-	-	+	-	-	-	-	+	+
C15789	YGR060W	C15790	+	+	-	-	+	-	+	+	+	+	+
C15791	YGR175C	C15792	+	+	+	+	+	+	+	+	+	+	+
C15794	YGL055W	C15803	+	+	+	+	+	+	+	+	+	+	+
C15797	YGR175C	C15800	+	+	+	+	+	+	+	+	+	+	+
C15798	YJR070C	C15799	+	+	+	+	+	+	+	+	+	+	+
C15799	YGL055W	C15800	+	+	+	+	+	+	+	+	+	+	+
C15800	YBL098W	C15801	+	+	+	+	+	+	+	+	+	+	+
C15801	YGR234W	C16251	+	+	-	+	+	+	+	+	+	+	+
C15802	YGR175C	C15803	+	+	+	+	+	+	+	+	+	+	+
C15870	YDR120C	C15886	+	+	+	+	+	+	+	+	+	+	+
C15870	YJR070C	C15874	+	+	-	-	-	-	+	+	+	+	-
C15870	YLR172C	C15886	+	+	+	+	+	+	+	+	+	+	+
C15874	YBR133C	C15877	+	+	+	+	+	+	+	+	+	+	+
C15874	YDL200C	C15877	+	+	-	-	+	+	+	+	+	+	+
C15874	YDR120C	C15877	+	+	+	+	+	+	+	+	+	+	+
C15874	YJL125C	C15877	+	+	+	+	+	+	+	+	+	+	+
C15882	YDL033C	C15883	+	+	+	+	+	+	+	+	+	+	+
C15892	YGR175C	C15898	+	+	-	-	-	-	+	+	+	+	+
C15898	YDR120C	C15900	+	+	+	+	+	+	+	+	+	+	+
C16156	YLR158C	C16157	+	+	+	+	+	+	+	+	+	+	+
C16156	YMR281W	C16157	+	+	-	-	+	+	+	-	-	+	+
C16204	YJR078W	C16209	+	+	-	-	+	-	+	-	-	+	-
C16262	YBR213W	C16263	+	+	-	-	+	+	+	-	-	+	+
C16262	YJL045W	C16263	+	+	+	+	+	+	+	+	+	+	+
C16262	YKL216W	C16263	+	+	-	-	+	+	+	-	-	+	+
C16267	YLR153C	C16268	+	+	+	+	+	+	+	+	+	+	+
C16391	Q0110	C16393	+	+	+	+	+	+	+	+	+	+	+
C16391	YAL062W	C16393	+	+	+	+	+	+	+	+	+	+	+
C16391	YBR084W	C16393	+	+	+	+	+	+	+	+	+	+	+
C16391	YDL085W	C16393	+	+	+	+	+	+	+	+	+	+	+
C16391	YDL171C	C16392	+	+	+	+	+	+	+	+	+	+	+
C16391	YDR044W	C16393	+	+	+	+	+	+	+	+	+	+	+
C16391	YDR127W	C16392	+	+	+	+	+	+	+	+	+	+	+
C16391	YDR529C	C16392	+	+	+	+	+	+	+	+	+	+	+
C16391	YER178W	C16393	+	+	+	+	+	+	+	+	+	+	+
C16391	YGL001C	C16392	+	+	+	+	+	+	+	+	+	+	+
C16391	YGL055W	C16393	+	+	+	+	+	+	+	+	+	+	+
C16391	YGL154C	C16393	+	+	+	+	+	+	+	+	+	+	+
C16391	YGL256W	C16392	+	+	+	+	+	+	+	+	+	+	+
C16391	YGR175C	C16393	+	+	+	+	+	+	+	+	+	+	+
C16391	YGR204W	C16393	+	+	+	+	+	+	+	+	+	+	+
C16391	YGR234W	C16392	+	+	+	+	+	+	+	+	+	+	+
C16391	YGR256W	C16393	+	+	+	+	+	+	+	+	+	+	+
C16391	YHR183W	C16393	+	+	+	+	+	+	+	+	+	+	+
C16391	YIL074C	C16392	+	+	+	+	+	+	+	+	+	+	+
C16391	YIL125W	C16392	+	+	+	+	+	+	+	+	+	+	+
C16391	YIL155C	C16392	+	+	+	+	+	+	+	+	+	+	+
C16391	YKL192C	C16392	+	+	+	+	+	+	+	+	+	+	+
C16391	YLR070C	C16393	+	+	+	+	+	+	+	+	+	+	+
C16391	YLR164W	C16392	+	+	+	+	+	+	+	+	+	+	+
C16391	YML028W	C16392	+	+	+	+	+	+	+	+	+	+	+
C16391	YML054C	C16393	+	+	+	+	+	+	+	+	+	+	+
C16391	YML086C	C16392	+	+	-	-	+	+	+	-	-	+	+
C16391	YML086C	C16393	+	+	-	-	+	+	+	-	-	+	+
C16391	YMR170C	C16393	+	+	+	+	+	+	+	+	+	+	+
C16391	YNL009W	C16393	+	+	+	+	+	+	+	+	+	+	+
C16391	YNR050C	C16392	+	+	+	+	+	+	+	+	+	+	+
C16391	YOR323C	C16393	+	+	+	+	+	+	+	+	+	+	+
C16391	YPL091W	C16392	+	+	+	+	+	+	+	+	+	+	+
C16391	YPR167C	C16392	+	+	+	+	+	+	+	+	+	+	+
C16416	YER091C	C16417	+	+	-	-	+	+	+	-	-	+	+
C16440	YGL037C	C16489	+	+	+	+	+	+	+	+	+	+	+
C16440	YIR029W	C16489	+	+	+	+	+	+	+	+	+	+	+
C16440	YLR307W	C16489	+	+	+	+	+	+	+	+	+	+	+
C16462	YMR246W	C16464	+	+	+	+	+	+	+	+	+	+	+
C16488	YDR147W	C16489	+	+	+	+	+	+	+	+	+	+	+
C16488	YJR105W	C16489	+	+	+	+	+	+	+	+	+	+	+
C16488	YLR240W	C16489	+	+	+	+	+	+	+	+	+	+	+
C16488	YPL214C	C16489	+	+	+	+	+	+	+	+	+	+	+
II. The predicted results for the 72,960 non-networking triad samples in the testing dataset
Substrate	Enzyme	Product	Observed	SMILES (K,w)					Graph (K,w)
				1,1/4	1,1/2	1,3/4	3,1/4	5,1/4	1,1/4	1,1/2	1,3/4	3,1/4	5,1/4
C00002	Q0045	C03058	-	-	-	-	-	-	-	-	-	-	-
C00002	YAL038W	C01054	-	-	+	+	-	-	-	-	-	-	-
C00002	YAL054C	C05804	-	-	+	+	-	-	-	-	-	-	-
C00002	YBR006W	C11455	-	-	-	-	-	-	-	-	-	-	-
C00002	YBR020W	C08830	-	-	+	+	-	-	-	-	-	-	-
C00002	YBR026C	C03063	-	-	-	-	-	-	-	-	-	-	-
C00002	YBR035C	C06201	-	-	-	-	+	+	-	-	-	-	-
C00002	YBR115C	C00510	-	-	-	-	-	-	-	-	-	-	-
C00002	YBR125C	C04089	-	-	-	-	-	-	-	-	-	-	-
C00002	YBR160W	C06329	-	-	-	-	-	-	-	-	-	-	-
C00002	YBR276C	C07098	-	-	-	-	-	-	-	-	-	-	-
C00002	YCL064C	C15881	-	-	+	+	-	-	-	-	-	-	-
C00002	YCR012W	C00312	-	-	+	+	-	-	-	+	+	-	-
C00002	YDL045C	C07446	-	-	+	+	-	-	-	-	-	-	-
C00002	YDL134C	C04036	-	-	-	-	-	-	-	-	-	-	-
C00002	YDL200C	C06204	-	-	-	-	-	-	-	-	-	-	-
C00002	YDR037W	C05699	-	+	+	+	+	+	-	-	-	-	-
C00002	YDR092W	C00346	-	-	-	-	-	-	+	-	-	-	-
C00002	YDR236C	C01172	-	+	+	+	+	+	-	-	-	+	+
C00002	YDR298C	C00186	-	-	+	+	+	+	-	+	+	-	-
C00002	YEL027W	C02670	-	-	+	+	-	-	-	-	-	-	-
C00002	YEL055C	C06580	-	-	+	+	-	-	-	-	-	-	-
C00002	YER015W	C04322	-	-	+	+	-	-	-	+	+	-	-
C00002	YER125W	C00407	-	-	+	+	-	-	-	+	+	-	-
C00002	YFL045C	C07394	-	-	-	-	+	+	-	-	-	-	-
C00002	YFR025C	C01260	-	+	-	-	+	+	+	-	-	+	+
C00002	YGL058W	C09694	-	-	+	+	-	-	-	+	+	-	-
C00002	YGL154C	C06650	-	-	-	-	-	-	-	-	-	-	-
C00002	YGL248W	C10700	-	+	-	-	-	-	-	-	-	-	-
C00002	YGR087C	C07649	-	+	-	-	+	-	-	-	-	-	-
C00002	YGR123C	C16267	-	-	-	-	-	-	-	-	-	-	-
C00002	YGR124W	C00255	-	+	+	+	+	+	-	+	+	-	-
C00002	YGR188C	C00472	-	+	+	+	-	-	-	-	+	-	-
C00002	YHL003C	C12449	-	-	-	-	-	-	-	-	-	-	-
C00002	YHR128W	C05860	-	+	+	+	+	+	+	+	+	-	+
C00002	YIL049W	C01419	-	-	-	-	-	-	-	-	-	-	-
C00002	YIL113W	C00655	-	-	-	-	-	-	-	-	-	-	-
C00002	YJL026W	C04537	-	-	-	-	-	-	-	-	-	-	-
C00002	YJL087C	C11062	-	-	+	+	-	-	-	-	-	-	-
C00002	YJR130C	C09704	-	-	-	-	-	-	-	-	-	-	-
C00002	YJR143C	C00184	-	-	-	-	-	-	-	-	-	-	-
C00002	YJR159W	C04409	-	-	-	-	-	-	-	-	-	-	-
C00002	YLL041C	C04327	-	+	-	-	+	-	+	-	-	-	-
C00002	YLL051C	C16263	-	-	-	-	-	-	-	-	-	-	-
C00002	YLR158C	C14851	-	-	-	-	-	-	-	-	-	-	-
C00002	YLR307W	C16315	-	-	-	-	-	-	-	-	-	-	-
C00002	YLR359W	C02331	-	-	+	+	-	-	-	-	-	-	-
C00002	YMR304W	C01220	-	-	-	-	-	-	-	-	-	-	-
C00002	YNL021W	C03918	-	-	-	-	-	-	-	-	-	-	-
C00002	YNL045W	C06757	-	-	-	-	-	-	-	-	-	-	-
C00002	YOR184W	C14857	-	-	-	-	-	-	-	-	-	-	-
C00002	YOR202W	C06730	-	+	-	-	+	+	-	-	-	-	-
C00002	YOR236W	C16504	-	-	-	-	-	-	-	-	-	-	-
C00002	YOR351C	C14117	-	-	-	+	-	-	-	-	-	-	-
C00002	YOR381W	C06674	-	-	-	-	-	-	-	-	-	-	-
C00002	YOR388C	C05296	-	-	-	-	-	-	-	-	-	-	-
C00002	YPL036W	C00406	-	-	-	+	-	-	-	-	-	-	-
C00002	YPL086C	C03557	-	-	-	-	-	-	-	-	-	-	-
C00002	YPL091W	C14854	-	-	-	-	-	-	-	-	-	-	-
C00002	YPL227C	C05643	-	-	-	-	-	-	-	-	-	-	-
C00002	YPR047W	C06579	-	-	+	+	-	-	-	-	-	-	-
C00002	YPR074C	C16303	-	-	-	-	-	-	-	-	-	-	-
C00002	YPR175W	C05921	-	+	+	+	+	+	+	+	+	+	+
C00003	YAR018C	C06536	-	-	-	-	-	-	-	-	-	-	-
C00003	YAR071W	C06377	-	-	+	+	-	-	-	-	-	-	-
C00003	YBL039C	C06637	-	-	-	-	-	-	-	-	-	-	-
C00003	YBR001C	C06224	-	-	+	+	-	-	-	-	-	-	-
C00003	YBR003W	C06022	-	-	-	-	-	-	-	-	-	-	-
C00003	YCL050C	C05444	-	-	+	+	-	-	-	-	-	-	-
C00003	YDL022W	C02059	-	-	+	+	-	-	-	+	+	-	-
C00003	YDL024C	C07101	-	-	+	+	-	-	-	-	-	-	-
C00003	YDL045C	C04468	-	-	+	+	-	-	-	-	-	-	-
C00003	YDL066W	C15769	-	-	+	+	-	-	-	-	-	-	-
C00003	YDL085W	C00596	-	-	+	+	-	-	-	+	+	+	-
C00003	YDL134C	C03460	-	-	+	+	-	-	-	+	+	-	-
C00003	YDL182W	C00668	-	+	+	+	+	+	-	-	-	-	-
C00003	YDR092W	C05123	-	-	-	-	-	-	-	-	-	-	-
C00003	YDR111C	C14147	-	-	-	-	-	-	-	-	-	-	-
C00003	YDR453C	C07098	-	-	-	+	-	-	-	-	-	-	-
C00003	YDR523C	C04537	-	-	-	-	-	-	-	-	-	-	-
C00003	YER068W	C00472	-	-	-	-	-	-	-	-	-	-	-
C00003	YFL036W	C11509	-	-	+	+	-	-	-	-	-	-	-
C00003	YFR030W	C16309	-	-	+	+	-	-	-	-	-	-	-
C00003	YGR012W	C06677	-	-	-	-	-	-	-	-	-	-	-
C00003	YGR043C	C03492	-	-	+	+	-	-	-	-	-	-	-
C00003	YGR088W	C01189	-	-	+	+	-	-	-	-	-	-	-
C00003	YGR147C	C00127	-	+	+	+	+	+	+	+	+	-	+
C00003	YGR185C	C06142	-	-	-	-	-	-	-	-	-	-	-
C00003	YGR192C	C06504	-	-	+	+	-	-	-	+	+	-	-
C00003	YHR019C	C06554	-	-	-	-	-	-	-	-	-	-	-
C00003	YHR046C	C06124	-	-	+	+	-	-	-	+	+	-	-
C00003	YHR068W	C04044	-	-	+	+	-	-	-	-	-	-	-
C00003	YHR119W	C14101	-	-	+	+	-	-	-	-	-	-	-
C00003	YHR123W	C02880	-	-	-	-	-	-	-	-	-	-	-
C00003	YHR163W	C00054	-	+	-	-	-	-	-	-	-	-	-
C00003	YIL049W	C07088	-	-	+	+	-	-	+	+	+	-	-
C00003	YKL008C	C00295	-	-	-	-	-	-	-	-	-	-	-
C00003	YKL152C	C04582	-	-	-	-	-	-	-	-	-	-	-
C00003	YKL192C	C00506	-	+	+	+	+	-	-	-	-	-	-
C00003	YKR098C	C00483	-	-	-	-	-	-	-	-	-	-	-
C00003	YLR133W	C06124	-	-	-	-	-	-	-	-	-	-	-
C00003	YLR174W	C04453	-	-	+	+	-	-	-	-	-	-	-
C00003	YLR286C	C00068	-	-	-	+	-	-	-	-	-	-	-
C00003	YLR328W	C16268	-	-	+	+	+	+	-	-	-	-	-
C00003	YLR420W	C02532	-	+	+	+	-	-	-	-	-	-	-
C00003	YML082W	C04079	-	-	-	-	-	-	-	-	-	-	-
C00003	YML100W	C06630	-	-	-	-	-	-	-	-	-	-	-
C00003	YMR013C	C01416	-	-	-	-	-	-	-	-	-	-	-
C00003	YNL247W	C05337	-	-	-	-	-	-	-	-	-	-	-
C00003	YNL262W	C01832	-	-	+	+	-	-	-	-	-	-	-
C00003	YNR034W	C02274	-	-	-	-	-	-	-	-	-	-	-
C00003	YOL055C	C12138	-	-	-	-	-	-	-	-	-	-	-
C00003	YOL059W	C08526	-	-	+	+	-	-	-	+	+	-	-
C00003	YOL064C	C13631	-	-	-	-	-	-	-	-	-	-	-
C00003	YOR040W	C03087	-	-	-	-	-	-	-	-	-	-	-
C00003	YOR095C	C00119	-	+	-	-	+	-	-	-	-	-	-
C00003	YOR207C	C15787	-	-	-	-	-	-	-	-	-	-	-
C00003	YOR241W	C06578	-	-	-	-	-	-	-	-	-	-	-
C00003	YOR321W	C11088	-	-	-	-	-	-	-	-	-	-	-
C00003	YOR340C	C01170	-	-	-	-	-	-	-	+	+	-	-
C00003	YOR360C	C14778	-	-	-	-	-	-	-	-	-	-	-
C00003	YPL017C	C07732	-	-	+	+	-	-	-	+	+	-	-
C00003	YPL086C	C05527	-	+	-	-	+	-	-	-	-	-	-
C00003	YPL212C	C06203	-	+	+	+	+	+	-	-	-	-	-
C00003	YPL258C	C06729	-	-	-	-	-	-	-	-	-	-	-
C00003	YPR026W	C15789	-	-	-	-	-	-	-	-	-	-	-
C00004	Q0065	C05274	-	-	-	-	-	-	-	-	-	-	-
C00004	YAR071W	C12640	-	-	-	-	-	-	-	-	-	-	-
C00004	YBL016W	C05378	-	-	-	-	-	-	-	-	+	-	-
C00004	YBR039W	C01228	-	-	-	-	-	-	-	-	-	-	-
C00004	YBR110W	C00532	-	-	-	-	-	-	-	-	-	-	-
C00004	YDL066W	C00857	-	+	-	-	-	-	+	+	+	+	+
C00004	YDL159W	C01499	-	-	-	-	-	-	-	-	-	-	-
C00004	YDL182W	C00239	-	-	-	-	-	-	-	-	-	-	-
C00004	YDR035W	C06801	-	-	-	-	-	-	-	-	-	-	-
C00004	YDR196C	C05239	-	-	-	-	-	-	-	-	-	-	-
C00004	YDR294C	C02170	-	-	-	-	-	-	-	-	-	-	-
C00004	YDR300C	C10443	-	-	-	-	-	-	-	-	-	-	-
C00004	YDR377W	C00166	-	-	-	-	-	-	-	-	-	-	-
C00004	YDR377W	C16443	-	-	-	-	+	+	-	-	-	-	-
C00004	YDR441C	C07495	-	-	-	-	-	-	-	-	-	-	-
C00004	YEL012W	C00020	-	-	-	-	-	-	+	+	+	+	+
C00004	YER073W	C04807	-	-	+	+	-	-	-	-	-	-	-
C00004	YER075C	C04644	-	-	-	-	-	-	-	-	-	-	-
C00004	YGR010W	C05379	-	-	-	-	-	-	-	-	-	-	-
C00004	YGR183C	C14143	-	-	-	-	-	-	-	-	-	-	-
C00004	YGR252W	C14828	-	-	-	-	-	-	-	-	-	-	-
C00004	YGR287C	C06504	-	-	-	-	-	-	-	-	-	-	-
C00004	YIL009W	C16246	-	-	-	-	-	-	-	-	-	-	-
C00004	YJL026W	C07585	-	-	-	-	-	-	-	-	-	-	-
C00004	YJL088W	C08552	-	-	-	-	-	-	-	-	-	-	-
C00004	YJL125C	C00032	-	-	-	-	-	-	-	-	-	-	-
C00004	YJL153C	C01983	-	-	-	-	-	-	-	-	-	-	-
C00004	YJR130C	C09823	-	-	-	-	-	-	-	-	-	-	-
C00004	YJR143C	C15799	-	-	-	-	-	-	-	-	-	-	-
C00004	YJR148W	C00158	-	+	+	+	+	+	-	-	-	-	-
C00004	YKL016C	C14089	-	-	-	-	-	-	-	-	-	-	-
C00004	YKL126W	C05860	-	-	-	-	-	-	-	-	-	-	-
C00004	YLR058C	C07728	-	-	-	-	-	-	-	-	-	-	-
C00004	YLR260W	C03242	-	-	-	-	-	-	-	-	-	-	-
C00004	YLR286C	C03492	-	-	-	-	-	-	-	-	-	-	-
C00004	YLR299W	C00048	-	-	-	-	-	-	-	-	-	-	-
C00004	YLR438W	C00052	-	-	-	-	-	-	-	-	-	-	-
C00004	YLR438W	C01582	-	-	-	-	-	-	-	-	-	-	-
C00004	YLR449W	C06578	-	-	-	-	-	-	-	-	-	-	-
C00004	YMR022W	C05809	-	-	-	-	-	-	-	-	-	-	-
C00004	YMR303C	C00473	-	-	+	+	-	-	-	-	-	-	-
C00004	YNR012W	C00222	-	-	-	-	-	-	-	-	-	-	-
C00004	YNR012W	C05695	-	-	-	-	-	-	-	-	-	-	-
C00004	YNR033W	C09823	-	-	+	+	-	-	-	-	-	-	-
C00004	YNR034W	C00329	-	-	-	-	-	-	-	-	-	-	-
C00004	YNR043W	C04181	-	-	-	-	-	-	-	-	-	-	-
C00004	YOR251C	C16155	-	+	-	-	+	+	-	-	-	-	-
C00004	YOR341W	C00909	-	-	+	+	-	-	-	-	-	-	-
C00004	YOR377W	C00049	-	+	-	-	+	+	-	-	-	-	-
C00004	YPL031C	C12673	-	-	-	-	-	-	-	-	-	-	-
C00004	YPL160W	C01987	-	-	-	-	-	-	-	-	-	-	-
C00004	YPR047W	C04823	-	+	-	-	-	-	-	+	+	-	-
C00005	YBL045C	C04537	-	+	+	+	+	-	-	+	+	-	-
C00005	YBR084W	C09629	-	-	+	+	-	-	-	+	+	-	-
C00005	YBR160W	C05239	-	-	-	-	-	-	-	-	-	-	-
C00005	YBR196C	C10462	-	-	-	-	-	-	-	-	-	-	-
C00005	YCL004W	C01507	-	-	+	+	-	-	-	-	-	-	-
C00005	YDL040C	C04823	-	-	-	-	-	-	-	-	-	-	-
C00005	YDL040C	C09813	-	-	+	+	-	-	+	+	+	+	+
C00005	YDR436W	C12640	-	-	-	-	-	-	-	-	-	-	-
C00005	YEL011W	C06671	-	-	-	-	+	+	-	-	-	-	-
C00005	YEL027W	C03979	-	-	-	-	-	-	-	-	-	-	-
C00005	YGL022W	C16306	-	-	+	+	-	-	+	+	+	-	-
C00005	YGR133W	C00275	-	-	-	-	-	-	-	-	-	-	-
C00005	YGR170W	C00255	-	-	-	-	+	+	-	-	-	-	-
C00005	YHL032C	C08539	-	-	-	-	-	-	-	-	-	-	-
C00005	YHR030C	C15769	-	-	-	-	-	-	-	-	-	-	-
C00005	YIL139C	C16488	-	-	-	-	-	-	-	-	-	-	-
C00005	YIR026C	C02814	-	-	-	-	-	-	-	-	-	-	-
C00005	YIR029W	C05108	-	-	+	+	-	-	-	-	-	-	-
C00005	YLR058C	C11916	-	-	-	-	-	-	-	-	-	-	-
C00005	YLR060W	C00233	-	-	-	-	-	-	-	-	-	-	-
C00005	YLR134W	C02469	-	-	-	-	-	-	-	-	-	-	-
C00005	YLR189C	C04840	-	-	-	-	-	-	-	-	-	-	-
C00005	YLR231C	C04039	-	-	-	-	-	-	-	-	-	-	-
C00005	YLR433C	C02247	-	-	-	-	-	-	-	-	-	-	-
C00005	YMR156C	C05275	-	-	-	-	-	-	-	-	-	-	-
C00005	YMR304W	C05381	-	-	-	-	-	-	-	-	-	-	-
C00005	YNL202W	C01788	-	-	+	+	-	-	+	+	+	+	+
C00005	YNL220W	C00006	-	-	-	-	-	-	+	-	-	+	+
C00005	YNR032W	C00122	-	-	-	-	-	-	-	-	-	-	-
C00005	YOR151C	C15650	-	-	-	-	-	-	-	-	-	-	-
C00005	YOR244W	C11943	-	-	-	-	-	-	-	-	-	-	-
C00005	YOR270C	C04874	-	-	-	-	-	-	-	-	-	-	-
C00005	YPL064C	C06104	-	-	-	-	-	-	-	-	-	-	-
C00005	YPL072W	C00492	-	-	-	-	-	-	-	-	-	-	-
C00005	YPL072W	C05814	-	-	-	-	-	-	-	-	-	-	-
C00005	YPL096W	C03232	-	-	+	+	-	-	-	-	-	-	-
C00005	YPL231W	C00116	-	+	+	+	+	+	-	+	+	-	-
C00006	Q0080	C00979	-	-	-	-	+	+	-	-	-	-	-
C00006	Q0080	C16358	-	-	-	-	-	-	-	-	-	-	-
C00006	YBR093C	C04425	-	-	-	-	-	-	-	-	-	-	-
C00006	YBR213W	C06142	-	-	-	-	-	-	-	-	-	-	-
C00006	YBR229C	C00127	-	+	-	-	+	+	-	-	-	-	-
C00006	YDL230W	C03360	-	-	-	-	-	-	-	-	-	-	-
C00006	YDR023W	C00117	-	-	-	-	-	-	-	-	-	-	-
C00006	YDR121W	C16306	-	-	-	-	-	-	-	-	-	-	-
C00006	YDR178W	C16440	-	-	-	-	-	-	-	-	-	-	-
C00006	YDR304C	C05577	-	-	-	-	-	-	-	-	-	-	-
C00006	YDR321W	C06579	-	-	-	-	-	-	-	-	-	-	-
C00006	YEL021W	C14150	-	-	+	+	-	-	-	-	-	-	-
C00006	YER090W	C00163	-	-	-	-	-	-	-	-	-	-	-
C00006	YER125W	C00430	-	-	-	-	-	-	-	-	-	-	-
C00006	YFR047C	C01120	-	-	-	-	-	-	-	-	-	-	-
C00006	YGL167C	C05421	-	-	-	-	-	-	-	-	-	-	-
C00006	YGL234W	C00307	-	-	-	-	-	-	-	-	-	-	-
C00006	YGL256W	C06174	-	-	+	+	-	-	-	-	-	-	-
C00006	YGR147C	C01013	-	+	+	+	+	+	+	+	+	-	+
C00006	YGR183C	C05269	-	-	-	-	-	-	-	-	-	-	-
C00006	YGR192C	C00750	-	-	-	-	-	-	-	-	-	-	-
C00006	YGR282C	C12413	-	-	-	+	-	-	-	-	-	-	-
C00006	YHR068W	C13425	-	-	+	+	-	-	-	+	+	-	-
C00006	YHR144C	C03918	-	-	-	-	-	-	-	-	-	-	-
C00006	YIL053W	C00330	-	-	-	-	-	-	-	-	-	-	-
C00006	YIL107C	C05688	-	-	-	-	-	-	-	-	-	-	-
C00006	YIL160C	C01419	-	+	-	-	-	-	-	+	+	-	-
C00006	YIL172C	C00362	-	-	-	-	-	-	-	-	-	-	-
C00006	YJL031C	C09811	-	-	-	-	-	-	-	-	-	-	-
C00006	YJL095W	C16476	-	-	-	-	-	-	-	-	-	-	-
C00006	YJL125C	C04039	-	-	-	-	-	-	-	-	-	-	-
C00006	YJL216C	C14858	-	-	-	-	-	-	-	-	-	-	-
C00006	YJR016C	C00437	-	+	-	-	-	-	-	-	-	-	-
C00006	YJR036C	C00122	-	-	-	-	-	-	-	-	-	-	-
C00006	YKL001C	C06010	-	-	-	-	-	-	-	-	-	-	-
C00006	YKL150W	C01115	-	-	-	-	-	-	-	-	-	-	-
C00006	YLR038C	C05778	-	-	+	+	-	-	-	+	+	-	-
C00006	YLR038C	C06801	-	-	-	-	-	-	-	-	-	-	-
C00006	YLR231C	C01250	-	+	-	-	-	-	-	-	-	-	-
C00006	YLR240W	C01606	-	-	-	-	-	-	-	-	-	-	-
C00006	YLR295C	C13425	-	-	-	-	-	-	-	-	-	-	-
C00006	YLR354C	C14826	-	-	-	-	-	-	-	-	-	-	-
C00006	YML057W	C05791	-	-	-	-	-	-	-	-	-	-	-
C00006	YML068W	C15925	-	-	-	-	-	-	-	-	-	-	-
C00006	YML086C	C03569	-	-	-	-	-	-	-	-	-	-	-
C00006	YMR180C	C01181	-	-	-	-	-	-	-	-	-	-	-
C00006	YMR180C	C02191	-	-	-	-	-	-	-	-	-	-	-
C00006	YMR250W	C07496	-	-	-	-	-	-	-	-	-	-	-
C00006	YNL106C	C07447	-	-	-	-	-	-	-	-	-	-	-
C00006	YNL280C	C00870	-	-	-	-	-	-	-	-	-	-	-
C00006	YNL330C	C05516	-	-	-	-	-	-	-	-	-	-	-
C00006	YOL052C	C00124	-	-	-	-	-	-	-	-	-	-	-
C00006	YOL065C	C00301	-	-	-	-	-	-	+	+	+	+	+
C00006	YOL136C	C16209	-	-	-	-	-	-	-	-	-	-	-
C00006	YOR168W	C04734	-	-	-	-	+	+	+	+	+	-	-
C00006	YOR184W	C00532	-	-	-	-	-	-	-	-	-	-	-
C00006	YPL028W	C00036	-	-	-	-	-	-	-	-	-	-	-
C00006	YPL028W	C16477	-	-	-	-	-	-	-	-	-	-	-
C00006	YPL040C	C00805	-	-	-	-	-	-	-	-	-	-	-
C00006	YPL175W	C06606	-	-	+	+	-	-	-	-	-	-	-
C00006	YPR010C	C15800	-	-	-	-	-	-	-	-	-	-	-
C00006	YPR183W	C00091	-	+	-	-	+	+	-	-	-	-	-
C00008	Q0045	C14150	-	-	-	-	-	-	-	-	-	-	-
C00008	YAR015W	C00047	-	-	-	-	-	-	-	-	-	-	-
C00008	YAR019C	C12371	-	-	-	-	-	-	-	-	-	-	-
C00008	YBL033C	C01260	-	+	-	-	+	+	+	-	-	+	+
C00008	YBL039C	C00254	-	-	+	+	-	-	-	-	-	-	-
C00008	YBR001C	C05577	-	-	-	-	-	-	-	-	-	-	-
C00008	YBR018C	C03680	-	-	-	-	-	-	-	-	-	-	-
C00008	YCL043C	C14820	-	-	-	-	-	-	-	-	-	-	-
C00008	YDL140C	C03918	-	-	-	-	-	-	-	-	-	-	-
C00008	YDL164C	C09672	-	-	+	+	-	-	-	+	+	-	-
C00008	YDR009W	C07732	-	-	+	+	-	-	-	-	-	-	-
C00008	YDR092W	C06757	-	-	-	-	-	-	-	-	-	-	-
C00008	YDR272W	C04644	-	-	-	-	-	-	-	-	-	-	-
C00008	YDR377W	C07585	-	-	+	+	-	-	-	-	-	-	-
C00008	YDR523C	C02734	-	-	-	-	-	-	-	-	-	-	-
C00008	YER065C	C00512	-	-	-	-	+	+	-	-	-	-	-
C00008	YER098W	C00233	-	-	-	-	-	-	-	-	-	-	-
C00008	YFR019W	C06002	-	-	-	-	-	-	-	-	-	-	-
C00008	YGL130W	C12384	-	-	-	-	-	-	-	-	-	-	-
C00008	YGL191W	C01944	-	-	-	-	-	-	-	-	-	-	-
C00008	YGR184C	C11455	-	-	-	-	-	-	-	-	-	-	-
C00008	YHR008C	C06582	-	-	+	+	-	-	-	-	-	-	-
C00008	YHR037W	C15586	-	-	-	-	-	-	-	-	-	-	-
C00008	YHR068W	C15605	-	-	-	-	-	-	-	-	-	-	-
C00008	YIL005W	C01165	-	+	-	-	-	-	-	-	-	-	-
C00008	YIL124W	C00378	-	-	-	-	-	-	-	-	-	-	-
C00008	YIL155C	C00577	-	+	+	+	+	+	-	-	-	-	-
C00008	YJL168C	C00101	-	-	-	-	-	-	-	-	-	-	-
C00008	YJL221C	C09704	-	-	-	-	-	-	-	-	-	-	-
C00008	YJR131W	C00642	-	-	-	-	-	-	-	-	-	-	-
C00008	YKL008C	C00674	-	-	-	-	-	-	-	-	-	-	-
C00008	YKL127W	C00035	-	+	-	-	-	-	-	-	-	-	-
C00008	YKL148C	C03824	-	-	-	-	-	-	-	-	-	-	-
C00008	YKL210W	C00606	-	-	+	+	-	-	-	-	-	-	-
C00008	YLL001W	C02370	-	-	-	-	-	-	-	-	-	-	-
C00008	YLR038C	C13637	-	-	-	-	-	-	-	-	-	-	-
C00008	YLR058C	C05699	-	-	-	-	+	-	-	-	-	-	-
C00008	YLR359W	C00109	-	-	+	+	-	-	-	-	-	-	-
C00008	YLR447C	C00044	-	+	-	-	-	-	+	+	+	-	-
C00008	YML004C	C00184	-	-	-	-	-	-	-	-	-	-	-
C00008	YML022W	C00954	-	-	+	+	-	-	-	-	-	-	-
C00008	YML100W	C01103	-	-	-	-	-	-	-	-	-	+	-
C00008	YMR083W	C01233	-	-	-	-	-	-	-	-	-	-	-
C00008	YMR108W	C06006	-	+	+	+	-	-	+	+	+	-	-
C00008	YMR220W	C07481	-	-	-	-	-	-	-	-	-	-	-
C00008	YNL009W	C11907	-	-	-	-	-	-	-	-	-	-	-
C00008	YNL267W	C00689	-	-	-	-	-	-	-	-	-	+	+
C00008	YNR016C	C04453	-	-	-	-	-	-	-	-	-	-	-
C00008	YOL064C	C00144	-	-	-	-	-	-	-	+	+	+	-
C00008	YOL096C	C00627	-	+	-	-	+	-	+	-	-	-	-
C00008	YOR202W	C08830	-	-	+	+	-	-	-	-	-	-	-
C00008	YOR340C	C00665	-	-	-	-	-	-	-	-	-	-	-
C00008	YPR167C	C09665	-	-	+	+	-	-	-	-	-	-	-
C00010	Q0085	C05300	-	-	-	-	-	-	-	-	-	-	-
C00010	YBR011C	C09848	-	-	-	-	-	-	-	-	-	-	-
C00010	YBR070C	C00632	-	-	+	+	-	-	-	-	-	-	-
C00010	YBR093C	C00105	-	-	-	-	+	+	-	-	-	-	-
C00010	YDL024C	C03203	-	-	-	-	-	-	-	-	-	-	-
C00010	YDL078C	C15992	-	-	+	+	-	-	-	-	-	-	-
C00010	YDL174C	C00593	-	-	+	+	-	-	-	-	-	-	-
C00010	YDR283C	C01259	-	-	-	-	-	-	-	-	-	-	-
C00010	YER043C	C00075	-	-	-	-	-	-	-	-	-	-	-
C00010	YFR030W	C03582	-	-	+	+	-	-	-	-	-	-	-
C00010	YGL009C	C06715	-	+	-	-	+	+	-	-	-	+	+
C00010	YGL063W	C02029	-	-	-	-	-	-	-	-	-	-	-
C00010	YGL065C	C06055	-	+	-	-	-	-	-	-	-	-	-
C00010	YGR123C	C03175	-	-	-	-	-	-	-	-	-	-	-
C00010	YHL032C	C03428	-	-	-	-	-	-	-	-	-	-	-
C00010	YHR018C	C14851	-	-	-	-	-	-	-	-	-	-	-
C00010	YHR068W	C00455	-	-	+	+	-	-	-	-	-	-	-
C00010	YHR137W	C01902	-	-	-	+	-	-	-	-	-	-	-
C00010	YHR190W	C00068	-	-	+	+	-	-	-	-	-	-	-
C00010	YHR215W	C15969	-	-	-	-	-	-	-	-	-	-	-
C00010	YHR216W	C03227	-	-	+	+	-	-	-	-	-	-	-
C00010	YIL010W	C15883	-	-	+	+	-	-	-	-	-	-	-
C00010	YIL048W	C05576	-	-	-	-	-	-	-	-	-	-	-
C00010	YKL019W	C00363	-	-	-	-	-	-	-	-	-	-	-
C00010	YKL106W	C06677	-	-	-	-	-	-	-	-	-	-	-
C00010	YKL210W	C16391	-	-	-	-	-	-	-	-	-	-	-
C00010	YKR097W	C07838	-	-	-	-	-	-	-	-	-	-	-
C00010	YLL018C	C04468	-	-	-	-	-	-	-	-	-	-	-
C00010	YLR155C	C15606	-	+	-	-	-	-	-	-	-	-	-
C00010	YLR160C	C03598	-	-	-	-	-	-	-	-	-	-	-
C00010	YLR305C	C06757	-	-	-	-	-	-	-	-	-	-	-
C00010	YLR306W	C12640	-	-	-	-	-	-	-	-	-	-	-
C00010	YML070W	C04441	-	-	-	-	-	-	-	-	-	-	-
C00010	YML074C	C01268	-	-	-	-	-	-	-	-	-	-	-
C00010	YMR105C	C00459	-	-	-	-	-	-	-	-	-	-	-
C00010	YMR170C	C00555	-	-	+	+	-	-	-	-	-	-	-
C00010	YMR238W	C04575	-	-	-	-	-	-	-	-	-	-	-
C00010	YNL073W	C07114	-	-	-	-	-	-	-	-	-	-	-
C00010	YNR016C	C00418	-	-	-	-	-	-	-	-	-	-	-
C00010	YNR027W	C00463	-	-	-	-	-	-	-	-	-	-	-
C00010	YOR005C	C02593	-	+	-	-	+	-	-	-	-	+	+
C00010	YOR251C	C11384	-	-	-	-	-	-	-	-	-	-	-
C00010	YOR388C	C12414	-	-	+	+	-	-	-	-	-	-	-
C00010	YPL069C	C14150	-	-	-	-	-	-	-	-	-	-	-
C00010	YPR001W	C03078	-	-	+	+	-	-	-	+	+	-	-
C00010	YML081C-A	C00212	-	+	-	-	-	-	-	-	-	-	-
C00015	Q0070	C00136	-	-	-	-	-	-	-	-	-	-	-
C00015	Q0105	C00111	-	-	-	-	-	-	-	-	-	-	-
C00015	Q0110	C00187	-	-	-	+	-	-	-	-	-	-	-
C00015	YBL068W	C03170	-	-	-	-	-	-	-	-	-	-	-
C00015	YBL080C	C01825	-	+	-	-	+	+	-	-	-	-	-
C00015	YBR006W	C02637	-	-	-	-	-	-	-	-	-	-	-
C00015	YBR046C	C00579	-	-	-	-	-	-	-	-	-	-	-
C00015	YBR125C	C06899	-	-	-	-	-	-	-	-	-	-	-
C00015	YBR160W	C05581	-	-	-	-	-	-	-	-	-	-	-
C00015	YCR005C	C05936	-	-	-	-	-	-	-	-	-	-	-
C00015	YDL078C	C00163	-	-	-	-	-	-	-	-	-	-	-
C00015	YDL095W	C00669	-	-	+	+	+	+	-	-	-	-	-
C00015	YDL185W	C01115	-	-	-	-	-	-	-	-	-	-	-
C00015	YDL190C	C12838	-	-	-	-	+	+	-	-	-	-	-
C00015	YDR075W	C00236	-	-	-	-	-	-	-	-	-	-	-
C00015	YDR196C	C14117	-	-	-	-	-	-	-	-	-	-	-
C00015	YDR453C	C05841	-	-	-	-	-	-	-	-	-	-	-
C00015	YER091C	C00031	-	+	-	-	+	+	-	-	-	-	-
C00015	YER144C	C01170	-	+	-	-	+	+	-	-	-	-	-
C00015	YGL038C	C07496	-	+	+	+	+	+	-	+	+	-	-
C00015	YGL062W	C01551	-	-	-	-	-	-	-	-	-	-	-
C00015	YGL063W	C15672	-	-	+	+	+	+	-	-	-	-	-
C00015	YGR036C	C15892	-	+	+	+	+	+	-	-	-	-	-
C00015	YGR133W	C12383	-	-	-	-	-	-	-	-	-	-	-
C00015	YHR037W	C04133	-	-	-	-	-	-	-	-	-	-	-
C00015	YHR046C	C05598	-	-	-	-	-	-	-	-	-	-	-
C00015	YHR046C	C11939	-	-	-	-	-	-	-	-	-	-	-
C00015	YIL099W	C05701	-	+	+	+	+	+	-	-	-	-	-
C00015	YIL145C	C00530	-	-	+	+	-	-	-	-	-	-	-
C00015	YIL160C	C13378	-	-	-	-	-	-	-	-	-	-	-
C00015	YJL166W	C00899	-	-	-	-	+	+	-	-	-	-	-
C00015	YJR019C	C00131	-	-	-	-	-	-	-	-	-	-	-
C00015	YKL126W	C05598	-	-	-	-	-	-	-	-	-	-	-
C00015	YKL216W	C01005	-	-	+	+	-	-	-	-	-	-	-
C00015	YLL036C	C00472	-	-	+	+	-	-	-	-	-	-	-
C00015	YLR133W	C01137	-	-	-	-	-	-	-	-	-	-	-
C00015	YLR155C	C15651	-	-	-	-	-	-	-	-	-	-	-
C00015	YLR239C	C02110	-	-	-	-	-	-	-	-	-	-	-
C00015	YLR239C	C05947	-	-	-	-	-	-	-	-	-	-	-
C00015	YLR295C	C00645	-	-	-	-	-	-	-	-	-	-	-
C00015	YLR328W	C05803	-	-	-	-	-	-	-	-	-	-	-
C00015	YLR342W	C14829	-	+	+	+	+	+	-	-	-	-	-
C00015	YML057W	C07216	-	-	-	-	-	-	-	-	-	-	-
C00015	YMR118C	C00532	-	-	-	-	-	-	-	-	-	-	-
C00015	YMR145C	C06603	-	-	-	-	-	-	-	-	-	-	-
C00015	YNL037C	C06868	-	-	-	+	-	-	-	-	-	-	-
C00015	YNL088W	C02029	-	-	+	+	-	-	-	-	-	-	-
C00015	YNL151C	C04453	-	-	-	-	+	+	-	-	-	-	-
C00015	YNL241C	C11432	-	-	-	-	-	-	-	-	-	-	-
C00015	YNL247W	C00365	-	-	-	-	-	-	-	-	-	-	-
C00015	YNL248C	C16312	-	-	-	-	-	-	-	-	-	-	-
C00015	YNR032W	C01171	-	-	-	-	-	-	-	-	-	-	-
C00015	YOL052C	C01243	-	-	+	+	+	+	-	-	-	-	-
C00015	YOR168W	C01762	-	-	-	-	-	-	-	+	+	-	-
C00015	YOR209C	C01598	-	-	-	-	-	-	-	-	-	-	-
C00015	YOR274W	C00534	-	-	-	-	+	+	-	-	-	-	-
C00015	YOR274W	C16272	-	+	+	+	+	+	-	-	-	-	-
C00015	YOR341W	C00189	-	-	-	-	-	-	-	-	-	-	-
C00015	YOR377W	C04677	-	-	-	-	-	-	-	-	-	-	-
C00015	YPL064C	C16251	-	-	-	-	-	-	-	-	-	-	-
C00015	YPL104W	C02249	-	-	-	-	-	-	-	-	-	-	-
C00015	YPL271W	C04115	-	+	-	-	+	+	-	-	-	-	-
C00015	YPR010C	C05947	-	-	-	-	-	-	-	-	-	-	-
C00016	Q0115	C02059	-	-	-	-	-	-	-	-	-	-	-
C00016	YAR015W	C05108	-	-	-	-	-	-	-	-	-	-	-
C00016	YBR115C	C00258	-	-	-	-	-	-	-	-	-	-	-
C00016	YBR125C	C00818	-	-	-	-	-	-	-	-	-	-	-
C00016	YCR036W	C13637	-	-	-	-	-	-	-	-	-	-	-
C00016	YDL067C	C00346	-	+	+	+	-	-	-	-	-	-	-
C00016	YDL074C	C00555	-	-	-	-	+	+	-	-	-	-	-
C00016	YDL159W	C04840	-	-	-	-	-	-	-	-	-	-	-
C00016	YDL171C	C03582	-	+	+	+	-	-	-	-	-	-	-
C00016	YDR019C	C03912	-	-	-	-	+	-	-	-	-	-	-
C00016	YDR196C	C09665	-	-	-	-	-	-	-	-	-	-	-
C00016	YEL024W	C06075	-	-	-	-	-	-	-	-	-	-	-
C00016	YEL027W	C02124	-	-	-	-	-	-	-	-	-	-	-
C00016	YEL058W	C05600	-	-	-	-	-	-	-	-	-	-	-
C00016	YER055C	C04002	-	-	-	-	-	-	-	-	-	-	-
C00016	YFL036W	C00601	-	-	+	+	-	-	-	-	-	-	-
C00016	YGL012W	C05141	-	-	-	-	-	-	-	-	-	-	-
C00016	YGL194C	C03561	-	+	-	-	+	+	-	-	-	-	-
C00016	YGR040W	C01832	-	-	-	-	-	-	-	-	-	-	-
C00016	YGR060W	C06316	-	-	+	+	-	-	-	-	-	-	-
C00016	YGR180C	C01245	-	-	-	-	-	-	-	-	-	-	-
C00016	YGR188C	C06314	-	-	-	-	-	-	-	-	-	-	-
C00016	YGR194C	C07481	-	-	-	-	-	-	-	-	-	-	-
C00016	YGR244C	C16075	-	+	+	+	+	+	-	-	-	-	-
C00016	YHR007C	C00738	-	+	+	+	-	-	-	-	-	-	-
C00016	YHR163W	C07836	-	-	-	-	-	-	-	-	-	-	-
C00016	YIL162W	C15586	-	-	+	+	-	-	-	-	-	-	-
C00016	YJL005W	C02350	-	-	-	-	-	-	-	-	-	-	-
C00016	YJR010W	C00141	-	-	-	-	-	-	-	-	-	-	-
C00016	YJR025C	C03912	-	-	-	-	-	-	-	-	-	-	-
C00016	YJR159W	C00565	-	-	-	-	-	-	-	-	-	-	-
C00016	YKL086W	C00909	-	-	+	+	-	-	-	-	-	-	-
C00016	YKL152C	C01115	-	-	-	-	-	-	-	-	-	-	-
C00016	YLR146C	C00636	-	-	-	-	-	-	-	-	-	-	-
C00016	YLR164W	C03263	-	-	-	-	-	-	-	-	-	-	-
C00016	YLR216C	C06675	-	-	-	-	-	-	-	-	-	-	-
C00016	YMR001C	C00750	-	-	-	+	-	-	-	-	-	-	-
C00016	YMR127C	C06046	-	-	-	-	-	-	-	-	-	-	-
C00016	YMR323W	C05627	-	-	-	-	-	-	-	-	-	-	-
C00016	YNL104C	C03546	-	-	+	+	-	-	-	-	-	-	-
C00016	YNL248C	C05345	-	+	-	-	-	-	-	+	+	-	-
C00016	YNR034W	C15881	-	-	-	-	-	-	-	-	-	-	-
C00016	YOL052C	C00187	-	-	-	-	-	-	-	-	-	-	-
C00016	YOL059W	C01179	-	+	+	+	+	+	-	-	-	-	-
C00016	YOL115W	C00512	-	-	+	+	+	+	-	-	-	-	-
C00016	YOR074C	C11384	-	-	-	-	-	-	-	-	-	-	-
C00016	YOR303W	C06104	-	-	+	+	-	-	-	-	-	-	-
C00016	YOR377W	C15770	-	-	-	-	-	-	-	-	-	-	-
C00018	YBR126C	C03582	-	-	+	+	-	-	-	-	-	-	-
C00018	YBR236C	C01020	-	-	-	-	-	-	-	-	-	-	-
C00018	YDL086W	C06204	-	+	+	+	+	+	+	+	+	-	+
C00018	YDL230W	C15789	-	-	-	-	-	-	-	-	-	-	-
C00018	YDR045C	C03291	-	-	-	-	-	-	-	-	-	-	-
C00018	YDR093W	C02199	-	-	-	-	-	-	-	-	-	-	-
C00018	YDR120C	C01300	-	-	-	-	-	-	-	-	-	-	-
C00018	YDR173C	C05778	-	-	-	-	-	-	-	-	-	-	-
C00018	YDR208W	C02888	-	-	-	-	-	-	-	-	-	-	-
C00018	YDR300C	C00593	-	-	+	+	-	-	-	-	-	-	-
C00018	YDR410C	C00101	-	-	-	-	-	-	-	-	-	-	-
C00018	YDR419W	C01929	-	-	-	-	-	-	-	-	-	-	-
C00018	YDR452W	C00230	-	-	-	-	-	-	-	-	-	-	-
C00018	YDR481C	C05844	-	-	+	+	-	-	-	-	-	-	-
C00018	YEL042W	C01416	-	-	-	-	-	-	-	-	-	-	-
C00018	YER099C	C13309	-	-	-	-	-	-	-	-	-	-	-
C00018	YER099C	C13631	-	-	-	-	-	-	-	-	-	-	-
C00018	YER129W	C00510	-	-	-	-	-	-	-	-	-	-	-
C00018	YFL022C	C01081	-	-	-	-	-	-	-	-	-	-	-
C00018	YFL045C	C06678	-	-	-	-	-	-	-	-	-	-	-
C00018	YFR025C	C00441	-	-	-	-	-	-	-	-	-	-	-
C00018	YFR028C	C01051	-	-	-	-	-	-	-	-	-	-	-
C00018	YGL184C	C01143	-	-	-	-	-	-	-	-	-	-	-
C00018	YGR061C	C15786	-	-	-	-	-	-	-	-	-	-	-
C00018	YGR123C	C00055	-	-	-	-	-	-	-	-	-	-	-
C00018	YIL074C	C09665	-	-	-	-	-	-	-	-	-	-	-
C00018	YIL078W	C00311	-	-	+	+	-	-	-	-	-	-	-
C00018	YJL087C	C03460	-	-	-	-	-	-	-	-	-	-	-
C00018	YJL087C	C05672	-	+	+	+	+	+	-	-	-	-	-
C00018	YKL216W	C02727	-	-	-	-	+	+	-	-	-	-	-
C00018	YKR084C	C16246	-	-	-	-	-	-	-	-	-	-	-
C00018	YLL036C	C04623	-	-	-	-	-	-	-	-	-	-	-
C00018	YLR377C	C01530	-	-	+	+	-	-	-	-	-	-	-
C00018	YLR438W	C00492	-	-	-	-	-	-	-	-	-	-	-
C00018	YLR447C	C05921	-	+	-	-	+	-	-	-	-	-	-
C00018	YML082W	C00630	-	-	-	-	-	-	-	-	-	-	-
C00018	YMR013C	C01236	-	+	-	-	+	-	-	-	-	-	-
C00018	YMR104C	C00740	-	-	-	-	-	-	-	-	-	-	-
C00018	YMR120C	C06104	-	-	-	-	-	-	-	-	-	-	-
C00018	YMR250W	C00665	-	-	-	+	+	+	-	-	-	-	-
C00018	YMR267W	C00458	-	+	-	-	-	-	-	-	-	-	-
C00018	YMR304W	C01180	-	-	-	-	-	-	-	-	-	-	-
C00018	YNL202W	C16235	-	-	-	-	-	-	-	-	-	-	-
C00018	YOL140W	C14149	-	-	+	+	-	-	-	-	-	-	-
C00018	YOR202W	C00280	-	-	-	-	-	-	-	-	-	-	-
C00018	YOR244W	C01272	-	-	-	+	-	-	-	-	-	-	-
[truncated: 72,427 more rows]
